# Supplementary material for: Heat shock in C. elegans induces downstream of gene transcription and accumulation of double-stranded RNA
Source: PLoS One. 2019 Apr 8;14(4):e0206715. doi: 10.1371/journal.pone.0206715 (PMC6453478; doi:10.1371/journal.pone.0206715)
Supplement: S2 Table — (XLSX) [file pone.0206715.s014.xlsx]

## Sheet: 10min
Nucleus #	# of HSF-1::GFP foci	# of J2 foci	# of Coincident foci
1.1	2	0
1.2	2	0	0
1.3	3	0	0
1.4	2	0	0
2.1	4	0	0
2.2	0	0	0
2.3	3	0	0
2.4	3	0	0
3.1	2	0	0
3.2	2	0	0
3.3	0	0	0
3.4	0	0	0
4.1	1	0	0
4.2	2	0	0
4.3	1	0	0
4.4	0	0	0
5.1	3	0	0
5.2	2	0	0
5.3	2	0	0
5.4	2	0	0

## Sheet: 20min
	# of HSF-1::GFP foci	# of J2 foci	# of Coincident foci
1.1	4	0	0
1.2	2	0	0
1.3	3	0	0
1.4	3	0	0
2.1	2	5	1
2.2	2	3	1
2.3	3	5	2
2.4	2	4	2
3.1	2	0	0
3.2	0	0	0
3.3	2	0	0
3.4	2	0	0
4.1	4	0	0
4.2	4	0	0
4.3	1	0	0
4.4	1	0	0
5.1	3	0	0
5.2	2	0	0
5.3	1	0	0
5.4	1	0	0

## Sheet: 30min
Nucleus #	# of HSF-1::GFP foci	# of J2 foci	# of Coincident foci
1.1	6	3	3
1.2	3	2	2
1.3	5	5	4
1.4	2	2	1
2.1	3	1	1
2.2	4	3	3
2.3	5	3	3
2.4	4	4	4
3.1	3	4	1
3.2	4	3	3
3.3	3	2	2
3.4	3	2	1
4.1	4	6	4
4.2	4	2	2
4.3	3	2	1
4.4	2	2	2
5.1	5	5	4
5.2	5	5	4
5.3	4	3	2
5.4	4	4	2

## Sheet: 40min
Nucleus #	# of HSF-1::GFP foci	# of J2 foci	# of Coincident foci
1.1	4	6	2
1.2	4	4	2
1.3	2	2	2
1.4	3	4	1
2.1	5	7	4
2.2	2	2	2
2.3	5	3	3
2.4	2	2	2
3.1	4	4	3
3.2	5	5	1
3.3	3	3	2
3.4	3	4	2
4.1	8	8	5
4.2	4	4	2
4.3	3	5	2
4.4	3	5	0
5.1	4	4	3
5.2	5	5	3
5.3	5	6	3
5.4	3	4	1

## Sheet: 50min
Nucleus #	# of HSF-1::GFP foci	# of J2 foci	# of Coincident foci
1.1	5	9	5
1.2	7	6	5
1.3	3	5	2
1.4	7	9	5
2.1	6	7	5
2.2	5	6	4
2.3	5	5	3
2.4	4	3	3
3.1	4	7	2
3.2	5	8	5
3.3	4	8	3
3.4	4	5	3
4.1	9	10	6
4.2	6	5	3
4.3	6	6	4
4.4	5	8	1
5.1	5	7	3
5.2	5	7	4
5.3	5	6	4
5.4	3	4	2

## Sheet: 60min
Supplementary Table 2 - tabulation of J2 and HSF-1 foci in heat shocked worms
Nucleus #	# of HSF-1::GFP foci	# of J2 foci	# of Coincident foci
1.1	4	6	2
1.2	5	6	3
1.3	4	5	3
1.4	6	11	4
2.1	5	3	2
2.2	3	4	2
2.3	8	9	4
2.4	5	4	3
3.1	6	6	2
3.2	6	7	3
3.3	7	8	3
3.4	6	5	2
4.1	4	9	2
4.2	10	8	6
4.3	5	4	2
4.4	4	7	2
5.1	4	11	2
5.2	5	11	2
5.3	6	8	2
5.4	5	10	2

## Sheet: Mutant foci
Supplementary Table 2 - Raw data of J2 foci in mutant strains
cell1	cell2	cell3	cell4	total foci	number of cells	Average foci	key	Condition	Heatshock
0	0	0	0	0	3	0	n2_3.png	N2	NO HS
0	0	0	0	0	4	0	n2_6.png	N2	NO HS
0	0	0	0	0	4	0	n2_5.png	N2	NO HS
0	0	0	0	0	2	0	n2_1.png	N2	NO HS
0	0	0	0	0	4	0	n2_4.png	N2	NO HS
0	0	0	0	0	4	0	n2_8.png	N2	NO HS
0	0	0	0	0	4	0	n2_7.png	N2	NO HS
0	0	0	0	0	4	0	n2_2.png	N2	NO HS
0	0	0	0	0	3	0	rde4_6.png	rde-4	NO HS
8	3	3	3	17	4	4.25	rde4_5.png	rde-4	NO HS
0	0	0	0	0	4	0	rde4_7.png	rde-4	NO HS
0	0	0	0	0	4	0	rde-4_3.png	rde-4	NO HS
0	0	0	0	0	4	0	rde-4_4.png	rde-4	NO HS
0	0	0	0	0	4	0	rde4_2.png	rde-4	NO HS
0	0	0	0	0	4	0	rde4_8.png	rde-4	NO HS
6	6	0	0	12	2	6	rde4_1.png	rde-4	NO HS
0	0	0	0	0	4	0	sy_5.png	SY441	NO HS
0	0	0	0	0	3	0	sy_2.png	SY441	NO HS
0	0	0	0	0	4	0	sy_1.png	SY441	NO HS
0	0	0	0	0	4	0	sy_6.png	SY441	NO HS
0	0	0	0	0	4	0	sy_7.png	SY441	NO HS
0	0	0	0	0	4	0	sy_8.png	SY441	NO HS
0	0	0	0	0	4	0	sy4.png	SY441	NO HS
0	0	0	0	0	4	0	sy_3.png	SY441	NO HS
11	2	0	0	13	2	6.5	hs8.png	HS N2	HS
26	14	17	0	57	3	19	hs4.png	HS N2	HS
6	5	8	0	19	3	6.33	hs6.png	HS N2	HS
17	15	15	0	47	3	15.6666	hs1.png	HS N2	HS
8	8	6	0	22	3	7.333	hs7.png	HS N2	HS
13	16	15	0	44	3	14.66	hs3.png	HS N2	HS
12	13	12	0	37	3	12.3	hs2.png	HS N2	HS
8	13	0	0	21	2	10.5	rde-4_hs1hr_7.png	HS rde-4	HS
13	14	6	0	33	3	11	rde-4_hs1hr_4.png	HS rde-4	HS
13	14	8	0	35	3	11.66	rde-4_hs1hr_1.png	HS rde-4	HS
22	13	0	0	35	2	17.5	rde-4_hs_1hr_2.png	HS rde-4	HS
11	13	15	11	50	4	12.5	rde-4_hs1hr_6.png	HS rde-4	HS
8	12	3	14	37	4	9.25	rde-4_hs1hr_8.png	HS rde-4	HS
10	3	0	0	13	2	6.5	rde-4_hs1h4_3.png	HS rde-4	HS
8	13	0	0	21	2	10.5	rde-4_hs1hr_5.png	HS rde-4	HS
10	6	0	0	16	2	8	sy_hs_3.png	HS SY441	HS
5	13	12	0	30	3	10	sy_h2_2.png	HS SY441	HS
5	3	0	0	8	2	4	sy_hs_1.png	HS SY441	HS
8	10	10	0	28	3	9.3	sy_hs_5.png	HS SY441	HS
9	6	11	0	26	3	8.666	sy_hs_8.png	HS SY441	HS
10	5	7	6	28	4	7	sy_hs_6.png	HS SY441	HS
12	11	10	10	43	4	10.75	sy_hs_4.png	HS SY441	HS
