# Supplementary material for: Heat shock in C. elegans induces downstream of gene transcription and accumulation of double-stranded RNA
Source: PLoS One. 2019 Apr 8;14(4):e0206715. doi: 10.1371/journal.pone.0206715 (PMC6453478; doi:10.1371/journal.pone.0206715)
Supplement: S4 File — (XLSX) [file pone.0206715.s018.xlsx]

## Sheet: Hypergeometric for genes
Supplementary Table 4 - overlap of J2-IP enriched and depleted genes and DoGs between heat shocked and tdp-1(ok803) mutant worms
Sense J2 enrichment overlap	experiment	Antisense J2 enrichment overlap	experiment
overlap	268	overlap	173
ok803 sig	150	ok803 sig	72
HS sig	4305	HS sig	477
genes measured in both datasets	46760	genes measured in both datasets	46760
hypergeometric distribution P	< 1030	hypergeometric distribution P	< 1030
Sense J2 depleted overlap	experiment	Antisense J2 depleted overlap	experiment
overlap	5	overlap	4
ok803 sig	59	ok803 sig	245
HS sig	4776	HS sig	650
genes measured in both datasets	46760	genes measured in both datasets	46760
hypergeometric distribution P	0.16556	hypergeometric distribution P	0.187935

## Sheet: gene names
Sense J2 enrichment overlap	Sense J2 enrichment Heat shock only	Sense J2 enrichment tdp-1 deletion only	Sense J2 depletion overlap	Sense J2 depletion Heat shock only	Sense J2 depletion tdp-1 deletion only	Antisense J2 enrichment overlap	Antisense J2 enrichment Heat shock only	Antisense J2 enrichment tdp-1 deletion only	Antisense J2 depletion overlap	Antisense J2 depletion Heat shock only	Antisense J2 depletion tdp-1 deletion only
WBGene00014426	WBGene00014311	WBGene00194829	WBGene00021571	WBGene00014426	WBGene00023215	WBGene00020156	WBGene00198470	WBGene00199071	WBGene00077466	WBGene00020156	WBGene00200612
WBGene00014507	WBGene00014312	WBGene00199821	WBGene00044735	WBGene00014311	WBGene00189967	WBGene00201861	WBGene00199719	WBGene00021957	WBGene00077465	WBGene00198470	WBGene00198567
WBGene00014580	WBGene00014549	WBGene00023131	WBGene00018394	WBGene00014312	WBGene00194829	WBGene00195809	WBGene00200197	WBGene00015653	WBGene00077467	WBGene00199719	WBGene00199413
WBGene00014584	WBGene00014288	WBGene00023148	WBGene00023244	WBGene00014549	WBGene00219877	WBGene00197003	WBGene00198146	WBGene00195767	WBGene00018394	WBGene00200197	WBGene00199071
WBGene00008104	WBGene00014550	WBGene00023134	WBGene00023069	WBGene00014288	WBGene00022954	WBGene00200811	WBGene00201441	WBGene00012554		WBGene00201861	WBGene00199528
WBGene00014619	WBGene00014483	WBGene00022906		WBGene00014507	WBGene00014304	WBGene00200608	WBGene00199661	WBGene00201542		WBGene00195809	WBGene00197003
WBGene00023181	WBGene00014394	WBGene00023017		WBGene00014580	WBGene00199821	WBGene00200877	WBGene00196502	WBGene00195769		WBGene00197003	WBGene00197483
WBGene00023128	WBGene00014404	WBGene00197033		WBGene00014584	WBGene00014507	WBGene00196018	WBGene00195017	WBGene00197008		WBGene00200811	WBGene00199934
WBGene00023173	WBGene00014476	WBGene00014910		WBGene00014550	WBGene00014426	WBGene00199916	WBGene00199695	WBGene00017437		WBGene00198146	WBGene00020362
WBGene00014296	WBGene00014405	WBGene00022972		WBGene00014483	WBGene00014365	WBGene00200612	WBGene00197067	WBGene00196039		WBGene00201441	WBGene00013645
WBGene00011346	WBGene00014310	WBGene00000311		WBGene00008104	WBGene00023015	WBGene00197378	WBGene00198024	WBGene00017556		WBGene00200608	WBGene00200012
WBGene00023174	WBGene00022928	WBGene00003266		WBGene00014619	WBGene00023131	WBGene00199934	WBGene00196482	WBGene00195343		WBGene00199661	WBGene00018113
WBGene00022952	WBGene00023063	WBGene00022908		WBGene00023181	WBGene00014449	WBGene00197483	WBGene00200082	WBGene00018248		WBGene00196502	WBGene00199801
WBGene00023176	WBGene00200764	WBGene00022979		WBGene00023128	WBGene00014343	WBGene00200583	WBGene00007300	WBGene00012853		WBGene00200877	WBGene00200850
WBGene00014369	WBGene00014403	WBGene00000310		WBGene00023173	WBGene00014605	WBGene00195652	WBGene00195729	WBGene00022270		WBGene00196018	WBGene00003843
WBGene00023175	WBGene00022963	WBGene00169289		WBGene00014296	WBGene00022930	WBGene00199804	WBGene00045168	WBGene00197933		WBGene00199916	WBGene00199916
WBGene00014353	WBGene00045133	WBGene00022934		WBGene00014394	WBGene00015718	WBGene00199698	WBGene00197243	WBGene00016179		WBGene00195017	WBGene00005704
WBGene00023123	WBGene00022921	WBGene00022941		WBGene00011346	WBGene00014281	WBGene00196507	WBGene00199612	WBGene00196998		WBGene00200612	WBGene00199943
WBGene00023215	WBGene00023153	WBGene00022942		WBGene00023174	WBGene00023181	WBGene00200090	WBGene00196973	WBGene00198334		WBGene00197378	WBGene00200894
WBGene00189967	WBGene00023152	WBGene00045325		WBGene00014404	WBGene00014374	WBGene00198567	WBGene00195016	WBGene00021382		WBGene00199695	WBGene00021957
WBGene00023094	WBGene00023082	WBGene00018382		WBGene00014476	WBGene00022911	WBGene00198760	WBGene00200078	WBGene00236807		WBGene00199934	WBGene00197440
WBGene00014525	WBGene00023004	WBGene00022973		WBGene00022952	WBGene00014280	WBGene00200580	WBGene00045095	WBGene00003723		WBGene00197483	WBGene00001617
WBGene00014449	WBGene00023150	WBGene00014530		WBGene00023176	WBGene00023094	WBGene00196485	WBGene00198526	WBGene00196666		WBGene00197067	WBGene00018646
WBGene00023015	WBGene00023010	WBGene00023140		WBGene00014405	WBGene00023123	WBGene00200874	WBGene00004426	WBGene00006778		WBGene00200583	WBGene00200718
WBGene00014339	WBGene00044967	WBGene00022965		WBGene00014369	WBGene00023175	WBGene00199801	WBGene00196378	WBGene00195492		WBGene00195652	WBGene00201418
WBGene00014475	WBGene00219824	WBGene00235197		WBGene00023175	WBGene00014267	WBGene00199413	WBGene00198281	WBGene00199707		WBGene00199804	WBGene00015653
WBGene00014445	WBGene00014557	WBGene00023008		WBGene00014353	WBGene00014268	WBGene00198959	WBGene00200460	WBGene00006590		WBGene00198024	WBGene00197506
WBGene00014444	WBGene00199537	WBGene00235162		WBGene00023123	WBGene00014329	WBGene00196533	WBGene00197177	WBGene00198544		WBGene00196482	WBGene00020156
WBGene00045371	WBGene00194999	WBGene00022905		WBGene00023215	WBGene00014377	WBGene00199528	WBGene00199303	WBGene00200411		WBGene00199698	WBGene00197719
WBGene00014343	WBGene00014423	WBGene00022943		WBGene00189967	WBGene00010777	WBGene00200957	WBGene00200652	WBGene00008200		WBGene00200082	WBGene00017418
WBGene00219877	WBGene00023344	WBGene00014337		WBGene00023094	WBGene00014580	WBGene00196359	WBGene00195917	WBGene00199009		WBGene00007300	WBGene00199544
WBGene00022949	WBGene00014610	WBGene00023032		WBGene00014525	WBGene00014584	WBGene00013645	WBGene00201261	WBGene00197737		WBGene00195729	WBGene00200811
WBGene00014498	WBGene00014435	WBGene00014328		WBGene00014310	WBGene00014296	WBGene00199544	WBGene00004567	WBGene00200221		WBGene00196507	WBGene00200583
WBGene00014554	WBGene00014340	WBGene00014591		WBGene00022928	WBGene00014401	WBGene00198795	WBGene00198473	WBGene00014068		WBGene00045168	WBGene00197851
WBGene00022907	WBGene00023202	WBGene00023170		WBGene00023063	WBGene00014264	WBGene00200718	WBGene00196418	WBGene00199059		WBGene00200090	WBGene00200599
WBGene00014304	WBGene00049803	WBGene00013088		WBGene00200764	WBGene00197504	WBGene00197895	WBGene00197513	WBGene00020727		WBGene00197243	WBGene00195767
WBGene00014286	WBGene00022914	WBGene00014327		WBGene00014403	WBGene00014763	WBGene00201631	WBGene00201931	WBGene00001602		WBGene00198567	WBGene00006179
WBGene00014374	WBGene00022933	WBGene00013050		WBGene00014449	WBGene00023148	WBGene00005704	WBGene00201427	WBGene00015046		WBGene00198760	WBGene00200608
WBGene00014325	WBGene00022915	WBGene00013049		WBGene00022963	WBGene00011346	WBGene00198401	WBGene00201830	WBGene00021367		WBGene00200580	WBGene00200877
WBGene00014402	WBGene00014538	WBGene00001539		WBGene00045133	WBGene00023059	WBGene00199200	WBGene00045272	WBGene00022373		WBGene00196485	WBGene00012554
WBGene00014338	WBGene00014301	WBGene00020794		WBGene00023015	WBGene00014339	WBGene00195763	WBGene00196134	WBGene00014173		WBGene00199612	WBGene00197926
WBGene00014365	WBGene00022894	WBGene00023156		WBGene00022921	WBGene00014400	WBGene00199492	WBGene00201077	WBGene00021315		WBGene00200874	WBGene00198760
WBGene00022899	WBGene00014724	WBGene00014625		WBGene00023153	WBGene00023173	WBGene00022615	WBGene00015248	WBGene00020749		WBGene00199801	WBGene00196018
WBGene00014604	WBGene00023002	WBGene00196303		WBGene00014339	WBGene00005991	WBGene00017418	WBGene00199907	WBGene00012364		WBGene00199413	WBGene00198077
WBGene00195813	WBGene00023023	WBGene00022923		WBGene00023152	WBGene00023128	WBGene00196400	WBGene00197700	WBGene00045315		WBGene00198959	WBGene00200881
WBGene00014763	WBGene00014270	WBGene00018248		WBGene00014475	WBGene00022899	WBGene00197570	WBGene00045170	WBGene00011853		WBGene00196533	WBGene00202090
WBGene00000308	WBGene00045189	WBGene00022983		WBGene00023082	WBGene00014376	WBGene00197440	WBGene00200004	WBGene00044571		WBGene00196973	WBGene00006099
WBGene00014401	WBGene00235159	WBGene00016398		WBGene00014445	WBGene00023134	WBGene00009420	WBGene00023467	WBGene00199871		WBGene00195016	WBGene00021467
WBGene00007475	WBGene00014453	WBGene00015531		WBGene00014444	WBGene00023176	WBGene00007986	WBGene00198032	WBGene00004960		WBGene00200078	WBGene00200580
WBGene00022924	WBGene00014586	WBGene00004963		WBGene00023004	WBGene00014369	WBGene00003843	WBGene00196056	WBGene00021461		WBGene00199528	WBGene00197657
WBGene00014373	WBGene00023044	WBGene00004622		WBGene00023150	WBGene00014422	WBGene00198239	WBGene00045169	WBGene00077521		WBGene00045095	WBGene00201861
WBGene00022998	WBGene00023006	WBGene00007240		WBGene00023010	WBGene00014554	WBGene00201418	WBGene00199789	WBGene00197058		WBGene00200957	WBGene00195809
WBGene00022999	WBGene00023093	WBGene00012938		WBGene00045371	WBGene00014353	WBGene00200755	WBGene00199162	WBGene00007686		WBGene00198526	WBGene00195668
WBGene00022974	WBGene00045117	WBGene00001121		WBGene00014343	WBGene00023075	WBGene00199943	WBGene00014335	WBGene00198860		WBGene00196359	WBGene00196158
WBGene00014303	WBGene00045391	WBGene00012910		WBGene00044967	WBGene00023077	WBGene00200894	WBGene00014336	WBGene00000226		WBGene00004426	WBGene00201542
WBGene00023095	WBGene00022978	WBGene00014375		WBGene00219824	WBGene00023192	WBGene00197241	WBGene00200795	WBGene00199919		WBGene00013645	WBGene00195972
WBGene00014282	WBGene00014523	WBGene00007154		WBGene00014557	WBGene00022906	WBGene00004364	WBGene00196042	WBGene00009730		WBGene00196378	WBGene00195769
WBGene00023037	WBGene00014431	WBGene00008599		WBGene00199537	WBGene00023017	WBGene00001617	WBGene00200659	WBGene00199724		WBGene00198281	WBGene00200647
WBGene00022975	WBGene00022897	WBGene00000402		WBGene00194999	WBGene00022952	WBGene00003831	WBGene00014549	WBGene00000264		WBGene00200460	WBGene00197008
WBGene00023188	WBGene00022929	WBGene00008063		WBGene00014423	WBGene00023200	WBGene00197506	WBGene00020522	WBGene00008746		WBGene00197177	WBGene00004364
WBGene00008496	WBGene00014359	WBGene00007989		WBGene00023344	WBGene00022949	WBGene00006099	WBGene00197950	WBGene00000655		WBGene00199303	WBGene00197570
WBGene00014295	WBGene00014360	WBGene00001920		WBGene00014610	WBGene00197033	WBGene00200075	WBGene00011065	WBGene00003844		WBGene00200652	WBGene00197241
WBGene00014630	WBGene00023185	WBGene00001930		WBGene00014435	WBGene00014323	WBGene00195972	WBGene00199848	WBGene00018516		WBGene00199544	WBGene00200075
WBGene00014358	WBGene00023054	WBGene00022706		WBGene00014340	WBGene00014619	WBGene00199713	WBGene00198455	WBGene00009865		WBGene00198795	WBGene00200755
WBGene00014329	WBGene00045194	WBGene00006589		WBGene00023202	WBGene00008104	WBGene00198931	WBGene00004494	WBGene00012324		WBGene00200718	WBGene00017437
WBGene00023024	WBGene00014396	WBGene00219303		WBGene00049803	WBGene00023125	WBGene00199249	WBGene00201199	WBGene00015009		WBGene00197895	WBGene00199698
WBGene00023179	WBGene00045376	WBGene00001938		WBGene00022914	WBGene00014358	WBGene00200229	WBGene00198464	WBGene00006874		WBGene00195917	WBGene00199145
WBGene00014263	WBGene00023000	WBGene00021605		WBGene00219877	WBGene00014910	WBGene00018646	WBGene00010612	WBGene00007297		WBGene00201631	WBGene00199988
WBGene00044971	WBGene00022937	WBGene00019785		WBGene00022949	WBGene00023022	WBGene00200287	WBGene00195605	WBGene00009738		WBGene00201261	WBGene00195332
WBGene00022954	WBGene00235161	WBGene00003765		WBGene00022933	WBGene00014283	WBGene00020296	WBGene00005207	WBGene00001496		WBGene00004567	WBGene00201617
WBGene00023012	WBGene00014433	WBGene00004020		WBGene00022915	WBGene00022972	WBGene00198805	WBGene00014522	WBGene00020235		WBGene00198473	WBGene00199804
WBGene00014264	WBGene00014421	WBGene00021996		WBGene00014538	WBGene00023174	WBGene00197851	WBGene00197666	WBGene00198814		WBGene00005704	WBGene00202070
WBGene00014313	WBGene00003268	WBGene00015684		WBGene00014498	WBGene00014567	WBGene00200914	WBGene00197894			WBGene00198401	WBGene00196039
WBGene00014267	WBGene00014589	WBGene00020516		WBGene00014554	WBGene00014279	WBGene00006179	WBGene00197620			WBGene00199200	WBGene00197083
WBGene00014268	WBGene00014434	WBGene00044258		WBGene00014301	WBGene00000311	WBGene00009646	WBGene00200089			WBGene00195763	WBGene00017556
WBGene00023115	WBGene00014609	WBGene00017484		WBGene00022894	WBGene00014444	WBGene00009158	WBGene00198447			WBGene00199492	WBGene00202078
WBGene00200206	WBGene00045113	WBGene00206362		WBGene00022907	WBGene00022992	WBGene00201299	WBGene00195867			WBGene00196418	WBGene00197810
WBGene00014489	WBGene00014432	WBGene00001934		WBGene00014724	WBGene00023024	WBGene00200058	WBGene00002996			WBGene00022615	WBGene00195343
WBGene00014272	WBGene00023053	WBGene00000708		WBGene00023002	WBGene00200206	WBGene00200678	WBGene00194993			WBGene00017418	WBGene00200957
WBGene00015718	WBGene00010957	WBGene00009621		WBGene00014304	WBGene00014313	WBGene00200012	WBGene00011039			WBGene00197513	WBGene00200229
WBGene00197504	WBGene00014382	WBGene00000693		WBGene00014286	WBGene00014324	WBGene00023288	WBGene00013893			WBGene00196400	WBGene00018248
WBGene00022930	WBGene00014585	WBGene00009237		WBGene00014374	WBGene00023115	WBGene00045237	WBGene00196718			WBGene00197570	WBGene00012853
WBGene00014324	WBGene00023005	WBGene00014016		WBGene00023023	WBGene00014276	WBGene00004374	WBGene00014288			WBGene00197440	WBGene00200287
WBGene00014400	WBGene00014603	WBGene00004409		WBGene00014270	WBGene00014272	WBGene00202176	WBGene00007149			WBGene00009420	WBGene00198239
WBGene00014280	WBGene00045072	WBGene00020300		WBGene00045189	WBGene00014640	WBGene00007545	WBGene00001683			WBGene00007986	WBGene00195930
WBGene00014281	WBGene00014602	WBGene00000698		WBGene00235159	WBGene00199932	WBGene00017317	WBGene00045366			WBGene00003843	WBGene00022270
WBGene00014377	WBGene00014392	WBGene00011145		WBGene00014453	WBGene00023149	WBGene00008824	WBGene00045163			WBGene00198239	WBGene00020697
WBGene00014279	WBGene00003265	WBGene00003055		WBGene00014586	WBGene00014298	WBGene00201373	WBGene00197408			WBGene00201418	WBGene00195652
WBGene00014529	WBGene00046556	WBGene00006585		WBGene00023044	WBGene00014284	WBGene00201363	WBGene00004476			WBGene00201931	WBGene00023288
WBGene00022984	WBGene00006967	WBGene00004470		WBGene00023006	WBGene00023062	WBGene00020697	WBGene00200603			WBGene00200755	WBGene00008824
WBGene00014283	WBGene00022309	WBGene00004891		WBGene00023093	WBGene00014475	WBGene00200897	WBGene00077468			WBGene00201427	WBGene00009158
WBGene00010184	WBGene00044948	WBGene00000149		WBGene00045117	WBGene00014474	WBGene00199452	WBGene00201220			WBGene00199943	WBGene00235266
WBGene00014362	WBGene00014517	WBGene00002254		WBGene00045391	WBGene00014503	WBGene00199798	WBGene00201832			WBGene00200894	WBGene00199808
WBGene00022959	WBGene00014291	WBGene00012875		WBGene00014325	WBGene00003266	WBGene00020362	WBGene00196685			WBGene00197241	WBGene00197933
WBGene00008043	WBGene00007131	WBGene00021186		WBGene00014402	WBGene00020430	WBGene00197810	WBGene00202309			WBGene00004364	WBGene00016179
WBGene00023060	WBGene00023180	WBGene00012664		WBGene00014338	WBGene00022908	WBGene00196638	WBGene00198763			WBGene00201830	WBGene00196998
WBGene00023033	WBGene00045051	WBGene00011849		WBGene00014365	WBGene00022935	WBGene00195668	WBGene00013894			WBGene00045272	WBGene00198334
WBGene00023061	WBGene00014293	WBGene00011966		WBGene00022978	WBGene00022979	WBGene00195355	WBGene00014550			WBGene00196134	WBGene00206536
WBGene00199932	WBGene00014548	WBGene00015052		WBGene00022899	WBGene00023034	WBGene00195930	WBGene00013506			WBGene00001617	WBGene00006561
WBGene00014639	WBGene00195000	WBGene00016609		WBGene00014523	WBGene00023168	WBGene00197270	WBGene00196827			WBGene00003831	WBGene00198439
WBGene00023059	WBGene00014533	WBGene00000877		WBGene00014431	WBGene00022966	WBGene00018113	WBGene00199886			WBGene00201077	WBGene00198959
WBGene00014416	WBGene00045172	WBGene00007848		WBGene00014604	WBGene00014588	WBGene00197657	WBGene00202408			WBGene00015248	WBGene00006066
WBGene00014605	WBGene00045109	WBGene00019510		WBGene00022897	WBGene00014498	WBGene00197719	WBGene00196822			WBGene00197506	WBGene00005101
WBGene00023200	WBGene00235160	WBGene00044200		WBGene00022929	WBGene00023033	WBGene00197083	WBGene00011446			WBGene00199907	WBGene00195763
WBGene00023022	WBGene00219853	WBGene00013762		WBGene00014359	WBGene00000310	WBGene00019407	WBGene00200794			WBGene00006099	WBGene00021382
WBGene00255562	WBGene00045120	WBGene00001620		WBGene00014360	WBGene00010431	WBGene00200252	WBGene00004425			WBGene00197700	WBGene00199280
WBGene00014567	WBGene00014515	WBGene00044789		WBGene00023185	WBGene00023061	WBGene00195332	WBGene00006344			WBGene00200075	WBGene00198401
WBGene00014607	WBGene00014518	WBGene00022497		WBGene00023054	WBGene00169289	WBGene00199988	WBGene00198964			WBGene00045170	WBGene00236807
WBGene00014563	WBGene00023184	WBGene00012382		WBGene00195813	WBGene00014402	WBGene00198439	WBGene00220238			WBGene00200004	WBGene00003723
WBGene00023132	WBGene00014429	WBGene00003425		WBGene00045194	WBGene00014338	WBGene00202070	WBGene00020866			WBGene00023467	WBGene00196666
WBGene00008179	WBGene00045203	WBGene00005002		WBGene00014396	WBGene00023012	WBGene00201617	WBGene00007056			WBGene00198032	WBGene00006778
WBGene00014588	WBGene00016296	WBGene00016898		WBGene00045376	WBGene00255562	WBGene00196566	WBGene00001587			WBGene00196056	WBGene00197378
WBGene00019847	WBGene00014520	WBGene00017500		WBGene00023000	WBGene00014295	WBGene00202418	WBGene00172655			WBGene00045169	WBGene00195492
WBGene00023168	WBGene00014467	WBGene00017490		WBGene00022937	WBGene00023045	WBGene00200599	WBGene00198924			WBGene00199789	WBGene00016019
WBGene00023125	WBGene00014570	WBGene00018731		WBGene00014763	WBGene00014525	WBGene00202078	WBGene00200812			WBGene00199162	WBGene00199707
WBGene00044488	WBGene00014430	WBGene00022615		WBGene00235161	WBGene00015653	WBGene00018643	WBGene00198576			WBGene00014335	WBGene00009420
WBGene00023116	WBGene00196066	WBGene00007019		WBGene00014433	WBGene00022999	WBGene00021467	WBGene00201282			WBGene00014336	WBGene00202418
WBGene00015653	WBGene00004850	WBGene00022765		WBGene00000308	WBGene00044971	WBGene00235266	WBGene00199726			WBGene00200795	WBGene00196566
WBGene00023198	WBGene00023383	WBGene00019466		WBGene00014421	WBGene00005903	WBGene00010582	WBGene00199371			WBGene00196042	WBGene00201363
WBGene00011973	WBGene00023085	WBGene00009671		WBGene00014401	WBGene00045371	WBGene00200850	WBGene00196474			WBGene00200659	WBGene00006590
WBGene00023045	WBGene00014514	WBGene00012615		WBGene00007475	WBGene00008496	WBGene00016019	WBGene00022820			WBGene00014549	WBGene00198544
WBGene00023091	WBGene00023110	WBGene00000608		WBGene00022924	WBGene00014342	WBGene00006066	WBGene00014403			WBGene00195972	WBGene00200411
WBGene00001445	WBGene00200276	WBGene00011411		WBGene00003268	WBGene00022980	WBGene00200647	WBGene00200132			WBGene00199713	WBGene00199452
WBGene00000610	WBGene00045136	WBGene00012253		WBGene00014373	WBGene00014341	WBGene00007464	WBGene00196542			WBGene00020522	WBGene00199798
WBGene00014323	WBGene00007459	WBGene00004441		WBGene00014589	WBGene00022934	WBGene00013740	WBGene00201023			WBGene00198931	WBGene00008200
WBGene00022935	WBGene00006572	WBGene00001900		WBGene00014434	WBGene00022941	WBGene00009966	WBGene00013766			WBGene00197950	WBGene00199009
WBGene00014503	WBGene00010958	WBGene00001888		WBGene00022998	WBGene00022942	WBGene00199145	WBGene00195860			WBGene00011065	WBGene00197737
WBGene00014284	WBGene00045082	WBGene00004471		WBGene00014609	WBGene00023116	WBGene00007709	WBGene00199302			WBGene00199249	WBGene00196507
WBGene00023149	WBGene00045145	WBGene00019965		WBGene00045113	WBGene00045325	WBGene00013225	WBGene00001740			WBGene00199848	WBGene00013740
WBGene00014623	WBGene00014459	WBGene00001884		WBGene00022999	WBGene00023179	WBGene00199808	WBGene00006481			WBGene00200229	WBGene00199249
WBGene00014474	WBGene00045084	WBGene00003164		WBGene00014432	WBGene00018382	WBGene00197926	WBGene00201446			WBGene00018646	WBGene00200221
WBGene00023062	WBGene00001913	WBGene00004986		WBGene00022974	WBGene00014623	WBGene00198077	WBGene00045238			WBGene00200287	WBGene00201631
WBGene00014298	WBGene00003311	WBGene00005007		WBGene00014303	WBGene00014529	WBGene00200881	WBGene00000630			WBGene00198455	WBGene00014068
WBGene00005903	WBGene00004837	WBGene00018132		WBGene00023095	WBGene00022973	WBGene00202090	WBGene00169072			WBGene00004494	WBGene00199492
WBGene00014376	WBGene00013081	WBGene00000609		WBGene00014282	WBGene00014325	WBGene00018375	WBGene00012293			WBGene00020296	WBGene00199059
WBGene00023034	WBGene00014626	WBGene00018024		WBGene00023037	WBGene00022984	WBGene00021637	WBGene00200938			WBGene00201199	WBGene00020727
WBGene00003991	WBGene00045159	WBGene00044952		WBGene00022975	WBGene00014286	WBGene00017675	WBGene00196165			WBGene00198805	WBGene00018375
WBGene00004498	WBGene00014418	WBGene00007413		WBGene00023188	WBGene00023037	WBGene00009553	WBGene00202153			WBGene00197851	WBGene00197270
WBGene00007162	WBGene00023206	WBGene00000788		WBGene00023053	WBGene00022975	WBGene00201547	WBGene00197828			WBGene00198464	WBGene00001602
WBGene00005991	WBGene00195001	WBGene00001073		WBGene00010957	WBGene00014424	WBGene00008741	WBGene00004431			WBGene00010612	WBGene00015046
WBGene00022911	WBGene00195002	WBGene00019351		WBGene00014382	WBGene00014639	WBGene00196158	WBGene00005687			WBGene00200914	WBGene00200252
WBGene00014276	WBGene00008113	WBGene00195519		WBGene00008496	WBGene00014530	WBGene00199280	WBGene00010563			WBGene00006179	WBGene00196533
WBGene00014640	WBGene00012878	WBGene00019168		WBGene00014295	WBGene00023091	WBGene00002265	WBGene00014542			WBGene00195605	WBGene00196638
WBGene00015823	WBGene00044970	WBGene00002696		WBGene00014585	WBGene00023140	WBGene00206536	WBGene00012295			WBGene00009646	WBGene00045247
WBGene00013450	WBGene00014386	WBGene00001879		WBGene00014630	WBGene00014445	WBGene00004512	WBGene00014312			WBGene00005207	WBGene00021367
WBGene00008211	WBGene00021960	WBGene00007617		WBGene00014358	WBGene00022965	WBGene00004513	WBGene00198945			WBGene00014522	WBGene00201312
WBGene00014422	WBGene00189964	WBGene00016323		WBGene00023005	WBGene00235197	WBGene00007165	WBGene00077474			WBGene00009158	WBGene00195446
WBGene00001242	WBGene00023001	WBGene00009045		WBGene00014603	WBGene00014604	WBGene00022427	WBGene00077471			WBGene00201299	WBGene00199196
WBGene00023075	WBGene00004838	WBGene00011142		WBGene00014329	WBGene00014489	WBGene00010367	WBGene00045146			WBGene00197666	WBGene00199468
WBGene00014342	WBGene00044940	WBGene00022114		WBGene00023024	WBGene00011973	WBGene00005101	WBGene00196089			WBGene00200058	WBGene00022373
WBGene00023192	WBGene00197335			WBGene00023179	WBGene00023008	WBGene00021449	WBGene00012451			WBGene00197894	WBGene00014173
WBGene00023077	WBGene00189966			WBGene00014263	WBGene00235162	WBGene00018520	WBGene00200827			WBGene00197620	WBGene00199200
WBGene00000263	WBGene00045378			WBGene00045072	WBGene00014607	WBGene00000413	WBGene00077475			WBGene00200678	WBGene00200926
WBGene00198814	WBGene00048813			WBGene00014602	WBGene00014563	WBGene00011064	WBGene00197945			WBGene00200012	WBGene00021315
WBGene00022966	WBGene00023119			WBGene00044971	WBGene00023132	WBGene00020936	WBGene00004412			WBGene00023288	WBGene00003254
WBGene00014424	WBGene00014587			WBGene00022954	WBGene00022905	WBGene00006561	WBGene00196832			WBGene00200089	WBGene00201299
WBGene00004452	WBGene00045123			WBGene00014392	WBGene00022943	WBGene00018960	WBGene00004416			WBGene00045237	WBGene00020296
WBGene00002273	WBGene00022938			WBGene00003265	WBGene00008179	WBGene00008535	WBGene00004435			WBGene00198447	WBGene00200058
WBGene00014341	WBGene00023035			WBGene00023012	WBGene00014337	WBGene00003254	WBGene00194828			WBGene00195867	WBGene00201547
WBGene00219436	WBGene00023011			WBGene00014264	WBGene00023032	WBGene00195266	WBGene00010610			WBGene00002996	WBGene00020749
WBGene00010777	WBGene00023003			WBGene00046556	WBGene00023060	WBGene00004622	WBGene00003934			WBGene00194993	WBGene00019407
WBGene00002271	WBGene00012653			WBGene00014313	WBGene00022998	WBGene00012676	WBGene00014405			WBGene00004374	WBGene00012364
WBGene00018931	WBGene00014387			WBGene00006967	WBGene00014263	WBGene00199196	WBGene00195929			WBGene00202176	WBGene00018643
WBGene00017250	WBGene00004840			WBGene00022309	WBGene00014362	WBGene00201312	WBGene00199887			WBGene00007545	WBGene00009646
WBGene00004144	WBGene00019236			WBGene00014267	WBGene00008043	WBGene00006986	WBGene00007614			WBGene00011039	WBGene00045315
WBGene00014454	WBGene00013940			WBGene00014268	WBGene00010184	WBGene00195446	WBGene00008348			WBGene00013893	WBGene00196400
WBGene00019680	WBGene00023049			WBGene00023115	WBGene00023188	WBGene00199468	WBGene00000255			WBGene00196718	WBGene00195266
WBGene00020430	WBGene00014611			WBGene00044948	WBGene00014328	WBGene00200926	WBGene00014310			WBGene00014288	WBGene00018960
WBGene00000696	WBGene00007324			WBGene00200206	WBGene00014591	WBGene00045247	WBGene00196931			WBGene00007149	WBGene00018520
WBGene00022992	WBGene00014547			WBGene00014517	WBGene00023170	WBGene00012936	WBGene00000236			WBGene00001683	WBGene00200090
WBGene00023207	WBGene00014484			WBGene00014489	WBGene00013450	WBGene00001231	WBGene00199766			WBGene00045366	WBGene00011853
WBGene00022980	WBGene00235247			WBGene00014291	WBGene00013088	WBGene00014099	WBGene00018692			WBGene00045163	WBGene00202176
WBGene00017666	WBGene00023430			WBGene00007131	WBGene00000610	WBGene00013167	WBGene00195357			WBGene00017317	WBGene00196359
WBGene00017121	WBGene00023079			WBGene00023180	WBGene00023207		WBGene00022039			WBGene00197408	WBGene00007464
WBGene00014494	WBGene00045095			WBGene00045051	WBGene00017666		WBGene00014222			WBGene00008824	WBGene00044571
WBGene00014495	WBGene00003283			WBGene00014272	WBGene00000308		WBGene00045167			WBGene00004476	WBGene00199871
WBGene00014496	WBGene00007958			WBGene00015718	WBGene00014495		WBGene00008262			WBGene00200603	WBGene00007545
WBGene00014493	WBGene00023057			WBGene00014293	WBGene00014494		WBGene00200656			WBGene00077468	WBGene00201373
WBGene00006565	WBGene00199719			WBGene00014548	WBGene00014496		WBGene00197329			WBGene00201220	WBGene00022615
WBGene00013033	WBGene00022939			WBGene00195000	WBGene00014493		WBGene00022497			WBGene00201832	WBGene00004960
WBGene00015913	WBGene00023092			WBGene00014533	WBGene00014327		WBGene00022117			WBGene00196685	WBGene00200897
WBGene00023105	WBGene00044938			WBGene00045172	WBGene00022503		WBGene00198286			WBGene00202309	WBGene00200874
WBGene00017591	WBGene00023007			WBGene00045109	WBGene00014282		WBGene00196871			WBGene00198763	WBGene00007986
WBGene00004480	WBGene00003294			WBGene00235160	WBGene00023105		WBGene00004481			WBGene00013894	WBGene00021461
WBGene00017925	WBGene00200197			WBGene00219853	WBGene00014416		WBGene00004480			WBGene00014550	WBGene00199713
WBGene00001936	WBGene00014581			WBGene00045120	WBGene00023095		WBGene00195824			WBGene00201373	WBGene00077521
WBGene00010431	WBGene00014638			WBGene00014515	WBGene00219436		WBGene00201932			WBGene00201363	WBGene00197058
WBGene00000779	WBGene00008358			WBGene00014518	WBGene00013050		WBGene00202015			WBGene00013506	WBGene00195355
WBGene00007299	WBGene00014583			WBGene00023184	WBGene00013049		WBGene00016493			WBGene00020697	WBGene00013225
WBGene00022503	WBGene00014451			WBGene00014429	WBGene00001242		WBGene00019261			WBGene00196827	WBGene00007165
WBGene00021558	WBGene00023208			WBGene00045203	WBGene00195813		WBGene00015233			WBGene00199886	WBGene00198805
WBGene00004445	WBGene00014571			WBGene00016296	WBGene00001539		WBGene00000751			WBGene00202408	WBGene00007686
WBGene00004479	WBGene00014594			WBGene00014520	WBGene00014373		WBGene00006639			WBGene00196822	WBGene00198860
WBGene00003767	WBGene00009640			WBGene00014467	WBGene00022907		WBGene00196816			WBGene00011446	WBGene00000226
WBGene00022042	WBGene00014568			WBGene00197504	WBGene00020794		WBGene00077470			WBGene00200897	WBGene00199919
WBGene00009331	WBGene00219826			WBGene00014570	WBGene00023156		WBGene00001939			WBGene00199452	WBGene00009730
WBGene00006402	WBGene00045153			WBGene00014430	WBGene00014625		WBGene00006725			WBGene00199798	WBGene00199724
WBGene00009688	WBGene00077653			WBGene00196066	WBGene00022959		WBGene00019864			WBGene00200794	WBGene00002265
WBGene00002184	WBGene00022994			WBGene00004850	WBGene00001445		WBGene00001921			WBGene00004425	WBGene00197895
WBGene00000175	WBGene00014351			WBGene00023383	WBGene00023198		WBGene00219394			WBGene00006344	WBGene00007709
WBGene00004443	WBGene00206512			WBGene00022930	WBGene00196303		WBGene00007134			WBGene00198964	WBGene00000264
WBGene00007348	WBGene00014564			WBGene00023085	WBGene00022923		WBGene00019983			WBGene00020362	WBGene00021449
WBGene00015713	WBGene00023122			WBGene00014514	WBGene00022974		WBGene00201572			WBGene00220238	WBGene00008746
WBGene00023467	WBGene00004835			WBGene00023110	WBGene00014303		WBGene00000677			WBGene00020866	WBGene00009966
WBGene00009895	WBGene00173378			WBGene00200276	WBGene00014630		WBGene00201979			WBGene00007056	WBGene00196485
WBGene00016444	WBGene00045093			WBGene00014324	WBGene00018248		WBGene00017124			WBGene00001587	WBGene00000655
WBGene00019540	WBGene00014598			WBGene00014400	WBGene00022983		WBGene00003947			WBGene00172655	WBGene00003844
WBGene00000656	WBGene00022932			WBGene00045136	WBGene00198814		WBGene00001609			WBGene00198924	WBGene00001231
WBGene00014472	WBGene00023098			WBGene00007459	WBGene00044488		WBGene00011308			WBGene00200812	WBGene00004622
WBGene00000668	WBGene00014521			WBGene00006572	WBGene00022924		WBGene00201863			WBGene00198576	WBGene00003831
WBGene00011422	WBGene00045091			WBGene00014280	WBGene00016398		WBGene00200054			WBGene00201282	WBGene00018516
WBGene00000673	WBGene00019732			WBGene00014281	WBGene00015531		WBGene00009122			WBGene00199726	WBGene00013167
WBGene00000594	WBGene00008135			WBGene00010958	WBGene00004963		WBGene00197127			WBGene00197810	WBGene00006986
WBGene00006725	WBGene00009638			WBGene00045082	WBGene00004622		WBGene00201684			WBGene00199371	WBGene00009865
WBGene00001932	WBGene00023169			WBGene00045145	WBGene00007240		WBGene00003778			WBGene00196474	WBGene00198931
WBGene00001940	WBGene00219757			WBGene00014377	WBGene00012938		WBGene00016293			WBGene00022820	WBGene00009553
WBGene00001922	WBGene00014333			WBGene00014279	WBGene00007475		WBGene00001236			WBGene00014403	WBGene00012324
WBGene00004494	WBGene00003433			WBGene00014459	WBGene00017250		WBGene00014311			WBGene00200132	WBGene00020936
WBGene00009215	WBGene00023133			WBGene00014529	WBGene00019847		WBGene00196673			WBGene00196542	WBGene00015009
WBGene00004798	WBGene00198924			WBGene00022984	WBGene00001121		WBGene00000752			WBGene00201023	WBGene00010582
WBGene00020777	WBGene00220178			WBGene00045084	WBGene00007162		WBGene00010164			WBGene00013766	WBGene00011064
WBGene00001906	WBGene00003308			WBGene00014283	WBGene00012910		WBGene00014593			WBGene00195860	WBGene00006874
WBGene00004496	WBGene00255736			WBGene00001913	WBGene00011422		WBGene00006321			WBGene00196638	WBGene00007297
WBGene00007120	WBGene00014537			WBGene00003311	WBGene00018931		WBGene00195433			WBGene00199302	WBGene00017675
WBGene00000691	WBGene00220251			WBGene00004837	WBGene00014375		WBGene00000713			WBGene00001740	WBGene00198795
WBGene00017691	WBGene00014326			WBGene00010184	WBGene00007154		WBGene00022534			WBGene00006481	WBGene00021637
WBGene00022505	WBGene00023041			WBGene00014362	WBGene00009331		WBGene00199939			WBGene00201446	WBGene00010367
WBGene00001919	WBGene00201800			WBGene00022959	WBGene00008599		WBGene00008944			WBGene00045238	WBGene00000413
WBGene00001929	WBGene00045130			WBGene00013081	WBGene00013033		WBGene00014425			WBGene00000630	WBGene00045237
WBGene00009394	WBGene00017127			WBGene00014626	WBGene00004144		WBGene00199743			WBGene00169072	WBGene00200914
WBGene00002344	WBGene00009639			WBGene00045159	WBGene00000402		WBGene00201494			WBGene00195668	WBGene00004374
WBGene00019368	WBGene00022909			WBGene00014418	WBGene00021558		WBGene00016490			WBGene00012293	WBGene00008741
WBGene00003370	WBGene00015805			WBGene00023206	WBGene00006402		WBGene00200318			WBGene00200938	WBGene00012676
WBGene00016493	WBGene00220019			WBGene00008043	WBGene00002184		WBGene00199868			WBGene00196165	WBGene00004512
WBGene00000667	WBGene00012025			WBGene00023060	WBGene00008063		WBGene00001094			WBGene00195355	WBGene00004513
WBGene00004447	WBGene00014361			WBGene00195001	WBGene00003766		WBGene00197401			WBGene00202153	WBGene00017317
WBGene00007195	WBGene00004834			WBGene00195002	WBGene00007989		WBGene00010791			WBGene00195930	WBGene00022427
WBGene00002083	WBGene00235256			WBGene00023033	WBGene00001920		WBGene00045164			WBGene00197828	WBGene00008535
WBGene00000669	WBGene00013523			WBGene00008113	WBGene00001930		WBGene00004216			WBGene00004431	WBGene00014099
WBGene00013489	WBGene00003925			WBGene00023061	WBGene00003991		WBGene00001338			WBGene00005687	WBGene00009738
WBGene00004493	WBGene00006344			WBGene00012878	WBGene00007299		WBGene00197438			WBGene00010563	WBGene00012936
WBGene00001875	WBGene00014366			WBGene00199932	WBGene00022706		WBGene00009186			WBGene00014542	WBGene00001496
WBGene00004499	WBGene00014367			WBGene00044970	WBGene00006589		WBGene00013124			WBGene00012295	WBGene00020235
WBGene00004442	WBGene00045071			WBGene00014386	WBGene00007101		WBGene00000668			WBGene00014312	WBGene00200678
WBGene00001937	WBGene00194828			WBGene00021960	WBGene00219303		WBGene00200319			WBGene00198945	WBGene00198814
WBGene00017675	WBGene00023493			WBGene00189964	WBGene00001938		WBGene00201383			WBGene00077474
WBGene00012140	WBGene00044398			WBGene00023001	WBGene00021605		WBGene00219266			WBGene00077471
WBGene00012274	WBGene00045374			WBGene00004838	WBGene00019785		WBGene00011833			WBGene00045146
WBGene00000677	WBGene00022961			WBGene00044940	WBGene00008211		WBGene00016636			WBGene00196089
WBGene00000282	WBGene00014508			WBGene00197335	WBGene00020777		WBGene00015083			WBGene00012451
WBGene00004175	WBGene00014617			WBGene00189966	WBGene00003765		WBGene00014404			WBGene00197270
WBGene00003766	WBGene00014452			WBGene00014639	WBGene00004020		WBGene00001935			WBGene00018113
WBGene00016387	WBGene00014306			WBGene00045378	WBGene00021996		WBGene00199045			WBGene00200827
WBGene00004436	WBGene00014631			WBGene00048813	WBGene00015684		WBGene00011730			WBGene00197657
WBGene00004440	WBGene00010966			WBGene00023059	WBGene00020516		WBGene00235102			WBGene00197719
WBGene00004487	WBGene00014450			WBGene00023119	WBGene00044258		WBGene00044413			WBGene00197083
WBGene00006925	WBGene00044502			WBGene00014587	WBGene00006565		WBGene00199591			WBGene00019407
WBGene00021682	WBGene00010005			WBGene00045123	WBGene00003767		WBGene00200352			WBGene00077475
WBGene00004271	WBGene00014633			WBGene00022938	WBGene00017484		WBGene00004493			WBGene00197945
WBGene00006408	WBGene00010619			WBGene00023035	WBGene00012274		WBGene00009163			WBGene00004412
WBGene00022820	WBGene00010373			WBGene00023011	WBGene00206362		WBGene00000465			WBGene00196832
WBGene00000712	WBGene00020681			WBGene00023003	WBGene00001934		WBGene00020937			WBGene00004416
WBGene00007101	WBGene00014322			WBGene00014416	WBGene00000708		WBGene00202494			WBGene00200252
WBGene00000657	WBGene00007185			WBGene00012653	WBGene00009621		WBGene00004469			WBGene00004435
WBGene00017926	WBGene00014488			WBGene00014387	WBGene00000693		WBGene00009844			WBGene00194828
WBGene00001912	WBGene00016636			WBGene00004840	WBGene00007348		WBGene00004440			WBGene00010610
WBGene00000273	WBGene00009637			WBGene00019236	WBGene00009237		WBGene00199814			WBGene00195332
WBGene00004413	WBGene00016226			WBGene00014605	WBGene00014454		WBGene00004449			WBGene00199988
	WBGene00003291			WBGene00013940	WBGene00000691		WBGene00004041			WBGene00198439
	WBGene00220050			WBGene00023200	WBGene00014016		WBGene00013489			WBGene00202070
	WBGene00023074			WBGene00023049	WBGene00002271		WBGene00001933			WBGene00201617
	WBGene00000896			WBGene00014611	WBGene00009688		WBGene00015084			WBGene00003934
	WBGene00077469			WBGene00007324	WBGene00004409		WBGene00014454			WBGene00014405
	WBGene00004842			WBGene00014547	WBGene00002273		WBGene00013223			WBGene00195929
	WBGene00020499			WBGene00014484	WBGene00000594		WBGene00198415			WBGene00196566
	WBGene00014486			WBGene00235247	WBGene00020300		WBGene00045093			WBGene00202418
	WBGene00023088			WBGene00023430	WBGene00000698		WBGene00045162			WBGene00199887
	WBGene00045158			WBGene00023079	WBGene00011145		WBGene00012203			WBGene00007614
	WBGene00077757			WBGene00045095	WBGene00016493		WBGene00200575			WBGene00200599
	WBGene00235348			WBGene00003283	WBGene00000656		WBGene00000795			WBGene00008348
	WBGene00044987			WBGene00007958	WBGene00015823		WBGene00000473			WBGene00000255
	WBGene00013942			WBGene00023057	WBGene00003055		WBGene00004487			WBGene00202078
	WBGene00022950			WBGene00199719	WBGene00006585		WBGene00002045			WBGene00014310
	WBGene00045116			WBGene00022939	WBGene00019540		WBGene00011231			WBGene00196931
	WBGene00014522			WBGene00023092	WBGene00009215		WBGene00015102			WBGene00000236
	WBGene00021317			WBGene00044938	WBGene00015913		WBGene00013154			WBGene00199766
	WBGene00004844			WBGene00023007	WBGene00023467		WBGene00013172			WBGene00018692
	WBGene00014350			WBGene00023022	WBGene00004175		WBGene00000122			WBGene00195357
	WBGene00014487			WBGene00003294	WBGene00004470		WBGene00010964			WBGene00022039
	WBGene00014253			WBGene00200197	WBGene00004891		WBGene00008137			WBGene00014222
	WBGene00009555			WBGene00014581	WBGene00000149		WBGene00200276			WBGene00018643
	WBGene00022986			WBGene00255562	WBGene00000282		WBGene00201848			WBGene00045167
	WBGene00044578			WBGene00014638	WBGene00002254		WBGene00201787			WBGene00008262
	WBGene00014501			WBGene00008358	WBGene00017121		WBGene00016124			WBGene00200656
	WBGene00014368			WBGene00014583	WBGene00004413		WBGene00249808			WBGene00197329
	WBGene00018532			WBGene00014451	WBGene00000263		WBGene00199088			WBGene00022497
	WBGene00219849			WBGene00023208	WBGene00017926		WBGene00012551			WBGene00022117
	WBGene00014511			WBGene00014571	WBGene00012875		WBGene00010990			WBGene00198286
	WBGene00021975			WBGene00014594	WBGene00021186		WBGene00170809			WBGene00196871
	WBGene00077724			WBGene00009640	WBGene00012664		WBGene00199578			WBGene00004481
	WBGene00023260			WBGene00014568	WBGene00011849		WBGene00012470			WBGene00004480
	WBGene00021005			WBGene00219826	WBGene00011966		WBGene00197441			WBGene00195824
	WBGene00023109			WBGene00045153	WBGene00015052		WBGene00001227			WBGene00201932
	WBGene00023195			WBGene00077653	WBGene00019368		WBGene00009443			WBGene00202015
	WBGene00014316			WBGene00022994	WBGene00019680		WBGene00011733			WBGene00016493
	WBGene00014417			WBGene00014351	WBGene00016609		WBGene00200388			WBGene00019261
	WBGene00011222			WBGene00206512	WBGene00022505		WBGene00004470			WBGene00021467
	WBGene00009044			WBGene00014564	WBGene00021682		WBGene00004454			WBGene00015233
	WBGene00014297			WBGene00023122	WBGene00000877		WBGene00016550			WBGene00000751
	WBGene00045083			WBGene00004835	WBGene00016444		WBGene00044779			WBGene00006639
	WBGene00001235			WBGene00173378	WBGene00000677		WBGene00010160			WBGene00196816
	WBGene00194997			WBGene00014567	WBGene00007848		WBGene00019240			WBGene00235266
	WBGene00077470			WBGene00045093	WBGene00000669		WBGene00004963			WBGene00077470
	WBGene00014370			WBGene00014598	WBGene00000175		WBGene00000696			WBGene00001939
	WBGene00014317			WBGene00022932	WBGene00001912		WBGene00004414			WBGene00006725
	WBGene00014371			WBGene00023098	WBGene00009394		WBGene00003401			WBGene00019864
	WBGene00220085			WBGene00014521	WBGene00004436		WBGene00201669			WBGene00001921
	WBGene00045147			WBGene00045091	WBGene00017691		WBGene00006697			WBGene00219394
	WBGene00044962			WBGene00019732	WBGene00004499		WBGene00002136			WBGene00007134
	WBGene00008359			WBGene00008135	WBGene00019510		WBGene00001607			WBGene00019983
	WBGene00005394			WBGene00014607	WBGene00004494		WBGene00004473			WBGene00201572
	WBGene00009206			WBGene00014563	WBGene00006408		WBGene00007100			WBGene00000677
	WBGene00014017			WBGene00009638	WBGene00044200		WBGene00001386			WBGene00201979
	WBGene00023177			WBGene00023169	WBGene00013762		WBGene00004429			WBGene00017124
	WBGene00023040			WBGene00023132	WBGene00001620		WBGene00012141			WBGene00003947
	WBGene00023055			WBGene00219757	WBGene00000667		WBGene00006987			WBGene00001609
	WBGene00014543			WBGene00008179	WBGene00044789		WBGene00007550			WBGene00011308
	WBGene00044324			WBGene00014333	WBGene00022497		WBGene00004471			WBGene00201863
	WBGene00023146			WBGene00003433	WBGene00014472		WBGene00219619			WBGene00200054
	WBGene00050936			WBGene00023133	WBGene00012382		WBGene00000656			WBGene00009122
	WBGene00014458			WBGene00198924	WBGene00003425		WBGene00195657			WBGene00197127
	WBGene00023121			WBGene00220178	WBGene00004798		WBGene00022042			WBGene00201684
	WBGene00023071			WBGene00003308	WBGene00005002		WBGene00000211			WBGene00003778
	WBGene00199695			WBGene00255736	WBGene00017591		WBGene00007430			WBGene00016293
	WBGene00044923			WBGene00014537	WBGene00017925		WBGene00003370			WBGene00010582
	WBGene00194993			WBGene00220251	WBGene00016898		WBGene00021387			WBGene00001236
	WBGene00023072			WBGene00014326	WBGene00000779		WBGene00004432			WBGene00014311
	WBGene00014384			WBGene00023041	WBGene00017500		WBGene00016585			WBGene00196673
	WBGene00004849			WBGene00201800	WBGene00017490		WBGene00011203			WBGene00200850
	WBGene00017841			WBGene00045130	WBGene00018731		WBGene00009335			WBGene00000752
	WBGene00045151			WBGene00014588	WBGene00022042		WBGene00016171			WBGene00010164
	WBGene00018669			WBGene00017127	WBGene00022615		WBGene00016409			WBGene00014593
	WBGene00023466			WBGene00009639	WBGene00001906		WBGene00004488			WBGene00006321
	WBGene00077465			WBGene00019847	WBGene00007019		WBGene00022113			WBGene00195433
	WBGene00271414			WBGene00022909	WBGene00022765		WBGene00004413			WBGene00016019
	WBGene00000535			WBGene00015805	WBGene00003370		WBGene00011147			WBGene00000713
	WBGene00012594			WBGene00220019	WBGene00019466		WBGene00000670			WBGene00022534
	WBGene00021585			WBGene00012025	WBGene00009671		WBGene00004483			WBGene00199939
	WBGene00014147			WBGene00014361	WBGene00004443		WBGene00012197			WBGene00008944
	WBGene00010947			WBGene00004834	WBGene00004487		WBGene00219697			WBGene00014425
	WBGene00016845			WBGene00235256	WBGene00012615		WBGene00013942			WBGene00199743
	WBGene00004833			WBGene00013523	WBGene00000657		WBGene00004418			WBGene00201494
	WBGene00198148			WBGene00003925	WBGene00000673		WBGene00001900			WBGene00016490
	WBGene00000709			WBGene00006344	WBGene00000608		WBGene00195448			WBGene00200318
	WBGene00021093			WBGene00014366	WBGene00004496		WBGene00021088			WBGene00006066
	WBGene00014993			WBGene00014367	WBGene00011411		WBGene00001884			WBGene00199868
	WBGene00016658			WBGene00023168	WBGene00012253		WBGene00001888			WBGene00001094
	WBGene00020783			WBGene00045071	WBGene00004445		WBGene00004479			WBGene00197401
	WBGene00023016			WBGene00194828	WBGene00004441		WBGene00009023			WBGene00010791
	WBGene00001943			WBGene00023493	WBGene00001900		WBGene00198748			WBGene00045164
	WBGene00077691			WBGene00044398	WBGene00001888		WBGene00010959			WBGene00200647
	WBGene00023204			WBGene00045374	WBGene00004471		WBGene00007105			WBGene00007464
	WBGene00022936			WBGene00022961	WBGene00019965		WBGene00012469			WBGene00004216
	WBGene00219917			WBGene00014508	WBGene00006725		WBGene00004430			WBGene00001338
	WBGene00010961			WBGene00014617	WBGene00001884		WBGene00006936			WBGene00197438
	WBGene00021849			WBGene00014452	WBGene00000668		WBGene00015650			WBGene00009186
	WBGene00077517			WBGene00014306	WBGene00004442		WBGene00002064			WBGene00013740
	WBGene00219985			WBGene00014631	WBGene00003164		WBGene00199412			WBGene00013124
	WBGene00003293			WBGene00010966	WBGene00004498		WBGene00022698			WBGene00000668
	WBGene00020096			WBGene00014450	WBGene00007120		WBGene00007966			WBGene00200319
	WBGene00021079			WBGene00044502	WBGene00022820		WBGene00022599			WBGene00201383
	WBGene00004847			WBGene00010005	WBGene00004986		WBGene00199029			WBGene00219266
	WBGene00014411			WBGene00014633	WBGene00005007		WBGene00200554			WBGene00011833
	WBGene00022960			WBGene00010619	WBGene00001875		WBGene00197453			WBGene00009966
	WBGene00044958			WBGene00010373	WBGene00018132		WBGene00197060			WBGene00199145
	WBGene00015996			WBGene00020681	WBGene00000609		WBGene00017658			WBGene00016636
	WBGene00004848			WBGene00014322	WBGene00018024		WBGene00013552			WBGene00015083
	WBGene00018997			WBGene00007185	WBGene00004493		WBGene00014472			WBGene00014404
	WBGene00017727			WBGene00014488	WBGene00000273		WBGene00195234			WBGene00001935
	WBGene00011648			WBGene00016636	WBGene00006925		WBGene00000041			WBGene00199045
	WBGene00014692			WBGene00009637	WBGene00000696		WBGene00045156			WBGene00011730
	WBGene00009634			WBGene00023125	WBGene00044952		WBGene00004417			WBGene00235102
	WBGene00194994			WBGene00016226	WBGene00007195		WBGene00001840			WBGene00044413
	WBGene00220104			WBGene00003291	WBGene00000712		WBGene00002194			WBGene00199591
	WBGene00220005			WBGene00220050	WBGene00015713		WBGene00000680			WBGene00200352
	WBGene00045238			WBGene00023074	WBGene00004440		WBGene00000472			WBGene00004493
	WBGene00219935			WBGene00000896	WBGene00004480		WBGene00200927			WBGene00009163
	WBGene00023070			WBGene00077469	WBGene00013489		WBGene00198933			WBGene00000465
	WBGene00010597			WBGene00044488	WBGene00004271		WBGene00004167			WBGene00007709
	WBGene00017548			WBGene00004842	WBGene00007413		WBGene00004492			WBGene00020937
	WBGene00175024			WBGene00020499	WBGene00016387		WBGene00003156			WBGene00202494
	WBGene00174966			WBGene00014486	WBGene00004447		WBGene00016002			WBGene00004469
	WBGene00014480			WBGene00023088	WBGene00000788		WBGene00019953			WBGene00009844
	WBGene00018303			WBGene00045158	WBGene00004452		WBGene00014029			WBGene00004440
	WBGene00077466			WBGene00077757	WBGene00001073		WBGene00016638			WBGene00199814
	WBGene00194995			WBGene00235348	WBGene00019351		WBGene00169029			WBGene00004449
	WBGene00014470			WBGene00044987	WBGene00195519		WBGene00017741			WBGene00004041
	WBGene00023154			WBGene00013942	WBGene00019168		WBGene00168399			WBGene00013489
	WBGene00018112			WBGene00022950	WBGene00002344		WBGene00045236			WBGene00001933
	WBGene00220015			WBGene00045116	WBGene00001932		WBGene00197866			WBGene00015084
	WBGene00003236			WBGene00014522	WBGene00001940		WBGene00004474			WBGene00014454
	WBGene00044773			WBGene00023116	WBGene00001936		WBGene00004428			WBGene00013223
	WBGene00198470			WBGene00021317	WBGene00012140		WBGene00007131			WBGene00198415
	WBGene00010922			WBGene00004844	WBGene00002696		WBGene00045189			WBGene00045093
	WBGene00220137			WBGene00015653	WBGene00001879		WBGene00016962			WBGene00045162
	WBGene00009898			WBGene00014350	WBGene00001922		WBGene00219681			WBGene00012203
	WBGene00004843			WBGene00023198	WBGene00001937		WBGene00000665			WBGene00013225
	WBGene00194996			WBGene00014487	WBGene00009895		WBGene00009879			WBGene00199808
	WBGene00013607			WBGene00014253	WBGene00007617		WBGene00013142			WBGene00197926
	WBGene00000392			WBGene00009555	WBGene00004479		WBGene00004421			WBGene00200575
	WBGene00044961			WBGene00022986	WBGene00016323		WBGene00001598			WBGene00000795
	WBGene00017506			WBGene00044578	WBGene00009045		WBGene00045154			WBGene00198077
	WBGene00077515			WBGene00014501	WBGene00017675		WBGene00010503			WBGene00000473
	WBGene00011083			WBGene00014368	WBGene00011142		WBGene00173698			WBGene00200881
	WBGene00007622			WBGene00011973	WBGene00001919		WBGene00006470			WBGene00202090
	WBGene00014632			WBGene00018532	WBGene00001929		WBGene00015754			WBGene00004487
	WBGene00220083			WBGene00023045	WBGene00002083		WBGene00010351			WBGene00002045
	WBGene00023117			WBGene00219849	WBGene00022114		WBGene00201389			WBGene00018375
	WBGene00014457			WBGene00014511			WBGene00001919			WBGene00011231
	WBGene00009818			WBGene00021975			WBGene00001929			WBGene00021637
	WBGene00201151			WBGene00077724			WBGene00004075			WBGene00015102
	WBGene00022955			WBGene00023260			WBGene00000106			WBGene00013154
	WBGene00220008			WBGene00021005			WBGene00200204			WBGene00013172
	WBGene00235346			WBGene00023109			WBGene00171937			WBGene00000122
	WBGene00004841			WBGene00023091			WBGene00008413			WBGene00010964
	WBGene00197195			WBGene00001445			WBGene00003371			WBGene00017675
	WBGene00023043			WBGene00023195			WBGene00006776			WBGene00008137
	WBGene00008356			WBGene00000610			WBGene00001037			WBGene00200276
	WBGene00009624			WBGene00014316			WBGene00003178			WBGene00201848
	WBGene00012947			WBGene00014323			WBGene00003962			WBGene00201787
	WBGene00022916			WBGene00014417			WBGene00196752			WBGene00016124
	WBGene00044927			WBGene00022935			WBGene00195811			WBGene00249808
	WBGene00014621			WBGene00011222			WBGene00200526			WBGene00199088
	WBGene00077467			WBGene00009044			WBGene00171159			WBGene00012551
	WBGene00007421			WBGene00014297			WBGene00198462			WBGene00010990
	WBGene00168297			WBGene00014503			WBGene00018849			WBGene00170809
	WBGene00004451			WBGene00045083			WBGene00201366			WBGene00199578
	WBGene00235356			WBGene00001235			WBGene00017085			WBGene00009553
	WBGene00077475			WBGene00194997			WBGene00044903			WBGene00012470
	WBGene00013211			WBGene00077470			WBGene00008465			WBGene00197441
	WBGene00011430			WBGene00014370			WBGene00001938			WBGene00001227
	WBGene00008357			WBGene00014317			WBGene00008742			WBGene00009443
	WBGene00197803			WBGene00014371			WBGene00219607			WBGene00201547
	WBGene00220209			WBGene00220085			WBGene00001937			WBGene00011733
	WBGene00044934			WBGene00045147			WBGene00011915			WBGene00008741
	WBGene00194992			WBGene00044962			WBGene00006978			WBGene00200388
	WBGene00021879			WBGene00014284			WBGene00000913			WBGene00196158
	WBGene00014612			WBGene00023149			WBGene00195289			WBGene00004470
	WBGene00199209			WBGene00008359			WBGene00197595			WBGene00004454
	WBGene00001088			WBGene00014623			WBGene00012622			WBGene00016550
	WBGene00009161			WBGene00014474			WBGene00004309			WBGene00044779
	WBGene00219993			WBGene00023062			WBGene00002005			WBGene00010160
	WBGene00044969			WBGene00014298			WBGene00004415			WBGene00019240
	WBGene00004987			WBGene00005394			WBGene00200025			WBGene00199280
	WBGene00235183			WBGene00009206			WBGene00200337			WBGene00004963
	WBGene00006519			WBGene00014017			WBGene00200080			WBGene00002265
	WBGene00201788			WBGene00023177			WBGene00201151			WBGene00000696
	WBGene00020200			WBGene00023040			WBGene00008920			WBGene00206536
	WBGene00045152			WBGene00023055			WBGene00001931			WBGene00004414
	WBGene00003860			WBGene00014543			WBGene00002025			WBGene00003401
	WBGene00014266			WBGene00044324			WBGene00023429			WBGene00201669
	WBGene00013598			WBGene00023146			WBGene00001263			WBGene00006697
	WBGene00044946			WBGene00050936			WBGene00000693			WBGene00002136
	WBGene00021779			WBGene00005903			WBGene00001168			WBGene00001607
	WBGene00045119			WBGene00014458			WBGene00219715			WBGene00004473
	WBGene00044316			WBGene00023121			WBGene00008143			WBGene00004512
	WBGene00010967			WBGene00014376			WBGene00009274			WBGene00004513
	WBGene00018335			WBGene00023071			WBGene00008317			WBGene00007100
	WBGene00010901			WBGene00023034			WBGene00004677			WBGene00001386
	WBGene00013720			WBGene00199695			WBGene00004192			WBGene00007165
	WBGene00219979			WBGene00044923			WBGene00002280			WBGene00004429
	WBGene00008360			WBGene00194993			WBGene00016048			WBGene00012141
	WBGene00007275			WBGene00023072			WBGene00011913			WBGene00006987
	WBGene00023130			WBGene00014384			WBGene00195741			WBGene00007550
	WBGene00012604			WBGene00004849			WBGene00006575			WBGene00022427
	WBGene00018181			WBGene00017841			WBGene00196315			WBGene00004471
	WBGene00001683			WBGene00045151			WBGene00007539			WBGene00010367
	WBGene00004491			WBGene00018669						WBGene00219619
	WBGene00009995			WBGene00023466						WBGene00000656
	WBGene00000556			WBGene00077465						WBGene00195657
	WBGene00196407			WBGene00003991						WBGene00005101
	WBGene00004990			WBGene00271414						WBGene00022042
	WBGene00007450			WBGene00000535						WBGene00000211
	WBGene00020800			WBGene00012594						WBGene00007430
	WBGene00045161			WBGene00021585						WBGene00003370
	WBGene00001686			WBGene00014147						WBGene00021387
	WBGene00018270			WBGene00010947						WBGene00004432
	WBGene00045388			WBGene00016845						WBGene00016585
	WBGene00023212			WBGene00004833						WBGene00011203
	WBGene00010183			WBGene00198148						WBGene00009335
	WBGene00198146			WBGene00000709						WBGene00016171
	WBGene00014287			WBGene00021093						WBGene00016409
	WBGene00018493			WBGene00014993						WBGene00004488
	WBGene00019003			WBGene00016658						WBGene00022113
	WBGene00007882			WBGene00020783						WBGene00004413
	WBGene00004497			WBGene00023016						WBGene00011147
	WBGene00045148			WBGene00001943						WBGene00021449
	WBGene00014582			WBGene00077691						WBGene00000670
	WBGene00004490			WBGene00023204						WBGene00018520
	WBGene00010001			WBGene00022936						WBGene00000413
	WBGene00195017			WBGene00219917						WBGene00004483
	WBGene00220199			WBGene00010961						WBGene00012197
	WBGene00013175			WBGene00021849						WBGene00219697
	WBGene00045142			WBGene00077517						WBGene00013942
	WBGene00050083			WBGene00219985						WBGene00004418
	WBGene00044963			WBGene00003293						WBGene00001900
	WBGene00200517			WBGene00020096						WBGene00195448
	WBGene00045129			WBGene00021079						WBGene00021088
	WBGene00007649			WBGene00004847						WBGene00001884
	WBGene00045114			WBGene00014411						WBGene00001888
	WBGene00044944			WBGene00022960						WBGene00011064
	WBGene00014473			WBGene00044958						WBGene00004479
	WBGene00015720			WBGene00015996						WBGene00009023
	WBGene00007539			WBGene00004848						WBGene00020936
	WBGene00219948			WBGene00018997						WBGene00198748
	WBGene00023178			WBGene00017727						WBGene00010959
	WBGene00011262			WBGene00011648						WBGene00007105
	WBGene00014380			WBGene00014692						WBGene00012469
	WBGene00015666			WBGene00009634						WBGene00004430
	WBGene00003758			WBGene00194994						WBGene00006561
	WBGene00044928			WBGene00220104						WBGene00006936
	WBGene00001947			WBGene00220005						WBGene00015650
	WBGene00045165			WBGene00004498						WBGene00002064
	WBGene00020651			WBGene00045238						WBGene00199412
	WBGene00007684			WBGene00219935						WBGene00022698
	WBGene00220066			WBGene00023070						WBGene00007966
	WBGene00195175			WBGene00010597						WBGene00022599
	WBGene00004839			WBGene00017548						WBGene00199029
	WBGene00000159			WBGene00175024						WBGene00200554
	WBGene00020167			WBGene00174966						WBGene00197453
	WBGene00022185			WBGene00014480						WBGene00197060
	WBGene00023461			WBGene00018303						WBGene00017658
	WBGene00008173			WBGene00077466						WBGene00013552
	WBGene00021299			WBGene00194995						WBGene00014472
	WBGene00014577			WBGene00014470						WBGene00018960
	WBGene00022734			WBGene00023154						WBGene00195234
	WBGene00045066			WBGene00018112						WBGene00000041
	WBGene00000928			WBGene00220015						WBGene00045156
	WBGene00255595			WBGene00007162						WBGene00004417
	WBGene00001427			WBGene00003236						WBGene00001840
	WBGene00008169			WBGene00044773						WBGene00002194
	WBGene00195016			WBGene00198470						WBGene00000680
	WBGene00019478			WBGene00010922						WBGene00000472
	WBGene00045168			WBGene00220137						WBGene00200927
	WBGene00018282			WBGene00009898						WBGene00198933
	WBGene00020862			WBGene00004843						WBGene00004167
	WBGene00005003			WBGene00194996						WBGene00004492
	WBGene00045239			WBGene00013607						WBGene00003156
	WBGene00020216			WBGene00000392						WBGene00016002
	WBGene00021024			WBGene00044961						WBGene00019953
	WBGene00012268			WBGene00017506						WBGene00014029
	WBGene00001946			WBGene00077515						WBGene00016638
	WBGene00006169			WBGene00011083						WBGene00169029
	WBGene00003282			WBGene00007622						WBGene00017741
	WBGene00197039			WBGene00014632						WBGene00168399
	WBGene00015683			WBGene00220083						WBGene00045236
	WBGene00004168			WBGene00005991						WBGene00197866
	WBGene00044392			WBGene00023117						WBGene00004474
	WBGene00010007			WBGene00014457						WBGene00008535
	WBGene00019388			WBGene00009818						WBGene00004428
	WBGene00006875			WBGene00201151						WBGene00007131
	WBGene00020275			WBGene00022955						WBGene00045189
	WBGene00020736			WBGene00022911						WBGene00016962
	WBGene00012591			WBGene00220008						WBGene00219681
	WBGene00010879			WBGene00235346						WBGene00003254
	WBGene00022946			WBGene00004841						WBGene00195266
	WBGene00202408			WBGene00197195						WBGene00000665
	WBGene00012434			WBGene00023043						WBGene00009879
	WBGene00044957			WBGene00008356						WBGene00013142
	WBGene00012211			WBGene00009624						WBGene00004421
	WBGene00013308			WBGene00012947						WBGene00001598
	WBGene00012628			WBGene00022916						WBGene00045154
	WBGene00219803			WBGene00044927						WBGene00010503
	WBGene00000203			WBGene00014621						WBGene00173698
	WBGene00009091			WBGene00077467						WBGene00006470
	WBGene00017701			WBGene00007421						WBGene00015754
	WBGene00000753			WBGene00168297						WBGene00010351
	WBGene00014335			WBGene00004451						WBGene00004622
	WBGene00014336			WBGene00235356						WBGene00201389
	WBGene00044224			WBGene00077475						WBGene00012676
	WBGene00045279			WBGene00013211						WBGene00199196
	WBGene00020345			WBGene00011430						WBGene00001919
	WBGene00009889			WBGene00008357						WBGene00001929
	WBGene00000596			WBGene00197803						WBGene00004075
	WBGene00022188			WBGene00220209						WBGene00201312
	WBGene00013984			WBGene00044934						WBGene00006986
	WBGene00012179			WBGene00194992						WBGene00195446
	WBGene00000688			WBGene00021879						WBGene00199468
	WBGene00022036			WBGene00014612						WBGene00000106
	WBGene00008335			WBGene00199209						WBGene00200204
	WBGene00009386			WBGene00001088						WBGene00171937
	WBGene00017889			WBGene00009161						WBGene00008413
	WBGene00019900			WBGene00219993						WBGene00200926
	WBGene00010333			WBGene00044969						WBGene00003371
	WBGene00004920			WBGene00004987						WBGene00006776
	WBGene00010225			WBGene00235183						WBGene00001037
	WBGene00018697			WBGene00006519						WBGene00003178
	WBGene00007708			WBGene00201788						WBGene00003962
	WBGene00013352			WBGene00020200						WBGene00196752
	WBGene00201586			WBGene00045152						WBGene00195811
	WBGene00000887			WBGene00003860						WBGene00200526
	WBGene00023189			WBGene00014266						WBGene00171159
	WBGene00220246			WBGene00013598						WBGene00045247
	WBGene00022948			WBGene00044946						WBGene00198462
	WBGene00219944			WBGene00021779						WBGene00018849
	WBGene00220016			WBGene00045119						WBGene00201366
	WBGene00220141			WBGene00044316						WBGene00017085
	WBGene00015756			WBGene00010967						WBGene00044903
	WBGene00014442			WBGene00018335						WBGene00008465
	WBGene00007312			WBGene00010901						WBGene00001938
	WBGene00008765			WBGene00013720						WBGene00012936
	WBGene00007517			WBGene00219979						WBGene00008742
	WBGene00044935			WBGene00008360						WBGene00219607
	WBGene00021347			WBGene00007275						WBGene00001937
	WBGene00198448			WBGene00023130						WBGene00011915
	WBGene00021546			WBGene00012604						WBGene00001231
	WBGene00004845			WBGene00018181						WBGene00006978
	WBGene00044283			WBGene00001683						WBGene00000913
	WBGene00018817			WBGene00004491						WBGene00195289
	WBGene00009078			WBGene00009995						WBGene00197595
	WBGene00002269			WBGene00000556						WBGene00012622
	WBGene00021548			WBGene00196407						WBGene00004309
	WBGene00013237			WBGene00004990						WBGene00002005
	WBGene00044942			WBGene00007450						WBGene00004415
	WBGene00011247			WBGene00014276						WBGene00200025
	WBGene00010135			WBGene00020800						WBGene00200337
	WBGene00219908			WBGene00045161						WBGene00200080
	WBGene00021845			WBGene00014640						WBGene00201151
	WBGene00003184			WBGene00001686						WBGene00008920
	WBGene00022280			WBGene00018270						WBGene00014099
	WBGene00015392			WBGene00045388						WBGene00001931
	WBGene00014738			WBGene00023212						WBGene00002025
	WBGene00003539			WBGene00010183						WBGene00023429
	WBGene00021296			WBGene00198146						WBGene00013167
	WBGene00012548			WBGene00014287						WBGene00001263
	WBGene00009055			WBGene00018493						WBGene00000693
	WBGene00023106			WBGene00019003						WBGene00001168
	WBGene00016797			WBGene00015823						WBGene00219715
	WBGene00014117			WBGene00007882						WBGene00008143
	WBGene00022214			WBGene00004497						WBGene00009274
	WBGene00018164			WBGene00045148						WBGene00008317
	WBGene00017532			WBGene00014582						WBGene00004677
	WBGene00021875			WBGene00004490						WBGene00004192
	WBGene00010277			WBGene00010001						WBGene00002280
	WBGene00010564			WBGene00195017						WBGene00016048
	WBGene00044468			WBGene00220199						WBGene00011913
	WBGene00016678			WBGene00013175						WBGene00195741
	WBGene00044301			WBGene00045142						WBGene00006575
	WBGene00014769			WBGene00050083						WBGene00196315
	WBGene00002087			WBGene00044963						WBGene00007539
	WBGene00016139			WBGene00200517
	WBGene00045115			WBGene00045129
	WBGene00044894			WBGene00007649
	WBGene00023129			WBGene00045114
	WBGene00220213			WBGene00044944
	WBGene00045483			WBGene00014473
	WBGene00010470			WBGene00015720
	WBGene00002266			WBGene00007539
	WBGene00011872			WBGene00219948
	WBGene00017999			WBGene00023178
	WBGene00195151			WBGene00011262
	WBGene00001714			WBGene00014380
	WBGene00219885			WBGene00015666
	WBGene00013604			WBGene00003758
	WBGene00018828			WBGene00044928
	WBGene00045261			WBGene00001947
	WBGene00014136			WBGene00045165
	WBGene00003923			WBGene00020651
	WBGene00023020			WBGene00007684
	WBGene00004163			WBGene00220066
	WBGene00000710			WBGene00195175
	WBGene00011558			WBGene00013450
	WBGene00008207			WBGene00004839
	WBGene00010082			WBGene00000159
	WBGene00004823			WBGene00020167
	WBGene00198657			WBGene00022185
	WBGene00019645			WBGene00023461
	WBGene00220207			WBGene00008173
	WBGene00220244			WBGene00021299
	WBGene00220049			WBGene00014577
	WBGene00201398			WBGene00022734
	WBGene00004846			WBGene00045066
	WBGene00002011			WBGene00000928
	WBGene00019061			WBGene00255595
	WBGene00012647			WBGene00001427
	WBGene00007557			WBGene00008169
	WBGene00007947			WBGene00195016
	WBGene00015849			WBGene00008211
	WBGene00020050			WBGene00019478
	WBGene00012897			WBGene00014422
	WBGene00013127			WBGene00001242
	WBGene00043057			WBGene00045168
	WBGene00219983			WBGene00018282
	WBGene00004422			WBGene00020862
	WBGene00012885			WBGene00005003
	WBGene00019710			WBGene00045239
	WBGene00022194			WBGene00020216
	WBGene00077471			WBGene00021024
	WBGene00004700			WBGene00023075
	WBGene00077543			WBGene00014342
	WBGene00003947			WBGene00023192
	WBGene00018327			WBGene00023077
	WBGene00022410			WBGene00012268
	WBGene00022047			WBGene00001946
	WBGene00008464			WBGene00006169
	WBGene00009741			WBGene00003282
	WBGene00016752			WBGene00197039
	WBGene00022515			WBGene00015683
	WBGene00021133			WBGene00004168
	WBGene00009130			WBGene00044392
	WBGene00045111			WBGene00010007
	WBGene00007045			WBGene00019388
	WBGene00007553			WBGene00006875
	WBGene00021487			WBGene00020275
	WBGene00009576			WBGene00020736
	WBGene00020951			WBGene00012591
	WBGene00019476			WBGene00010879
	WBGene00004448			WBGene00022946
	WBGene00045134			WBGene00202408
	WBGene00022971			WBGene00012434
	WBGene00003080			WBGene00044957
	WBGene00013365			WBGene00012211
	WBGene00018328			WBGene00013308
	WBGene00012555			WBGene00012628
	WBGene00003451			WBGene00219803
	WBGene00077461			WBGene00000203
	WBGene00009636			WBGene00009091
	WBGene00023468			WBGene00017701
	WBGene00005025			WBGene00000753
	WBGene00014468			WBGene00014335
	WBGene00200025			WBGene00014336
	WBGene00023090			WBGene00044224
	WBGene00007474			WBGene00045279
	WBGene00014030			WBGene00020345
	WBGene00021773			WBGene00009889
	WBGene00011691			WBGene00000596
	WBGene00045088			WBGene00022188
	WBGene00020350			WBGene00013984
	WBGene00017791			WBGene00012179
	WBGene00012257			WBGene00000688
	WBGene00045124			WBGene00022036
	WBGene00008334			WBGene00008335
	WBGene00045368			WBGene00009386
	WBGene00003235			WBGene00017889
	WBGene00010873			WBGene00019900
	WBGene00220163			WBGene00010333
	WBGene00003948			WBGene00004920
	WBGene00012004			WBGene00010225
	WBGene00004139			WBGene00018697
	WBGene00009384			WBGene00007708
	WBGene00015920			WBGene00013352
	WBGene00004426			WBGene00201586
	WBGene00014506			WBGene00000887
	WBGene00007757			WBGene00000263
	WBGene00010613			WBGene00023189
	WBGene00004414			WBGene00220246
	WBGene00007685			WBGene00022948
	WBGene00020156			WBGene00219944
	WBGene00015565			WBGene00220016
	WBGene00220171			WBGene00220141
	WBGene00044680			WBGene00015756
	WBGene00045038			WBGene00014442
	WBGene00012276			WBGene00007312
	WBGene00018602			WBGene00008765
	WBGene00014466			WBGene00007517
	WBGene00014464			WBGene00044935
	WBGene00008048			WBGene00021347
	WBGene00009896			WBGene00198448
	WBGene00007541			WBGene00021546
	WBGene00010408			WBGene00004845
	WBGene00201261			WBGene00044283
	WBGene00044174			WBGene00018817
	WBGene00013432			WBGene00009078
	WBGene00000558			WBGene00002269
	WBGene00023477			WBGene00021548
	WBGene00019846			WBGene00013237
	WBGene00000225			WBGene00044942
	WBGene00006503			WBGene00011247
	WBGene00008172			WBGene00010135
	WBGene00044930			WBGene00219908
	WBGene00003162			WBGene00021845
	WBGene00009041			WBGene00003184
	WBGene00000733			WBGene00022280
	WBGene00012187			WBGene00198814
	WBGene00008606			WBGene00015392
	WBGene00220076			WBGene00014738
	WBGene00012560			WBGene00003539
	WBGene00016449			WBGene00021296
	WBGene00006922			WBGene00012548
	WBGene00045125			WBGene00009055
	WBGene00006439			WBGene00023106
	WBGene00219856			WBGene00016797
	WBGene00021884			WBGene00014117
	WBGene00019807			WBGene00022214
	WBGene00007709			WBGene00022966
	WBGene00004266			WBGene00018164
	WBGene00045245			WBGene00017532
	WBGene00023427			WBGene00021875
	WBGene00009330			WBGene00010277
	WBGene00012258			WBGene00010564
	WBGene00000184			WBGene00044468
	WBGene00020049			WBGene00016678
	WBGene00011072			WBGene00044301
	WBGene00019220			WBGene00014769
	WBGene00013422			WBGene00002087
	WBGene00013275			WBGene00016139
	WBGene00044968			WBGene00045115
	WBGene00199674			WBGene00044894
	WBGene00022447			WBGene00014424
	WBGene00077473			WBGene00023129
	WBGene00044338			WBGene00220213
	WBGene00019963			WBGene00045483
	WBGene00194674			WBGene00010470
	WBGene00018151			WBGene00002266
	WBGene00012371			WBGene00011872
	WBGene00013171			WBGene00017999
	WBGene00019134			WBGene00195151
	WBGene00012364			WBGene00001714
	WBGene00001703			WBGene00219885
	WBGene00016652			WBGene00013604
	WBGene00020374			WBGene00018828
	WBGene00014542			WBGene00045261
	WBGene00013459			WBGene00014136
	WBGene00015621			WBGene00003923
	WBGene00003989			WBGene00023020
	WBGene00077771			WBGene00004163
	WBGene00003934			WBGene00000710
	WBGene00010337			WBGene00011558
	WBGene00003372			WBGene00008207
	WBGene00010424			WBGene00010082
	WBGene00019357			WBGene00004823
	WBGene00022449			WBGene00198657
	WBGene00004999			WBGene00019645
	WBGene00006733			WBGene00220207
	WBGene00013993			WBGene00220244
	WBGene00017924			WBGene00220049
	WBGene00023470			WBGene00201398
	WBGene00009002			WBGene00004846
	WBGene00012608			WBGene00002011
	WBGene00010081			WBGene00019061
	WBGene00196257			WBGene00012647
	WBGene00010767			WBGene00007557
	WBGene00044648			WBGene00007947
	WBGene00015591			WBGene00015849
	WBGene00023469			WBGene00020050
	WBGene00007609			WBGene00012897
	WBGene00014315			WBGene00013127
	WBGene00023166			WBGene00043057
	WBGene00023078			WBGene00219983
	WBGene00023086			WBGene00004422
	WBGene00014499			WBGene00004452
	WBGene00015703			WBGene00012885
	WBGene00018827			WBGene00019710
	WBGene00009577			WBGene00022194
	WBGene00007630			WBGene00077471
	WBGene00023203			WBGene00004700
	WBGene00044431			WBGene00077543
	WBGene00001976			WBGene00003947
	WBGene00006726			WBGene00018327
	WBGene00010793			WBGene00022410
	WBGene00219343			WBGene00022047
	WBGene00002117			WBGene00008464
	WBGene00001916			WBGene00009741
	WBGene00003891			WBGene00016752
	WBGene00010274			WBGene00022515
	WBGene00011446			WBGene00021133
	WBGene00009192			WBGene00009130
	WBGene00077477			WBGene00045111
	WBGene00043156			WBGene00007045
	WBGene00077472			WBGene00007553
	WBGene00021736			WBGene00021487
	WBGene00019658			WBGene00009576
	WBGene00045094			WBGene00020951
	WBGene00009191			WBGene00019476
	WBGene00021795			WBGene00004448
	WBGene00077476			WBGene00045134
	WBGene00220116			WBGene00022971
	WBGene00004449			WBGene00003080
	WBGene00014460			WBGene00013365
	WBGene00021987			WBGene00018328
	WBGene00011229			WBGene00012555
	WBGene00006711			WBGene00002273
	WBGene00045175			WBGene00003451
	WBGene00004478			WBGene00077461
	WBGene00008856			WBGene00009636
	WBGene00010964			WBGene00023468
	WBGene00004995			WBGene00005025
	WBGene00012819			WBGene00014468
	WBGene00008052			WBGene00200025
	WBGene00008032			WBGene00023090
	WBGene00017567			WBGene00007474
	WBGene00000660			WBGene00014030
	WBGene00006715			WBGene00021773
	WBGene00002136			WBGene00011691
	WBGene00045155			WBGene00045088
	WBGene00000732			WBGene00020350
	WBGene00021898			WBGene00017791
	WBGene00017070			WBGene00012257
	WBGene00017436			WBGene00045124
	WBGene00045013			WBGene00008334
	WBGene00044341			WBGene00045368
	WBGene00007826			WBGene00003235
	WBGene00022772			WBGene00010873
	WBGene00018343			WBGene00220163
	WBGene00206419			WBGene00003948
	WBGene00045399			WBGene00012004
	WBGene00004153			WBGene00004139
	WBGene00010368			WBGene00009384
	WBGene00020738			WBGene00015920
	WBGene00219822			WBGene00004426
	WBGene00003469			WBGene00014506
	WBGene00001808			WBGene00007757
	WBGene00011381			WBGene00010613
	WBGene00008569			WBGene00004414
	WBGene00000201			WBGene00014341
	WBGene00016316			WBGene00007685
	WBGene00016400			WBGene00020156
	WBGene00013101			WBGene00015565
	WBGene00010065			WBGene00219436
	WBGene00010407			WBGene00220171
	WBGene00012789			WBGene00044680
	WBGene00021541			WBGene00045038
	WBGene00197433			WBGene00012276
	WBGene00016244			WBGene00018602
	WBGene00010896			WBGene00014466
	WBGene00077474			WBGene00014464
	WBGene00022122			WBGene00010777
	WBGene00220048			WBGene00008048
	WBGene00219304			WBGene00009896
	WBGene00013862			WBGene00007541
	WBGene00077697			WBGene00010408
	WBGene00001404			WBGene00002271
	WBGene00019007			WBGene00201261
	WBGene00000763			WBGene00044174
	WBGene00007043			WBGene00013432
	WBGene00000777			WBGene00000558
	WBGene00011350			WBGene00023477
	WBGene00008436			WBGene00019846
	WBGene00017659			WBGene00000225
	WBGene00015632			WBGene00006503
	WBGene00043097			WBGene00008172
	WBGene00006649			WBGene00044930
	WBGene00016345			WBGene00003162
	WBGene00010008			WBGene00009041
	WBGene00044413			WBGene00000733
	WBGene00010193			WBGene00012187
	WBGene00020237			WBGene00008606
	WBGene00045268			WBGene00220076
	WBGene00001331			WBGene00012560
	WBGene00016782			WBGene00016449
	WBGene00220086			WBGene00006922
	WBGene00021322			WBGene00045125
	WBGene00219854			WBGene00006439
	WBGene00010660			WBGene00219856
	WBGene00007068			WBGene00018931
	WBGene00018203			WBGene00021884
	WBGene00009051			WBGene00019807
	WBGene00017364			WBGene00007709
	WBGene00017390			WBGene00004266
	WBGene00017481			WBGene00045245
	WBGene00022160			WBGene00023427
	WBGene00000157			WBGene00009330
	WBGene00020947			WBGene00012258
	WBGene00013986			WBGene00000184
	WBGene00001234			WBGene00020049
	WBGene00002134			WBGene00011072
	WBGene00010783			WBGene00019220
	WBGene00003053			WBGene00013422
	WBGene00016894			WBGene00013275
	WBGene00012122			WBGene00044968
	WBGene00010197			WBGene00199674
	WBGene00013463			WBGene00022447
	WBGene00017132			WBGene00077473
	WBGene00012205			WBGene00044338
	WBGene00017952			WBGene00019963
	WBGene00016592			WBGene00194674
	WBGene00003434			WBGene00018151
	WBGene00011828			WBGene00012371
	WBGene00008926			WBGene00013171
	WBGene00017767			WBGene00019134
	WBGene00003083			WBGene00012364
	WBGene00050947			WBGene00001703
	WBGene00007155			WBGene00016652
	WBGene00045074			WBGene00020374
	WBGene00194925			WBGene00014542
	WBGene00007807			WBGene00013459
	WBGene00019780			WBGene00015621
	WBGene00017648			WBGene00003989
	WBGene00044955			WBGene00077771
	WBGene00004918			WBGene00003934
	WBGene00020501			WBGene00010337
	WBGene00009527			WBGene00003372
	WBGene00020143			WBGene00010424
	WBGene00004302			WBGene00019357
	WBGene00001433			WBGene00022449
	WBGene00018831			WBGene00004999
	WBGene00011063			WBGene00006733
	WBGene00001753			WBGene00013993
	WBGene00003952			WBGene00017924
	WBGene00009176			WBGene00023470
	WBGene00016623			WBGene00009002
	WBGene00018737			WBGene00012608
	WBGene00001939			WBGene00010081
	WBGene00001755			WBGene00017250
	WBGene00001921			WBGene00004144
	WBGene00010485			WBGene00196257
	WBGene00021271			WBGene00010767
	WBGene00001931			WBGene00044648
	WBGene00006542			WBGene00015591
	WBGene00009964			WBGene00014454
	WBGene00009915			WBGene00019680
	WBGene00019439			WBGene00023469
	WBGene00019111			WBGene00007609
	WBGene00018305			WBGene00014315
	WBGene00020896			WBGene00023166
	WBGene00166467			WBGene00023078
	WBGene00044001			WBGene00023086
	WBGene00001156			WBGene00014499
	WBGene00044936			WBGene00015703
	WBGene00220131			WBGene00018827
	WBGene00006738			WBGene00020430
	WBGene00219984			WBGene00009577
	WBGene00016749			WBGene00007630
	WBGene00003975			WBGene00023203
	WBGene00014949			WBGene00044431
	WBGene00013485			WBGene00001976
	WBGene00020193			WBGene00006726
	WBGene00001233			WBGene00010793
	WBGene00008973			WBGene00219343
	WBGene00009881			WBGene00002117
	WBGene00045110			WBGene00001916
	WBGene00168505			WBGene00003891
	WBGene00000029			WBGene00010274
	WBGene00007780			WBGene00011446
	WBGene00020397			WBGene00009192
	WBGene00004173			WBGene00077477
	WBGene00001453			WBGene00000696
	WBGene00007129			WBGene00043156
	WBGene00010770			WBGene00077472
	WBGene00004432			WBGene00021736
	WBGene00018475			WBGene00019658
	WBGene00044082			WBGene00045094
	WBGene00015355			WBGene00009191
	WBGene00014406			WBGene00021795
	WBGene00012146			WBGene00077476
	WBGene00007429			WBGene00220116
	WBGene00077692			WBGene00004449
	WBGene00194850			WBGene00014460
	WBGene00007108			WBGene00021987
	WBGene00011890			WBGene00011229
	WBGene00022745			WBGene00006711
	WBGene00009803			WBGene00045175
	WBGene00020886			WBGene00004478
	WBGene00007173			WBGene00022992
	WBGene00007841			WBGene00008856
	WBGene00009013			WBGene00010964
	WBGene00009165			WBGene00004995
	WBGene00003286			WBGene00012819
	WBGene00010086			WBGene00008052
	WBGene00008572			WBGene00008032
	WBGene00017445			WBGene00023207
	WBGene00022402			WBGene00017567
	WBGene00005020			WBGene00000660
	WBGene00000210			WBGene00006715
	WBGene00004435			WBGene00002136
	WBGene00017962			WBGene00045155
	WBGene00011193			WBGene00000732
	WBGene00020931			WBGene00021898
	WBGene00014252			WBGene00017070
	WBGene00008384			WBGene00017436
	WBGene00016873			WBGene00045013
	WBGene00013373			WBGene00044341
	WBGene00005000			WBGene00007826
	WBGene00017462			WBGene00022772
	WBGene00004239			WBGene00022980
	WBGene00015184			WBGene00018343
	WBGene00021785			WBGene00206419
	WBGene00015429			WBGene00045399
	WBGene00011571			WBGene00004153
	WBGene00004813			WBGene00010368
	WBGene00044604			WBGene00020738
	WBGene00022429			WBGene00219822
	WBGene00021615			WBGene00003469
	WBGene00220093			WBGene00001808
	WBGene00018957			WBGene00011381
	WBGene00019731			WBGene00008569
	WBGene00016123			WBGene00000201
	WBGene00000638			WBGene00016316
	WBGene00004898			WBGene00016400
	WBGene00016745			WBGene00013101
	WBGene00020486			WBGene00010065
	WBGene00023401			WBGene00010407
	WBGene00015197			WBGene00012789
	WBGene00009156			WBGene00021541
	WBGene00007385			WBGene00197433
	WBGene00010790			WBGene00016244
	WBGene00004300			WBGene00017666
	WBGene00023083			WBGene00010896
	WBGene00007979			WBGene00077474
	WBGene00009673			WBGene00022122
	WBGene00010185			WBGene00220048
	WBGene00007773			WBGene00219304
	WBGene00004768			WBGene00013862
	WBGene00007221			WBGene00077697
	WBGene00012123			WBGene00001404
	WBGene00011508			WBGene00019007
	WBGene00000646			WBGene00000763
	WBGene00008336			WBGene00007043
	WBGene00013708			WBGene00000777
	WBGene00045118			WBGene00011350
	WBGene00017426			WBGene00008436
	WBGene00016638			WBGene00017659
	WBGene00220230			WBGene00015632
	WBGene00020229			WBGene00043097
	WBGene00009092			WBGene00006649
	WBGene00007812			WBGene00016345
	WBGene00012104			WBGene00010008
	WBGene00009220			WBGene00044413
	WBGene00001455			WBGene00010193
	WBGene00014730			WBGene00020237
	WBGene00008149			WBGene00045268
	WBGene00000835			WBGene00001331
	WBGene00001358			WBGene00016782
	WBGene00015933			WBGene00220086
	WBGene00004270			WBGene00021322
	WBGene00220152			WBGene00219854
	WBGene00043987			WBGene00010660
	WBGene00011611			WBGene00007068
	WBGene00219876			WBGene00018203
	WBGene00013515			WBGene00009051
	WBGene00018723			WBGene00017364
	WBGene00010471			WBGene00017390
	WBGene00011154			WBGene00017481
	WBGene00044794			WBGene00022160
	WBGene00022005			WBGene00000157
	WBGene00012106			WBGene00020947
	WBGene00007965			WBGene00013986
	WBGene00000198			WBGene00001234
	WBGene00004444			WBGene00002134
	WBGene00021253			WBGene00010783
	WBGene00007390			WBGene00003053
	WBGene00045139			WBGene00016894
	WBGene00010332			WBGene00017121
	WBGene00013139			WBGene00012122
	WBGene00007449			WBGene00010197
	WBGene00007215			WBGene00013463
	WBGene00001647			WBGene00017132
	WBGene00016146			WBGene00012205
	WBGene00012790			WBGene00017952
	WBGene00045121			WBGene00016592
	WBGene00020445			WBGene00003434
	WBGene00018189			WBGene00011828
	WBGene00001386			WBGene00008926
	WBGene00005643			WBGene00017767
	WBGene00016635			WBGene00003083
	WBGene00016607			WBGene00050947
	WBGene00021883			WBGene00007155
	WBGene00006638			WBGene00045074
	WBGene00017724			WBGene00194925
	WBGene00012643			WBGene00007807
	WBGene00007144			WBGene00019780
	WBGene00022783			WBGene00017648
	WBGene00018929			WBGene00044955
	WBGene00002258			WBGene00004918
	WBGene00000886			WBGene00020501
	WBGene00219949			WBGene00009527
	WBGene00011513			WBGene00020143
	WBGene00021895			WBGene00004302
	WBGene00007573			WBGene00001433
	WBGene00017621			WBGene00018831
	WBGene00004268			WBGene00011063
	WBGene00021933			WBGene00001753
	WBGene00004277			WBGene00003952
	WBGene00220189			WBGene00009176
	WBGene00011038			WBGene00016623
	WBGene00006540			WBGene00018737
	WBGene00020811			WBGene00001939
	WBGene00009656			WBGene00001755
	WBGene00004489			WBGene00001921
	WBGene00020192			WBGene00010485
	WBGene00004015			WBGene00021271
	WBGene00196396			WBGene00001931
	WBGene00004305			WBGene00006542
	WBGene00003095			WBGene00009964
	WBGene00009531			WBGene00009915
	WBGene00011859			WBGene00019439
	WBGene00008349			WBGene00014494
	WBGene00016067			WBGene00019111
	WBGene00010981			WBGene00018305
	WBGene00004085			WBGene00020896
	WBGene00012459			WBGene00166467
	WBGene00003764			WBGene00044001
	WBGene00219964			WBGene00001156
	WBGene00006911			WBGene00044936
	WBGene00011986			WBGene00220131
	WBGene00018491			WBGene00006738
	WBGene00235281			WBGene00219984
	WBGene00004434			WBGene00016749
	WBGene00010628			WBGene00003975
	WBGene00018511			WBGene00014949
	WBGene00022644			WBGene00013485
	WBGene00022678			WBGene00014495
	WBGene00011831			WBGene00014496
	WBGene00010339			WBGene00020193
	WBGene00015514			WBGene00001233
	WBGene00006391			WBGene00008973
	WBGene00006452			WBGene00014493
	WBGene00010828			WBGene00009881
	WBGene00022719			WBGene00045110
	WBGene00014123			WBGene00168505
	WBGene00170923			WBGene00000029
	WBGene00009785			WBGene00007780
	WBGene00012966			WBGene00020397
	WBGene00019839			WBGene00004173
	WBGene00001387			WBGene00001453
	WBGene00044973			WBGene00007129
	WBGene00001909			WBGene00010770
	WBGene00017153			WBGene00004432
	WBGene00019143			WBGene00006565
	WBGene00077693			WBGene00018475
	WBGene00012464			WBGene00044082
	WBGene00014221			WBGene00015355
	WBGene00021715			WBGene00013033
	WBGene00022273			WBGene00014406
	WBGene00004286			WBGene00012146
	WBGene00012931			WBGene00007429
	WBGene00007234			WBGene00077692
	WBGene00014665			WBGene00194850
	WBGene00017374			WBGene00007108
	WBGene00010348			WBGene00011890
	WBGene00219778			WBGene00022745
	WBGene00012786			WBGene00009803
	WBGene00022798			WBGene00020886
	WBGene00045204			WBGene00007173
	WBGene00008956			WBGene00007841
	WBGene00018342			WBGene00015913
	WBGene00002257			WBGene00023105
	WBGene00011250			WBGene00009013
	WBGene00002023			WBGene00009165
	WBGene00044954			WBGene00003286
	WBGene00012182			WBGene00010086
	WBGene00012585			WBGene00008572
	WBGene00011773			WBGene00017445
	WBGene00015463			WBGene00022402
	WBGene00012020			WBGene00005020
	WBGene00020812			WBGene00000210
	WBGene00015494			WBGene00004435
	WBGene00000003			WBGene00017962
	WBGene00010194			WBGene00011193
	WBGene00012354			WBGene00020931
	WBGene00012646			WBGene00014252
	WBGene00013392			WBGene00008384
	WBGene00019978			WBGene00016873
	WBGene00007020			WBGene00013373
	WBGene00017339			WBGene00005000
	WBGene00011809			WBGene00017462
	WBGene00022748			WBGene00004239
	WBGene00014148			WBGene00015184
	WBGene00012830			WBGene00021785
	WBGene00003426			WBGene00015429
	WBGene00018599			WBGene00011571
	WBGene00015938			WBGene00004813
	WBGene00044932			WBGene00044604
	WBGene00019716			WBGene00022429
	WBGene00001914			WBGene00021615
	WBGene00001985			WBGene00220093
	WBGene00007267			WBGene00018957
	WBGene00004788			WBGene00019731
	WBGene00022721			WBGene00016123
	WBGene00021673			WBGene00000638
	WBGene00004274			WBGene00004898
	WBGene00009662			WBGene00016745
	WBGene00006728			WBGene00020486
	WBGene00000653			WBGene00023401
	WBGene00220190			WBGene00015197
	WBGene00003284			WBGene00009156
	WBGene00011424			WBGene00007385
	WBGene00008139			WBGene00010790
	WBGene00004430			WBGene00004300
	WBGene00014307			WBGene00023083
	WBGene00008344			WBGene00007979
	WBGene00220211			WBGene00009673
	WBGene00004485			WBGene00010185
	WBGene00022864			WBGene00007773
	WBGene00004481			WBGene00004768
	WBGene00019126			WBGene00007221
	WBGene00044554			WBGene00012123
	WBGene00045377			WBGene00011508
	WBGene00019127			WBGene00017591
	WBGene00016374			WBGene00000646
	WBGene00021210			WBGene00008336
	WBGene00185048			WBGene00013708
	WBGene00000176			WBGene00045118
	WBGene00004567			WBGene00017426
	WBGene00001855			WBGene00004480
	WBGene00001329			WBGene00016638
	WBGene00012556			WBGene00220230
	WBGene00007458			WBGene00020229
	WBGene00019663			WBGene00009092
	WBGene00008857			WBGene00007812
	WBGene00009820			WBGene00012104
	WBGene00044065			WBGene00009220
	WBGene00017923			WBGene00001455
	WBGene00022835			WBGene00014730
	WBGene00007171			WBGene00008149
	WBGene00194861			WBGene00000835
	WBGene00001702			WBGene00017925
	WBGene00017830			WBGene00001358
	WBGene00220162			WBGene00015933
	WBGene00004209			WBGene00004270
	WBGene00010701			WBGene00220152
	WBGene00022492			WBGene00043987
	WBGene00006066			WBGene00011611
	WBGene00044175			WBGene00001936
	WBGene00000611			WBGene00219876
	WBGene00019744			WBGene00013515
	WBGene00010229			WBGene00018723
	WBGene00000230			WBGene00010471
	WBGene00019880			WBGene00011154
	WBGene00022582			WBGene00044794
	WBGene00005153			WBGene00022005
	WBGene00013514			WBGene00012106
	WBGene00007435			WBGene00007965
	WBGene00003090			WBGene00000198
	WBGene00016794			WBGene00004444
	WBGene00009096			WBGene00021253
	WBGene00014822			WBGene00007390
	WBGene00011528			WBGene00045139
	WBGene00016644			WBGene00010332
	WBGene00077443			WBGene00013139
	WBGene00006038			WBGene00007449
	WBGene00009128			WBGene00007215
	WBGene00006785			WBGene00001647
	WBGene00200561			WBGene00016146
	WBGene00010294			WBGene00012790
	WBGene00019142			WBGene00045121
	WBGene00021536			WBGene00010431
	WBGene00004902			WBGene00020445
	WBGene00008122			WBGene00018189
	WBGene00009256			WBGene00001386
	WBGene00013255			WBGene00005643
	WBGene00003225			WBGene00016635
	WBGene00015403			WBGene00016607
	WBGene00016195			WBGene00021883
	WBGene00007533			WBGene00006638
	WBGene00020823			WBGene00017724
	WBGene00000033			WBGene00012643
	WBGene00014826			WBGene00007144
	WBGene00010963			WBGene00022783
	WBGene00006315			WBGene00018929
	WBGene00020195			WBGene00002258
	WBGene00021758			WBGene00000886
	WBGene00013439			WBGene00219949
	WBGene00045176			WBGene00011513
	WBGene00008395			WBGene00021895
	WBGene00010778			WBGene00007573
	WBGene00011435			WBGene00017621
	WBGene00166360			WBGene00004268
	WBGene00017283			WBGene00021933
	WBGene00003510			WBGene00004277
	WBGene00008764			WBGene00220189
	WBGene00195045			WBGene00011038
	WBGene00015974			WBGene00006540
	WBGene00004482			WBGene00020811
	WBGene00003228			WBGene00009656
	WBGene00006040			WBGene00004489
	WBGene00022354			WBGene00020192
	WBGene00017303			WBGene00004015
	WBGene00007223			WBGene00196396
	WBGene00077643			WBGene00004305
	WBGene00021035			WBGene00003095
	WBGene00011914			WBGene00009531
	WBGene00022368			WBGene00011859
	WBGene00001823			WBGene00008349
	WBGene00004810			WBGene00016067
	WBGene00007702			WBGene00010981
	WBGene00010637			WBGene00004085
	WBGene00011887			WBGene00012459
	WBGene00001094			WBGene00003764
	WBGene00012210			WBGene00219964
	WBGene00004819			WBGene00006911
	WBGene00001843			WBGene00011986
	WBGene00007207			WBGene00018491
	WBGene00010812			WBGene00235281
	WBGene00016421			WBGene00004434
	WBGene00004468			WBGene00010628
	WBGene00010028			WBGene00018511
	WBGene00020411			WBGene00022644
	WBGene00219912			WBGene00022678
	WBGene00077437			WBGene00011831
	WBGene00018598			WBGene00010339
	WBGene00017756			WBGene00015514
	WBGene00016057			WBGene00006391
	WBGene00013435			WBGene00006452
	WBGene00021904			WBGene00010828
	WBGene00015308			WBGene00022719
	WBGene00044926			WBGene00014123
	WBGene00008440			WBGene00170923
	WBGene00003721			WBGene00009785
	WBGene00010104			WBGene00012966
	WBGene00000040			WBGene00019839
	WBGene00013671			WBGene00001387
	WBGene00044943			WBGene00044973
	WBGene00013074			WBGene00001909
	WBGene00022158			WBGene00017153
	WBGene00014172			WBGene00019143
	WBGene00044937			WBGene00077693
	WBGene00007192			WBGene00012464
	WBGene00077453			WBGene00014221
	WBGene00008171			WBGene00021715
	WBGene00016167			WBGene00022273
	WBGene00022988			WBGene00004286
	WBGene00023193			WBGene00012931
	WBGene00044924			WBGene00007234
	WBGene00019546			WBGene00014665
	WBGene00004381			WBGene00017374
	WBGene00008288			WBGene00010348
	WBGene00004338			WBGene00219778
	WBGene00015802			WBGene00012786
	WBGene00021153			WBGene00022798
	WBGene00220238			WBGene00045204
	WBGene00022245			WBGene00008956
	WBGene00011224			WBGene00018342
	WBGene00006889			WBGene00002257
	WBGene00044438			WBGene00011250
	WBGene00021427			WBGene00002023
	WBGene00015508			WBGene00044954
	WBGene00019246			WBGene00012182
	WBGene00004988			WBGene00012585
	WBGene00001482			WBGene00011773
	WBGene00003464			WBGene00015463
	WBGene00004836			WBGene00012020
	WBGene00010579			WBGene00000779
	WBGene00011029			WBGene00020812
	WBGene00021952			WBGene00015494
	WBGene00004308			WBGene00000003
	WBGene00011641			WBGene00010194
	WBGene00020205			WBGene00012354
	WBGene00017438			WBGene00012646
	WBGene00016011			WBGene00013392
	WBGene00007142			WBGene00019978
	WBGene00021156			WBGene00007020
	WBGene00003043			WBGene00017339
	WBGene00011439			WBGene00011809
	WBGene00021839			WBGene00022748
	WBGene00016542			WBGene00014148
	WBGene00016838			WBGene00012830
	WBGene00004164			WBGene00003426
	WBGene00012383			WBGene00018599
	WBGene00018935			WBGene00015938
	WBGene00004801			WBGene00044932
	WBGene00001607			WBGene00019716
	WBGene00009097			WBGene00001914
	WBGene00012456			WBGene00001985
	WBGene00013080			WBGene00007267
	WBGene00012344			WBGene00004788
	WBGene00006704			WBGene00022721
	WBGene00008232			WBGene00021673
	WBGene00045212			WBGene00004274
	WBGene00019097			WBGene00009662
	WBGene00021844			WBGene00006728
	WBGene00009307			WBGene00000653
	WBGene00045160			WBGene00220190
	WBGene00015474			WBGene00003284
	WBGene00015185			WBGene00011424
	WBGene00009918			WBGene00008139
	WBGene00008915			WBGene00004430
	WBGene00011017			WBGene00014307
	WBGene00011345			WBGene00008344
	WBGene00007892			WBGene00220211
	WBGene00012695			WBGene00004485
	WBGene00014593			WBGene00022864
	WBGene00016630			WBGene00004481
	WBGene00022817			WBGene00007299
	WBGene00001685			WBGene00019126
	WBGene00045150			WBGene00044554
	WBGene00015029			WBGene00045377
	WBGene00017023			WBGene00019127
	WBGene00008080			WBGene00016374
	WBGene00017450			WBGene00021210
	WBGene00015965			WBGene00185048
	WBGene00019077			WBGene00000176
	WBGene00012780			WBGene00004567
	WBGene00012956			WBGene00001855
	WBGene00020662			WBGene00022503
	WBGene00000245			WBGene00001329
	WBGene00000378			WBGene00012556
	WBGene00023419			WBGene00007458
	WBGene00020695			WBGene00019663
	WBGene00001591			WBGene00008857
	WBGene00014772			WBGene00009820
	WBGene00019770			WBGene00044065
	WBGene00018407			WBGene00017923
	WBGene00008387			WBGene00022835
	WBGene00004484			WBGene00007171
	WBGene00014086			WBGene00194861
	WBGene00012208			WBGene00001702
	WBGene00044225			WBGene00017830
	WBGene00013853			WBGene00220162
	WBGene00008343			WBGene00004209
	WBGene00011753			WBGene00010701
	WBGene00013689			WBGene00022492
	WBGene00003375			WBGene00006066
	WBGene00010481			WBGene00044175
	WBGene00011128			WBGene00000611
	WBGene00009388			WBGene00019744
	WBGene00021602			WBGene00021558
	WBGene00017742			WBGene00010229
	WBGene00020091			WBGene00000230
	WBGene00045127			WBGene00019880
	WBGene00010546			WBGene00022582
	WBGene00045199			WBGene00005153
	WBGene00003955			WBGene00013514
	WBGene00020480			WBGene00007435
	WBGene00045163			WBGene00003090
	WBGene00016710			WBGene00016794
	WBGene00016266			WBGene00009096
	WBGene00016564			WBGene00014822
	WBGene00014083			WBGene00011528
	WBGene00022663			WBGene00016644
	WBGene00009050			WBGene00077443
	WBGene00015759			WBGene00006038
	WBGene00010196			WBGene00009128
	WBGene00007445			WBGene00006785
	WBGene00014258			WBGene00200561
	WBGene00011376			WBGene00010294
	WBGene00001699			WBGene00019142
	WBGene00015150			WBGene00021536
	WBGene00001320			WBGene00004902
	WBGene00015404			WBGene00008122
	WBGene00004780			WBGene00009256
	WBGene00011076			WBGene00013255
	WBGene00013077			WBGene00004445
	WBGene00009277			WBGene00003225
	WBGene00006433			WBGene00015403
	WBGene00021855			WBGene00016195
	WBGene00008298			WBGene00007533
	WBGene00012204			WBGene00020823
	WBGene00012439			WBGene00000033
	WBGene00011095			WBGene00014826
	WBGene00014139			WBGene00010963
	WBGene00010965			WBGene00006315
	WBGene00020047			WBGene00020195
	WBGene00019196			WBGene00021758
	WBGene00009006			WBGene00013439
	WBGene00015159			WBGene00045176
	WBGene00010583			WBGene00008395
	WBGene00010317			WBGene00010778
	WBGene00013405			WBGene00011435
	WBGene00008561			WBGene00166360
	WBGene00020185			WBGene00017283
	WBGene00018293			WBGene00003510
	WBGene00220115			WBGene00008764
	WBGene00045192			WBGene00195045
	WBGene00018161			WBGene00015974
	WBGene00019723			WBGene00004482
	WBGene00004488			WBGene00003228
	WBGene00016158			WBGene00006040
	WBGene00015814			WBGene00022354
	WBGene00009454			WBGene00017303
	WBGene00000867			WBGene00007223
	WBGene00012645			WBGene00077643
	WBGene00010437			WBGene00021035
	WBGene00001231			WBGene00011914
	WBGene00018971			WBGene00022368
	WBGene00003784			WBGene00001823
	WBGene00016535			WBGene00004810
	WBGene00007099			WBGene00007702
	WBGene00000866			WBGene00010637
	WBGene00019630			WBGene00011887
	WBGene00021677			WBGene00001094
	WBGene00017708			WBGene00012210
	WBGene00018260			WBGene00004819
	WBGene00003467			WBGene00001843
	WBGene00012665			WBGene00007207
	WBGene00077690			WBGene00010812
	WBGene00003580			WBGene00016421
	WBGene00016822			WBGene00004468
	WBGene00004425			WBGene00010028
	WBGene00012291			WBGene00020411
	WBGene00009118			WBGene00219912
	WBGene00044784			WBGene00077437
	WBGene00000676			WBGene00018598
	WBGene00007419			WBGene00004479
	WBGene00019983			WBGene00017756
	WBGene00022428			WBGene00016057
	WBGene00012557			WBGene00013435
	WBGene00001935			WBGene00021904
	WBGene00012221			WBGene00015308
	WBGene00006917			WBGene00044926
	WBGene00000298			WBGene00008440
	WBGene00001933			WBGene00003721
	WBGene00000211			WBGene00010104
	WBGene00004044			WBGene00000040
	WBGene00022860			WBGene00013671
	WBGene00003081			WBGene00044943
	WBGene00013477			WBGene00013074
	WBGene00018431			WBGene00022158
	WBGene00012348			WBGene00014172
	WBGene00014141			WBGene00044937
	WBGene00016393			WBGene00007192
	WBGene00009982			WBGene00077453
	WBGene00001761			WBGene00008171
	WBGene00007388			WBGene00016167
	WBGene00012606			WBGene00022988
	WBGene00023428			WBGene00023193
	WBGene00013284			WBGene00044924
	WBGene00021325			WBGene00019546
	WBGene00011155			WBGene00004381
	WBGene00000199			WBGene00008288
	WBGene00006648			WBGene00004338
	WBGene00013132			WBGene00015802
	WBGene00017347			WBGene00021153
	WBGene00009783			WBGene00220238
	WBGene00045171			WBGene00022245
	WBGene00017954			WBGene00011224
	WBGene00018952			WBGene00006889
	WBGene00006580			WBGene00044438
	WBGene00023417			WBGene00021427
	WBGene00017358			WBGene00015508
	WBGene00219996			WBGene00019246
	WBGene00015248			WBGene00004988
	WBGene00018340			WBGene00001482
	WBGene00002032			WBGene00003464
	WBGene00009287			WBGene00004836
	WBGene00009676			WBGene00010579
	WBGene00018399			WBGene00011029
	WBGene00194716			WBGene00021952
	WBGene00008408			WBGene00004308
	WBGene00004503			WBGene00011641
	WBGene00006567			WBGene00020205
	WBGene00003448			WBGene00017438
	WBGene00008174			WBGene00016011
	WBGene00021956			WBGene00007142
	WBGene00009937			WBGene00021156
	WBGene00004332			WBGene00003043
	WBGene00012431			WBGene00011439
	WBGene00018489			WBGene00021839
	WBGene00012554			WBGene00016542
	WBGene00000407			WBGene00016838
	WBGene00000894			WBGene00004164
	WBGene00006810			WBGene00012383
	WBGene00012890			WBGene00018935
	WBGene00016112			WBGene00004801
	WBGene00020910			WBGene00001607
	WBGene00011509			WBGene00009097
	WBGene00010555			WBGene00012456
	WBGene00013726			WBGene00013080
	WBGene00011759			WBGene00012344
	WBGene00044974			WBGene00006704
	WBGene00004989			WBGene00003767
	WBGene00002124			WBGene00008232
	WBGene00020895			WBGene00045212
	WBGene00022250			WBGene00019097
	WBGene00000974			WBGene00021844
	WBGene00016019			WBGene00009307
	WBGene00018099			WBGene00045160
	WBGene00020994			WBGene00015474
	WBGene00020778			WBGene00015185
	WBGene00017003			WBGene00009918
	WBGene00009353			WBGene00022042
	WBGene00003401			WBGene00008915
	WBGene00011112			WBGene00011017
	WBGene00012879			WBGene00011345
	WBGene00016121			WBGene00007892
	WBGene00002064			WBGene00012695
	WBGene00007913			WBGene00014593
	WBGene00020316			WBGene00016630
	WBGene00008628			WBGene00022817
	WBGene00001784			WBGene00001685
	WBGene00021909			WBGene00045150
	WBGene00004893			WBGene00015029
	WBGene00002071			WBGene00017023
	WBGene00006460			WBGene00008080
	WBGene00019108			WBGene00017450
	WBGene00020592			WBGene00015965
	WBGene00007690			WBGene00019077
	WBGene00044024			WBGene00012780
	WBGene00012545			WBGene00012956
	WBGene00008577			WBGene00020662
	WBGene00017996			WBGene00000245
	WBGene00020579			WBGene00009331
	WBGene00012301			WBGene00000378
	WBGene00020757			WBGene00023419
	WBGene00004981			WBGene00020695
	WBGene00019489			WBGene00001591
	WBGene00015016			WBGene00014772
	WBGene00004453			WBGene00019770
	WBGene00021286			WBGene00018407
	WBGene00023450			WBGene00008387
	WBGene00009300			WBGene00004484
	WBGene00019284			WBGene00014086
	WBGene00235102			WBGene00012208
	WBGene00000816			WBGene00044225
	WBGene00004474			WBGene00006402
	WBGene00012385			WBGene00013853
	WBGene00020369			WBGene00008343
	WBGene00013740			WBGene00011753
	WBGene00007637			WBGene00013689
	WBGene00021467			WBGene00003375
	WBGene00012861			WBGene00010481
	WBGene00017542			WBGene00009688
	WBGene00006919			WBGene00011128
	WBGene00010293			WBGene00009388
	WBGene00009532			WBGene00021602
	WBGene00011344			WBGene00017742
	WBGene00022072			WBGene00020091
	WBGene00002061			WBGene00045127
	WBGene00003924			WBGene00010546
	WBGene00019296			WBGene00045199
	WBGene00001633			WBGene00003955
	WBGene00021626			WBGene00020480
	WBGene00010440			WBGene00045163
	WBGene00008228			WBGene00016710
	WBGene00004466			WBGene00016266
	WBGene00199443			WBGene00016564
	WBGene00016332			WBGene00014083
	WBGene00014222			WBGene00022663
	WBGene00018474			WBGene00009050
	WBGene00044737			WBGene00015759
	WBGene00022586			WBGene00010196
	WBGene00009404			WBGene00007445
	WBGene00016341			WBGene00014258
	WBGene00001684			WBGene00011376
	WBGene00000975			WBGene00001699
	WBGene00004380			WBGene00015150
	WBGene00044344			WBGene00001320
	WBGene00017128			WBGene00015404
	WBGene00014309			WBGene00004780
	WBGene00008333			WBGene00011076
	WBGene00002238			WBGene00013077
	WBGene00019232			WBGene00009277
	WBGene00022951			WBGene00006433
	WBGene00008991			WBGene00021855
	WBGene00000183			WBGene00008298
	WBGene00045055			WBGene00012204
	WBGene00003805			WBGene00012439
	WBGene00011827			WBGene00011095
	WBGene00021894			WBGene00014139
	WBGene00000655			WBGene00010965
	WBGene00004818			WBGene00020047
	WBGene00010959			WBGene00019196
	WBGene00000424			WBGene00009006
	WBGene00009812			WBGene00015159
	WBGene00003865			WBGene00010583
	WBGene00018793			WBGene00010317
	WBGene00000761			WBGene00013405
	WBGene00016033			WBGene00008561
	WBGene00008121			WBGene00020185
	WBGene00004428			WBGene00018293
	WBGene00014176			WBGene00220115
	WBGene00021475			WBGene00045192
	WBGene00013980			WBGene00018161
	WBGene00004242			WBGene00019723
	WBGene00016992			WBGene00004488
	WBGene00004356			WBGene00016158
	WBGene00015280			WBGene00015814
	WBGene00018070			WBGene00009454
	WBGene00008370			WBGene00000867
	WBGene00044925			WBGene00012645
	WBGene00022078			WBGene00010437
	WBGene00019905			WBGene00001231
	WBGene00017970			WBGene00018971
	WBGene00000205			WBGene00003784
	WBGene00012105			WBGene00016535
	WBGene00014034			WBGene00007099
	WBGene00044019			WBGene00000866
	WBGene00007580			WBGene00019630
	WBGene00006910			WBGene00021677
	WBGene00014447			WBGene00017708
	WBGene00018465			WBGene00018260
	WBGene00022433			WBGene00003467
	WBGene00189975			WBGene00012665
	WBGene00006573			WBGene00077690
	WBGene00012702			WBGene00003580
	WBGene00016411			WBGene00016822
	WBGene00011731			WBGene00004425
	WBGene00022277			WBGene00012291
	WBGene00013378			WBGene00009118
	WBGene00003172			WBGene00044784
	WBGene00000701			WBGene00000676
	WBGene00044696			WBGene00007419
	WBGene00269376			WBGene00019983
	WBGene00005014			WBGene00022428
	WBGene00003097			WBGene00012557
	WBGene00018986			WBGene00001935
	WBGene00022166			WBGene00012221
	WBGene00006351			WBGene00006917
	WBGene00019693			WBGene00000298
	WBGene00021345			WBGene00001933
	WBGene00012564			WBGene00000211
	WBGene00000935			WBGene00002184
	WBGene00020684			WBGene00004044
	WBGene00005018			WBGene00022860
	WBGene00000700			WBGene00003081
	WBGene00012236			WBGene00000175
	WBGene00011965			WBGene00013477
	WBGene00020761			WBGene00018431
	WBGene00022297			WBGene00012348
	WBGene00018131			WBGene00014141
	WBGene00000984			WBGene00016393
	WBGene00021441			WBGene00009982
	WBGene00003091			WBGene00001761
	WBGene00220051			WBGene00007388
	WBGene00021640			WBGene00012606
	WBGene00021826			WBGene00004443
	WBGene00077500			WBGene00023428
	WBGene00015769			WBGene00013284
	WBGene00045507			WBGene00021325
	WBGene00010238			WBGene00011155
	WBGene00015095			WBGene00000199
	WBGene00008364			WBGene00006648
	WBGene00002135			WBGene00013132
	WBGene00014395			WBGene00017347
	WBGene00021932			WBGene00009783
	WBGene00016134			WBGene00045171
	WBGene00045138			WBGene00017954
	WBGene00001856			WBGene00018952
	WBGene00044746			WBGene00006580
	WBGene00004754			WBGene00023417
	WBGene00017164			WBGene00017358
	WBGene00004088			WBGene00219996
	WBGene00019535			WBGene00015248
	WBGene00010079			WBGene00018340
	WBGene00008415			WBGene00002032
	WBGene00015981			WBGene00009287
	WBGene00002256			WBGene00009676
	WBGene00011045			WBGene00018399
	WBGene00013442			WBGene00194716
	WBGene00008683			WBGene00008408
	WBGene00016321			WBGene00004503
	WBGene00018680			WBGene00006567
	WBGene00003047			WBGene00003448
	WBGene00006635			WBGene00008174
	WBGene00004180			WBGene00021956
	WBGene00019203			WBGene00009937
	WBGene00013704			WBGene00004332
	WBGene00018613			WBGene00012431
	WBGene00003876			WBGene00018489
	WBGene00013669			WBGene00012554
	WBGene00019276			WBGene00000407
	WBGene00018395			WBGene00000894
	WBGene00196434			WBGene00006810
	WBGene00011524			WBGene00012890
	WBGene00219893			WBGene00016112
	WBGene00021596			WBGene00020910
	WBGene00006856			WBGene00011509
	WBGene00019628			WBGene00010555
	WBGene00012466			WBGene00013726
	WBGene00014057			WBGene00011759
	WBGene00016206			WBGene00044974
	WBGene00020064			WBGene00004989
	WBGene00255714			WBGene00002124
	WBGene00000601			WBGene00020895
	WBGene00022877			WBGene00022250
	WBGene00012002			WBGene00000974
	WBGene00000766			WBGene00016019
	WBGene00013393			WBGene00018099
	WBGene00000798			WBGene00020994
	WBGene00009222			WBGene00020778
	WBGene00006636			WBGene00017003
	WBGene00044535			WBGene00009353
	WBGene00008164			WBGene00003401
	WBGene00009289			WBGene00011112
	WBGene00003239			WBGene00012879
	WBGene00013419			WBGene00016121
	WBGene00003511			WBGene00002064
	WBGene00020101			WBGene00007913
	WBGene00016434			WBGene00020316
	WBGene00000628			WBGene00008628
	WBGene00009563			WBGene00001784
	WBGene00009575			WBGene00021909
	WBGene00003990			WBGene00004893
	WBGene00003577			WBGene00002071
	WBGene00012244			WBGene00006460
	WBGene00018419			WBGene00019108
	WBGene00002033			WBGene00020592
	WBGene00011860			WBGene00007690
	WBGene00016027			WBGene00044024
	WBGene00016610			WBGene00012545
	WBGene00022131			WBGene00008577
	WBGene00000172			WBGene00017996
	WBGene00000200			WBGene00020579
	WBGene00004174			WBGene00012301
	WBGene00011195			WBGene00020757
	WBGene00014308			WBGene00007348
	WBGene00000988			WBGene00004981
	WBGene00010608			WBGene00019489
	WBGene00022125			WBGene00015016
	WBGene00006404			WBGene00004453
	WBGene00021658			WBGene00021286
	WBGene00017016			WBGene00023450
	WBGene00019396			WBGene00009300
	WBGene00011835			WBGene00019284
	WBGene00016150			WBGene00235102
	WBGene00019890			WBGene00000816
	WBGene00011637			WBGene00004474
	WBGene00010723			WBGene00012385
	WBGene00009518			WBGene00020369
	WBGene00021888			WBGene00013740
	WBGene00020434			WBGene00007637
	WBGene00007203			WBGene00021467
	WBGene00009925			WBGene00012861
	WBGene00044956			WBGene00017542
	WBGene00014955			WBGene00006919
	WBGene00020717			WBGene00010293
	WBGene00001754			WBGene00009532
	WBGene00003861			WBGene00011344
	WBGene00001239			WBGene00022072
	WBGene00004808			WBGene00002061
	WBGene00000064			WBGene00003924
	WBGene00020188			WBGene00019296
	WBGene00010383			WBGene00001633
	WBGene00016159			WBGene00021626
	WBGene00050944			WBGene00010440
	WBGene00004420			WBGene00008228
	WBGene00006741			WBGene00004466
	WBGene00017770			WBGene00199443
	WBGene00004462			WBGene00016332
	WBGene00044614			WBGene00014222
	WBGene00011529			WBGene00018474
	WBGene00016741			WBGene00044737
	WBGene00003037			WBGene00022586
	WBGene00044081			WBGene00009404
	WBGene00012783			WBGene00016341
	WBGene00219699			WBGene00001684
	WBGene00001928			WBGene00000975
	WBGene00017348			WBGene00004380
	WBGene00018366			WBGene00044344
	WBGene00018041			WBGene00017128
	WBGene00022488			WBGene00014309
	WBGene00020098			WBGene00008333
	WBGene00138720			WBGene00002238
	WBGene00001926			WBGene00019232
	WBGene00001894			WBGene00022951
	WBGene00000917			WBGene00008991
	WBGene00001896			WBGene00000183
	WBGene00000371			WBGene00045055
	WBGene00014053			WBGene00003805
	WBGene00013075			WBGene00011827
	WBGene00010736			WBGene00021894
	WBGene00010305			WBGene00000655
	WBGene00045149			WBGene00004818
	WBGene00044466			WBGene00010959
	WBGene00004311			WBGene00000424
	WBGene00015083			WBGene00009812
	WBGene00001840			WBGene00003865
	WBGene00002144			WBGene00018793
	WBGene00003790			WBGene00000761
	WBGene00012782			WBGene00016033
	WBGene00003951			WBGene00008121
	WBGene00023487			WBGene00004428
	WBGene00008398			WBGene00014176
	WBGene00008959			WBGene00021475
	WBGene00000465			WBGene00013980
	WBGene00007561			WBGene00004242
	WBGene00020311			WBGene00016992
	WBGene00022351			WBGene00004356
	WBGene00007118			WBGene00015280
	WBGene00003185			WBGene00018070
	WBGene00004243			WBGene00008370
	WBGene00011399			WBGene00044925
	WBGene00021340			WBGene00022078
	WBGene00013122			WBGene00019905
	WBGene00001039			WBGene00017970
	WBGene00004083			WBGene00000205
	WBGene00016990			WBGene00012105
	WBGene00010788			WBGene00014034
	WBGene00019569			WBGene00044019
	WBGene00017719			WBGene00007580
	WBGene00002044			WBGene00006910
	WBGene00020029			WBGene00014447
	WBGene00021924			WBGene00018465
	WBGene00022776			WBGene00022433
	WBGene00000005			WBGene00189975
	WBGene00014060			WBGene00006573
	WBGene00022646			WBGene00012702
	WBGene00009260			WBGene00016411
	WBGene00044666			WBGene00011731
	WBGene00008260			WBGene00022277
	WBGene00017123			WBGene00013378
	WBGene00010781			WBGene00003172
	WBGene00004341			WBGene00000701
	WBGene00003588			WBGene00044696
	WBGene00016353			WBGene00269376
	WBGene00017147			WBGene00005014
	WBGene00009992			WBGene00003097
	WBGene00003870			WBGene00018986
	WBGene00009666			WBGene00022166
	WBGene00003445			WBGene00006351
	WBGene00014088			WBGene00019693
	WBGene00006574			WBGene00021345
	WBGene00017105			WBGene00012564
	WBGene00022580			WBGene00000935
	WBGene00013131			WBGene00020684
	WBGene00020088			WBGene00005018
	WBGene00016406			WBGene00000700
	WBGene00019295			WBGene00012236
	WBGene00018782			WBGene00011965
[truncated: 2,775 more rows]

## Sheet: Hypergeometric for DoGs
Significant DoGs	experiment
overlap	2
ok803 sig	1
HS sig	82
genes measured in both datasets	128
hypergeometric distribution P	0

## Sheet: Significant DoG names
Sense J2 enrichment overlap	Sense J2 enrichment Heat shock only	Sense J2 enrichment tdp-1 deletion only
WBGene00014376	WBGene00001901	WBGene00196212
WBGene00196396	WBGene00001923
	WBGene00009527
	WBGene00014264
	WBGene00201669
	WBGene00012718
	WBGene00009656
	WBGene00002017
	WBGene00002015
	WBGene00007859
	WBGene00235348
	WBGene00220207
	WBGene00010770
	WBGene00001918
	WBGene00001889
	WBGene00007027
	WBGene00006945
	WBGene00017245
	WBGene00021236
	WBGene00017499
	WBGene00001925
	WBGene00001895
	WBGene00220163
	WBGene00220004
	WBGene00015800
	WBGene00012977
	WBGene00010713
	WBGene00010790
	WBGene00219916
	WBGene00004246
	WBGene00021238
	WBGene00009301
	WBGene00016002
	WBGene00220246
	WBGene00007637
	WBGene00015731
	WBGene00044131
	WBGene00014843
	WBGene00013732
	WBGene00014115
	WBGene00220243
	WBGene00219803
	WBGene00003308
	WBGene00009654
	WBGene00004314
	WBGene00015228
	WBGene00198814
	WBGene00013024
	WBGene00220094
	WBGene00021317
	WBGene00014309
	WBGene00003834
	WBGene00003229
	WBGene00004905
	WBGene00009052
	WBGene00017659
	WBGene00045127
	WBGene00201688
	WBGene00023180
	WBGene00009050
	WBGene00022167
	WBGene00001749
	WBGene00011231
	WBGene00220052
	WBGene00195813
	WBGene00012734
	WBGene00009277
	WBGene00012663
	WBGene00008968
	WBGene00004765
	WBGene00219826
	WBGene00201398
	WBGene00001234
	WBGene00012362
	WBGene00012961
	WBGene00220000
	WBGene00014954
	WBGene00012555
	WBGene00045366
	WBGene00000766
	WBGene00199162
	WBGene00004567

## Sheet: DoGs per sample and groups
Supplemental 4 DoGs per sample and groups: This file contains the amount of DoGs in each grouping and with duplicates removed. The files dogcatcher out files are available on github. https://github.com/Senorelegans/heatshock_and_tdp-1_dsRNA_scripts/tree/master/data/Dogcatcher_Out
Samples	Amount of DoGs per sample		Grouping by condition	DoGs in group	Venn numbers for each comparison		Heat shock Grouping	Heat shock - DoGs in group	Venn numbers for each comparison		tdp-1(ok803) Grouping	tdp-1(ok803) - Amount of DoGs in group	Venn numbers for each comparison
N2HS_TO	31		HS_TO	31			HS_TO	31			OK_TO	193
N2HS_J2A	385		HS_J2	396			N2_TO	86			N2_TO	86
N2HS_J2B	119		HS	398	HS_TO:2, HS_J2:367, both:29		TO	111	HSTO:26, N2TO:107, both:6		TO	211	OK_TO:125, N2_TO:18, both:68
N2WT_TO	86		N2_TO	86			N2_J2	169			N2_J2	169
N2-J2-1	104		N2_J2	169			HS_J2	396			OK_J2	128
N2-J2-2	100		N2	194	N2_TO:25, N2_J2:108, both:61		J2	474	HSJ2:305, N2J2:78, both:91		J2	196	OK_J2:27, N2_J2:68, both:101
N2-J2-3	122		OK_TO	193
OK80-TO	193		OK_J2	128			TO	111			TO	211
OK8-J2-1	100		OK	237	OK_TO:109, OK_J2:44, both:84		J2	474			J2	196
OK8-J2-2	89						ALL	490	TO:16, J2:379, both:95		ALL	300	TO:109, J2:89, both:107
OK8-J2-3	64						All over log2FC>4	421			All over log2FC>4	265

## Sheet: upsetR All DoGs
upsetR data for all DoGs: This is the input file for Rupset. A one indicates this gene has a DoG
gene_id_names	HS_J2	HS_INP	N2_J2	N2_INP	OK_J2	OK_INP
WBGene00022951	1	0	1	1	1	1
WBGene00197215	1	1	0	0	0	0
WBGene00002019	1	0	0	0	0	0
WBGene00219343	1	0	0	0	0	0
WBGene00002018	1	0	0	0	0	0
WBGene00012618	1	1	0	0	0	0
WBGene00009588	1	0	0	0	0	0
WBGene00197228	1	1	0	0	0	0
WBGene00002017	1	0	0	0	0	1
WBGene00004677	1	1	0	1	1	1
WBGene00001784	1	0	0	0	0	0
WBGene00196816	1	0	0	0	0	0
WBGene00195813	1	0	1	1	1	1
WBGene00013172	1	0	0	0	0	0
WBGene00011231	1	0	0	0	0	0
WBGene00198348	1	1	0	0	0	0
WBGene00219590	1	1	0	0	0	0
WBGene00012813	1	1	0	0	0	0
WBGene00002020	1	1	0	0	0	0
WBGene00003331	1	1	0	0	0	0
WBGene00010989	1	0	0	0	0	1
WBGene00004512	1	1	1	1	1	1
WBGene00012620	1	0	0	0	0	0
WBGene00022092	1	0	0	0	0	0
WBGene00021599	1	0	0	0	0	0
WBGene00004567	1	1	1	1	1	1
WBGene00196396	1	1	1	0	1	1
WBGene00003308	1	0	0	0	0	0
WBGene00020861	1	0	0	0	0	0
WBGene00200892	1	0	0	0	0	0
WBGene00002015	1	0	0	0	0	1
WBGene00194993	1	0	0	0	0	0
WBGene00220041	1	0	0	0	0	0
WBGene00010790	1	0	0	0	0	0
WBGene00012621	1	0	0	0	0	0
WBGene00010877	1	0	0	0	0	0
WBGene00001910	1	0	0	0	0	0
WBGene00220000	1	0	1	1	1	1
WBGene00044180	1	0	0	0	0	0
WBGene00008944	1	1	0	0	0	0
WBGene00012456	1	0	0	0	0	0
WBGene00016637	1	0	0	0	0	0
WBGene00017964	1	0	0	0	0	0
WBGene00197545	1	1	0	0	0	0
WBGene00165826	1	0	0	0	0	0
WBGene00044747	1	0	0	0	0	0
WBGene00045275	1	0	0	0	0	0
WBGene00004622	1	0	0	1	1	1
WBGene00003280	1	0	0	0	0	0
WBGene00220142	1	0	0	0	0	0
WBGene00219916	1	0	0	0	0	0
WBGene00012498	1	1	0	0	0	0
WBGene00017659	1	0	0	0	0	0
WBGene00198814	1	1	1	1	1	1
WBGene00001898	1	1	0	0	0	0
WBGene00019668	1	0	0	0	0	0
WBGene00045276	1	0	0	0	0	0
WBGene00045366	1	1	0	0	0	0
WBGene00001749	1	0	0	0	0	0
WBGene00004833	1	0	0	0	0	0
WBGene00044726	1	0	0	0	1	0
WBGene00000883	1	0	0	0	0	0
WBGene00195666	1	0	0	0	0	0
WBGene00017565	1	0	0	0	0	0
WBGene00220237	1	0	0	0	0	0
WBGene00003163	1	0	0	0	0	0
WBGene00011544	1	0	0	0	0	0
WBGene00021098	1	0	0	0	0	0
WBGene00015485	1	0	1	1	1	1
WBGene00003344	1	1	0	0	0	0
WBGene00220243	1	0	0	0	0	0
WBGene00003333	1	0	0	0	0	0
WBGene00012600	1	0	0	0	0	0
WBGene00017297	1	0	0	0	0	0
WBGene00003544	1	0	0	0	0	0
WBGene00019347	1	0	1	1	1	1
WBGene00006650	1	0	0	0	0	0
WBGene00004905	1	0	0	0	0	0
WBGene00003003	1	0	0	0	0	0
WBGene00004834	1	0	0	0	0	0
WBGene00012384	1	0	1	0	1	0
WBGene00000793	1	0	1	1	1	1
WBGene00016016	1	0	0	0	0	0
WBGene00014181	1	0	0	0	0	0
WBGene00016115	1	0	0	0	0	0
WBGene00007135	1	0	1	1	1	1
WBGene00200573	1	0	0	0	0	0
WBGene00201623	1	0	0	0	0	0
WBGene00047916	1	0	0	0	0	0
WBGene00012158	1	0	0	0	0	0
WBGene00013568	1	0	0	0	0	0
WBGene00199162	1	0	0	0	0	0
WBGene00012977	1	0	0	0	0	0
WBGene00012663	1	0	1	1	1	1
WBGene00220108	1	0	0	0	0	0
WBGene00013154	1	0	0	0	0	0
WBGene00014017	1	0	0	0	0	0
WBGene00196043	1	0	1	1	1	1
WBGene00202259	1	0	1	1	1	1
WBGene00200004	1	0	0	0	0	0
WBGene00199244	1	0	1	1	1	1
WBGene00196304	1	0	0	0	0	0
WBGene00197673	1	0	1	1	1	1
WBGene00195962	1	0	1	1	1	1
WBGene00014501	1	0	0	0	0	0
WBGene00003279	1	0	0	0	0	0
WBGene00219847	1	0	0	0	0	0
WBGene00004765	1	0	1	0	1	1
WBGene00003598	1	0	1	1	1	1
WBGene00013020	1	0	0	0	0	0
WBGene00012555	1	0	0	0	0	0
WBGene00004077	1	0	0	0	0	0
WBGene00045159	1	0	0	0	0	0
WBGene00197171	1	0	0	0	0	0
WBGene00197145	1	0	0	0	0	0
WBGene00012734	1	0	0	0	0	0
WBGene00012928	1	0	1	0	0	0
WBGene00220094	1	0	1	1	1	1
WBGene00016904	1	0	1	0	0	1
WBGene00013732	1	0	1	0	1	1
WBGene00016002	1	0	1	1	1	1
WBGene00000677	1	0	0	0	0	0
WBGene00196129	1	0	0	0	0	0
WBGene00174884	1	0	0	0	0	0
WBGene00004947	1	0	1	0	1	0
WBGene00014115	1	0	1	1	1	1
WBGene00018013	1	0	0	0	0	0
WBGene00006797	1	0	0	0	0	0
WBGene00004846	1	0	0	0	0	0
WBGene00003834	1	0	0	0	0	1
WBGene00006770	1	0	0	0	0	0
WBGene00199488	1	0	0	0	0	0
WBGene00004110	1	0	0	0	0	0
WBGene00200041	1	0	0	0	0	0
WBGene00004920	1	0	1	0	0	1
WBGene00012476	1	0	1	0	1	0
WBGene00010234	1	0	0	0	0	0
WBGene00020758	1	0	1	0	0	0
WBGene00003284	1	0	0	0	0	0
WBGene00202233	1	0	0	0	0	0
WBGene00007859	1	0	0	0	0	0
WBGene00172925	1	0	0	0	0	0
WBGene00235373	1	0	1	1	1	0
WBGene00009180	1	0	0	0	0	0
WBGene00007481	1	0	1	0	0	1
WBGene00020757	1	1	0	0	0	0
WBGene00001879	1	0	0	0	0	0
WBGene00219838	1	0	1	1	1	1
WBGene00220163	1	0	1	0	1	1
WBGene00017245	1	0	0	0	0	0
WBGene00012718	1	0	0	0	0	0
WBGene00021764	1	0	1	0	0	0
WBGene00219826	1	0	0	0	1	0
WBGene00220032	1	0	0	0	0	0
WBGene00023180	1	0	0	0	0	0
WBGene00045201	1	0	0	0	0	0
WBGene00001922	1	0	0	0	0	0
WBGene00000879	1	0	0	0	0	0
WBGene00021914	1	0	1	0	1	0
WBGene00200542	1	0	0	0	0	0
WBGene00044746	1	0	0	0	0	0
WBGene00001179	1	0	0	0	0	0
WBGene00001932	1	0	0	0	0	0
WBGene00003144	1	0	0	0	0	0
WBGene00201398	1	0	1	0	1	1
WBGene00197625	1	0	0	0	0	0
WBGene00050197	1	0	0	0	0	0
WBGene00008968	1	0	1	1	1	1
WBGene00017587	1	0	0	0	0	0
WBGene00022139	1	0	1	1	0	0
WBGene00003332	1	0	0	0	0	0
WBGene00009936	1	1	0	0	0	0
WBGene00014954	1	0	1	1	0	1
WBGene00001755	1	0	0	0	0	0
WBGene00013427	1	1	0	0	0	0
WBGene00008387	1	0	0	1	1	0
WBGene00196671	1	0	1	0	0	0
WBGene00220118	1	0	1	0	1	0
WBGene00015273	1	0	1	1	1	1
WBGene00199607	1	0	1	0	0	0
WBGene00004443	1	0	0	0	0	1
WBGene00198205	1	0	1	0	0	0
WBGene00199757	1	0	1	0	0	0
WBGene00201669	1	0	1	1	1	1
WBGene00044975	1	0	0	0	0	0
WBGene00013669	1	0	1	0	1	1
WBGene00010585	1	0	0	0	0	0
WBGene00195350	1	0	1	0	0	0
WBGene00171269	1	0	0	0	0	0
WBGene00007914	1	0	0	0	0	0
WBGene00016576	1	0	0	0	0	0
WBGene00018581	1	0	1	0	0	1
WBGene00022367	1	0	0	0	0	0
WBGene00014126	1	0	0	0	0	0
WBGene00021227	1	0	1	1	1	1
WBGene00220246	1	0	1	1	1	1
WBGene00019535	1	0	0	0	0	0
WBGene00000036	1	0	0	0	0	0
WBGene00044923	1	0	0	0	0	0
WBGene00201383	1	0	0	0	0	0
WBGene00046822	1	0	0	0	0	0
WBGene00195155	1	0	0	0	0	0
WBGene00013260	1	0	0	0	0	0
WBGene00007637	1	0	1	0	1	1
WBGene00004413	1	0	0	0	0	0
WBGene00007479	1	0	0	0	0	0
WBGene00220004	1	0	1	0	1	1
WBGene00021406	1	0	0	1	1	1
WBGene00220236	1	0	1	0	0	0
WBGene00004271	1	0	0	0	0	0
WBGene00004314	1	0	0	0	0	0
WBGene00021238	1	0	1	1	1	1
WBGene00017811	1	0	0	0	0	0
WBGene00220207	1	0	1	1	1	1
WBGene00007317	1	0	0	0	0	1
WBGene00003288	1	0	0	0	0	0
WBGene00235348	1	0	1	0	1	0
WBGene00201282	1	0	0	0	0	0
WBGene00022447	1	0	0	0	0	0
WBGene00016997	1	0	0	0	0	0
WBGene00006945	1	0	0	0	0	0
WBGene00009301	1	0	0	1	1	0
WBGene00014843	1	0	0	1	0	1
WBGene00044131	1	0	1	0	1	1
WBGene00022193	1	0	0	0	0	0
WBGene00022406	1	0	0	0	0	0
WBGene00003762	1	0	0	0	0	0
WBGene00200167	1	0	0	0	0	0
WBGene00199808	1	0	0	0	0	0
WBGene00001875	1	0	0	0	0	0
WBGene00014407	1	0	0	0	0	0
WBGene00013606	1	0	0	0	1	0
WBGene00077466	1	1	0	0	0	1
WBGene00007062	1	0	1	1	1	1
WBGene00005814	1	0	0	0	0	0
WBGene00001912	1	0	0	0	0	0
WBGene00010011	1	0	0	0	0	0
WBGene00001918	1	0	0	0	0	0
WBGene00004246	1	0	1	1	1	1
WBGene00022491	1	0	1	0	1	0
WBGene00012719	1	0	1	1	1	1
WBGene00015658	1	0	0	0	0	0
WBGene00012457	1	0	0	0	0	0
WBGene00012592	1	0	0	0	0	0
WBGene00013155	1	0	0	0	0	0
WBGene00007870	1	0	0	0	1	0
WBGene00019241	1	0	0	0	0	0
WBGene00006958	1	0	1	0	1	1
WBGene00167292	1	0	0	0	0	0
WBGene00012961	1	0	1	1	1	1
WBGene00195341	1	0	0	0	0	0
WBGene00003783	1	0	1	0	1	1
WBGene00009589	1	1	0	0	0	0
WBGene00008502	1	0	0	0	0	0
WBGene00007922	1	0	0	0	0	0
WBGene00219675	1	1	0	0	0	0
WBGene00202175	1	1	0	0	0	0
WBGene00000476	1	0	1	0	0	0
WBGene00019466	1	0	0	0	0	0
WBGene00015731	1	0	1	0	1	1
WBGene00004513	1	1	1	1	1	1
WBGene00001889	1	0	0	0	0	0
WBGene00199753	1	0	0	0	0	0
WBGene00170664	1	0	0	0	0	0
WBGene00220052	1	0	0	0	0	0
WBGene00202033	1	0	0	0	0	1
WBGene00012730	1	0	0	0	0	0
WBGene00015514	1	0	0	0	0	0
WBGene00194892	1	0	0	0	0	0
WBGene00199697	1	0	1	1	0	0
WBGene00016458	1	0	1	1	1	1
WBGene00170519	1	0	0	0	0	0
WBGene00012640	1	0	0	0	0	0
WBGene00003827	1	0	0	1	0	1
WBGene00009527	1	0	0	0	0	0
WBGene00199258	1	0	0	0	0	1
WBGene00022745	1	0	0	0	0	1
WBGene00194981	1	0	0	1	0	1
WBGene00014264	1	0	0	0	0	0
WBGene00009654	1	0	1	1	1	1
WBGene00200397	1	0	0	0	0	0
WBGene00012615	1	0	0	0	0	0
WBGene00200765	1	0	0	0	0	0
WBGene00172287	1	0	0	0	0	0
WBGene00018602	1	0	0	0	0	0
WBGene00004890	1	0	1	0	1	1
WBGene00011611	1	0	1	0	0	0
WBGene00015989	1	0	0	0	0	1
WBGene00015734	1	0	1	0	0	1
WBGene00006927	1	0	0	0	0	0
WBGene00004010	1	0	1	0	1	1
WBGene00001923	1	0	0	0	0	0
WBGene00011418	1	0	1	1	1	1
WBGene00014309	1	0	0	0	0	0
WBGene00196827	1	0	0	0	0	0
WBGene00017287	1	1	1	1	1	1
WBGene00012840	1	0	0	0	0	0
WBGene00015228	1	0	0	0	0	1
WBGene00007736	1	0	1	1	1	1
WBGene00001901	1	0	0	0	0	0
WBGene00008144	1	1	0	0	0	0
WBGene00022211	1	0	1	0	1	1
WBGene00022473	1	0	0	0	0	0
WBGene00219803	1	0	1	1	1	1
WBGene00012362	1	0	1	1	1	1
WBGene00201964	1	0	0	0	0	0
WBGene00202343	1	0	0	0	0	0
WBGene00017499	1	0	0	0	0	0
WBGene00000785	1	0	0	0	0	0
WBGene00013918	1	0	0	0	0	0
WBGene00020865	1	0	0	0	0	1
WBGene00220087	1	0	0	0	0	0
WBGene00012958	1	0	0	0	0	0
WBGene00007458	1	0	0	0	0	0
WBGene00021236	1	0	0	0	0	0
WBGene00196280	1	0	0	0	0	0
WBGene00003951	1	0	0	0	0	0
WBGene00021363	1	0	0	0	0	0
WBGene00002016	1	0	0	0	0	0
WBGene00000680	1	0	0	0	0	0
WBGene00201625	1	0	0	0	0	0
WBGene00019726	1	0	0	0	0	0
WBGene00022366	1	0	0	0	1	1
WBGene00220217	1	0	0	0	0	0
WBGene00004464	1	0	0	0	0	0
WBGene00022025	1	0	0	0	0	0
WBGene00013213	1	0	0	0	0	0
WBGene00006977	1	0	0	0	0	0
WBGene00046797	1	0	0	0	0	0
WBGene00012358	1	0	0	0	0	0
WBGene00023162	1	0	0	0	0	0
WBGene00011175	1	0	0	0	0	0
WBGene00018199	1	0	0	0	0	1
WBGene00220216	1	0	0	0	0	0
WBGene00007952	1	0	1	0	0	1
WBGene00014376	1	0	1	1	0	1
WBGene00007124	1	0	0	1	0	1
WBGene00016017	1	0	0	0	0	0
WBGene00019698	1	0	0	0	0	0
WBGene00022128	1	0	1	0	1	0
WBGene00000669	1	0	0	0	0	0
WBGene00023263	1	0	0	0	0	0
WBGene00003262	1	0	0	0	0	0
WBGene00195664	1	0	0	0	0	0
WBGene00012292	1	0	0	0	0	0
WBGene00044949	1	0	1	0	1	1
WBGene00007928	1	0	0	0	0	0
WBGene00200893	1	0	0	0	0	0
WBGene00014285	1	0	0	0	0	0
WBGene00012715	1	0	0	0	0	0
WBGene00001899	1	0	0	0	0	0
WBGene00001940	1	0	0	0	0	0
WBGene00017037	1	0	0	0	0	1
WBGene00011269	1	0	0	0	0	0
WBGene00007966	1	0	0	0	0	0
WBGene00011561	1	0	0	0	0	0
WBGene00170574	1	0	0	0	0	0
WBGene00050206	1	0	0	0	0	0
WBGene00008748	1	0	1	1	1	1
WBGene00014508	1	0	0	0	0	0
WBGene00199051	1	0	0	0	0	0
WBGene00196263	1	0	0	0	0	0
WBGene00022569	1	0	0	0	0	0
WBGene00012559	1	0	0	0	0	0
WBGene00023125	1	0	0	0	0	0
WBGene00006863	1	0	0	0	0	0
WBGene00005292	1	0	0	0	0	0
WBGene00021456	1	0	0	0	0	0
WBGene00012665	1	0	0	0	0	1
WBGene00014408	1	0	0	0	0	0
WBGene00235160	1	0	0	0	0	0
WBGene00235159	1	0	0	0	0	0
WBGene00015366	1	0	0	0	0	0
WBGene00017930	1	0	1	1	1	1
WBGene00003766	1	0	0	1	0	0
WBGene00007956	1	0	0	0	0	1
WBGene00012299	1	0	0	0	0	0
WBGene00003229	1	0	1	1	1	1
WBGene00022497	1	0	0	0	0	0
WBGene00021817	1	0	0	0	0	0
WBGene00045127	1	0	0	0	0	0
WBGene00021382	1	0	0	0	0	0
WBGene00007022	1	0	0	0	0	0
WBGene00006530	1	0	0	0	0	0
WBGene00009692	1	0	0	0	0	0
WBGene00009656	1	0	0	1	0	1
WBGene00013094	1	0	1	0	1	1
WBGene00047652	1	0	0	0	0	0
WBGene00009182	1	0	0	0	0	0
WBGene00167633	1	0	0	0	0	0
WBGene00010103	1	0	0	0	0	0
WBGene00002221	1	0	0	0	0	1
WBGene00200630	1	0	0	0	0	0
WBGene00003638	1	0	1	0	0	0
WBGene00166243	1	0	0	0	0	0
WBGene00045117	1	0	0	0	0	0
WBGene00199742	0	1	0	0	0	0
WBGene00219279	0	1	0	0	0	0
WBGene00196212	0	0	1	0	0	0
WBGene00015504	0	0	1	0	1	1
WBGene00019593	0	0	1	1	1	1
WBGene00220093	0	0	1	1	1	1
WBGene00220139	0	0	1	0	1	0
WBGene00043327	0	0	1	0	0	0
WBGene00017190	0	0	1	0	1	1
WBGene00194769	0	0	1	1	1	1
WBGene00019592	0	0	1	1	1	1
WBGene00003779	0	0	1	0	1	0
WBGene00001928	0	0	1	0	1	0
WBGene00001894	0	0	1	0	1	0
WBGene00077687	0	0	1	0	1	0
WBGene00013164	0	0	1	0	1	0
WBGene00001707	0	0	1	0	1	1
WBGene00017288	0	0	1	1	1	0
WBGene00016544	0	0	1	0	1	1
WBGene00019590	0	0	1	1	0	1
WBGene00022389	0	0	1	0	1	0
WBGene00043328	0	0	1	0	1	0
WBGene00009052	0	0	1	0	0	0
WBGene00009068	0	0	1	0	1	0
WBGene00012195	0	0	1	0	0	0
WBGene00220042	0	0	1	0	0	0
WBGene00001538	0	0	1	0	1	0
WBGene00016609	0	0	1	0	0	0
WBGene00021716	0	0	1	0	1	0
WBGene00015888	0	0	1	0	0	0
WBGene00220154	0	0	1	1	1	1
WBGene00002203	0	0	1	0	0	0
WBGene00197555	0	0	1	0	0	0
WBGene00017207	0	0	1	0	0	0
WBGene00197318	0	0	1	0	0	0
WBGene00021346	0	0	1	0	0	0
WBGene00021598	0	0	1	0	0	0
WBGene00010713	0	0	1	0	0	0
WBGene00013099	0	0	1	0	0	0
WBGene00014858	0	0	1	0	0	0
WBGene00220183	0	0	1	0	0	0
WBGene00002079	0	0	1	0	0	0
WBGene00001895	0	0	1	0	0	1
WBGene00021409	0	0	1	0	0	0
WBGene00044503	0	0	1	0	0	0
WBGene00185002	0	0	1	0	0	1
WBGene00164974	0	0	1	1	1	1
WBGene00019827	0	0	1	0	0	0
WBGene00219964	0	0	1	1	1	1
WBGene00022033	0	0	1	0	0	0
WBGene00021351	0	0	1	0	0	0
WBGene00021405	0	0	1	0	0	0
WBGene00002189	0	0	1	1	1	0
WBGene00001234	0	0	1	0	0	1
WBGene00044632	0	0	1	1	1	1
WBGene00013550	0	0	1	0	0	0
WBGene00023366	0	0	1	0	1	0
WBGene00013554	0	0	1	0	0	0
WBGene00023341	0	0	1	0	1	0
WBGene00200723	0	0	1	0	0	1
WBGene00022375	0	0	1	0	1	0
WBGene00019587	0	0	1	0	1	0
WBGene00010085	0	0	1	0	0	1
WBGene00019279	0	0	1	0	0	0
WBGene00197031	0	0	1	0	0	0
WBGene00201633	0	0	1	0	0	0
WBGene00018276	0	0	1	0	0	0
WBGene00021317	0	0	1	1	0	1
WBGene00011973	0	0	1	0	0	0
WBGene00013106	0	0	1	0	0	0
WBGene00000904	0	0	1	0	0	0
WBGene00001925	0	0	1	0	0	1
WBGene00220084	0	0	1	0	0	0
WBGene00011227	0	0	1	0	0	0
WBGene00001115	0	0	1	0	1	1
WBGene00199513	0	0	1	0	1	0
WBGene00015895	0	0	1	0	0	0
WBGene00202216	0	0	1	0	0	0
WBGene00194649	0	0	1	0	0	0
WBGene00013683	0	0	1	1	1	1
WBGene00021188	0	0	0	1	0	1
WBGene00077784	0	0	0	1	0	0
WBGene00269391	0	0	0	1	0	1
WBGene00219659	0	0	0	1	0	0
WBGene00012351	0	0	0	1	0	0
WBGene00018208	0	0	0	1	0	0
WBGene00219822	0	0	0	1	1	1
WBGene00170275	0	0	0	1	0	0
WBGene00169972	0	0	0	1	0	0
WBGene00010597	0	0	0	1	0	0
WBGene00235276	0	0	0	1	0	1
WBGene00023414	0	0	0	1	0	0
WBGene00007480	0	0	0	1	0	0
WBGene00018325	0	0	0	1	0	0
WBGene00018911	0	0	0	0	1	1
WBGene00017407	0	0	0	0	1	0
WBGene00017496	0	0	0	0	1	1
WBGene00044435	0	0	0	0	1	0
WBGene00219683	0	0	0	0	1	0
WBGene00199976	0	0	0	0	1	0
WBGene00009726	0	0	0	0	1	1
WBGene00006527	0	0	0	0	1	1
WBGene00013934	0	0	0	0	1	1
WBGene00017364	0	0	0	0	1	0
WBGene00195529	0	0	0	0	1	0
WBGene00219232	0	0	0	0	1	0
WBGene00044761	0	0	0	0	1	0
WBGene00013347	0	0	0	0	1	0
WBGene00008397	0	0	0	0	1	0
WBGene00044639	0	0	0	0	1	0
WBGene00004277	0	0	0	0	0	1
WBGene00015800	0	0	0	0	0	1
WBGene00001591	0	0	0	0	0	1
WBGene00001689	0	0	0	0	0	1
WBGene00020423	0	0	0	0	0	1
WBGene00219267	0	0	0	0	0	1
WBGene00195728	0	0	0	0	0	1
WBGene00167610	0	0	0	0	0	1
WBGene00198242	0	0	0	0	0	1
WBGene00006577	0	0	0	0	0	1
WBGene00014220	0	0	0	0	0	1
WBGene00017814	0	0	0	0	0	1
WBGene00012097	0	0	0	0	0	1
WBGene00019441	0	0	0	0	0	1
WBGene00195914	0	0	0	0	0	1
WBGene00002980	0	0	0	0	0	1
WBGene00020456	0	0	0	0	0	1
WBGene00013870	0	0	0	0	0	1
WBGene00009740	0	0	0	0	0	1
WBGene00219930	0	0	0	0	0	1
WBGene00022300	0	0	0	0	0	1
WBGene00219697	0	0	0	0	0	1
WBGene00017016	0	0	0	0	0	1
WBGene00017612	0	0	0	0	0	1
WBGene00201379	0	0	0	0	0	1
WBGene00198262	0	0	0	0	0	1
WBGene00012472	0	0	0	0	0	1
WBGene00017160	0	0	0	0	0	1
WBGene00007015	0	0	0	0	0	1
WBGene00011940	0	0	0	0	0	1
WBGene00020208	0	0	0	0	0	1
WBGene00021423	0	0	0	0	0	1
WBGene00000123	0	0	0	0	0	1
WBGene00014947	0	0	0	0	0	1
WBGene00219950	0	0	0	0	0	1
WBGene00011489	0	0	0	0	0	1
WBGene00022127	0	0	0	0	0	1
WBGene00007107	0	0	0	0	0	1
WBGene00016021	0	0	0	0	0	1
WBGene00220011	0	0	0	0	0	1
WBGene00007063	0	0	0	0	0	1
WBGene00007423	0	0	0	0	0	1
WBGene00019994	0	0	0	0	0	1
WBGene00006565	0	0	0	0	0	1
WBGene00021332	0	0	0	0	0	1
WBGene00002044	0	0	0	0	0	1
WBGene00021560	0	0	0	0	0	1
WBGene00168188	0	0	0	0	0	1
WBGene00011747	0	0	0	0	0	1
WBGene00008149	0	0	0	0	0	1
WBGene00044977	0	0	0	0	0	1
WBGene00003281	0	0	0	0	0	1
WBGene00174712	0	0	0	0	0	1
WBGene00044452	0	0	0	0	0	1
WBGene00006856	0	0	0	0	0	1
WBGene00220147	0	0	0	0	0	1
WBGene00012366	0	0	0	0	0	1
WBGene00219673	0	0	0	0	0	1
WBGene00000996	0	0	0	0	0	1
WBGene00219918	0	0	0	0	0	1
WBGene00009691	0	0	0	0	0	1
WBGene00045212	0	0	0	0	0	1
WBGene00007352	0	0	0	0	0	1
WBGene00219420	0	0	0	0	0	1
WBGene00011212	0	0	0	0	0	1
WBGene00271415	0	0	0	0	0	1
WBGene00021534	0	0	0	0	0	1
