# Supplementary material for: Heat shock in C. elegans induces downstream of gene transcription and accumulation of double-stranded RNA
Source: PLoS One. 2019 Apr 8;14(4):e0206715. doi: 10.1371/journal.pone.0206715 (PMC6453478; doi:10.1371/journal.pone.0206715)
Supplement: S5 File — (XLSX) [file pone.0206715.s019.xlsx]

## Sheet: Genes
Supplementary Table 5 - List of total (significant or not significant) and significantly enriched (up) or depleted (down) genes, translation related genes, and overlapped genes
Dataset	Treatment	Species	Celltype	Selection	Windowsize	Coverage	Sense significant total amount	Antisense significant total amount	Sense significant total	Antisense significant total	Sense genes up	Sense genes down	Sense genes up names	Sense genes down names	Sense genes up Amount GO translation	Sense genes up GO translation	Sense down Amount GO term translation	Sense down GO translation	Antisense genes amount up	Antisense genes amount down	Antisense genes up	Antisense genes down	Antisense genes up amount translation	Antisense genes up translation	Antisense genes down amount translation	Antisense genes down translation	Antisense opposite strand overlapped genes total	Antisense opposite strand overlapped genes total names	Antisense opposite strand overlapped genes amount up	Antisense opposite strand overlapped genes amount down	Antisense opposite strand overlapped genes up	Antisense opposite strand overlapped genes down	Antisense opposite strand overlapped genes up amount translation	Antisense opposite strand overlapped genes down amount translation	Antisense opposite strand overlapped genes up translation	Antisense opposite strand overlapped genes down translation	Sense significant total : regular name	Antisense significant total : regular name	Sense genes up names : regular name	Sense genes down names : regular name	Sense genes up GO translation : regular name	Sense down GO translation : regular name	Antisense genes up : regular name	Antisense genes down : regular name	Antisense genes up translation : regular name	Antisense genes down translation : regular name	Antisense opposite strand overlapped genes total names : regular name	Antisense opposite strand overlapped genes up : regular name	Antisense opposite strand overlapped genes down : regular name
melnick2018	heat shock 36 °C 3 hr	worm	whole worm	J2 IP	100	90	6443	1127	WBGene00014450,WBGene00014451,WBGene00010957,WBGene00010958,WBGene00014452,WBGene00014453,WBGene00014454,WBGene00014457,WBGene00010959,WBGene00010960,WBGene00014458,WBGene00014459,WBGene00014460,WBGene00010961,WBGene00014464,WBGene00000829,WBGene00014466,WBGene00010963,WBGene00010964,WBGene00014467,WBGene00014468,WBGene00014470,WBGene00010965,WBGene00014471,WBGene00014472,WBGene00010966,WBGene000…	WBGene00014454,WBGene00010959,WBGene00010963,WBGene00010964,WBGene00014470,WBGene00014472,WBGene00000897,WBGene00006561,WBGene00019820,WBGene00004493,WBGene00001338,WBGene00020296,WBGene00000913,WBGene00235265,WBGene00200850,WBGene00200054,WBGene00000677,WBGene00021943,WBGene00201199,WBGene00023183,WBGene00043705,WBGene00021923,WBGene00005903,WBGene00016638,WBGene00016636,WBGene00022427,WBGene002…	4774	1669	WBGene00014450,WBGene00014451,WBGene00010957,WBGene00010958,WBGene00014452,WBGene00014453,WBGene00014454,WBGene00014457,WBGene00010959,WBGene00010960,WBGene00014458,WBGene00014459,WBGene00014460,WBGene00010961,WBGene00014464,WBGene00000829,WBGene00014466,WBGene00010963,WBGene00010964,WBGene00014467,WBGene00014468,WBGene00014470,WBGene00010965,WBGene00014471,WBGene00014472,WBGene00010966,WBGene000…	WBGene00021405,WBGene00021409,WBGene00023131,WBGene00195063,WBGene00044789,WBGene00020300,WBGene00002041,WBGene00001579,WBGene00018926,WBGene00201671,WBGene00045301,WBGene00045300,WBGene00045299,WBGene00045298,WBGene00019072,WBGene00018776,WBGene00018778,WBGene00019370,WBGene00021514,WBGene00021512,WBGene00018679,WBGene00022301,WBGene00255572,WBGene00022134,WBGene00002990,WBGene00022376,WBGene000…	234	WBGene00012179,WBGene00004414,WBGene00003784,WBGene00001094,WBGene00021830,WBGene00006935,WBGene00003066,WBGene00004435,WBGene00020297,WBGene00004474,WBGene00021350,WBGene00004494,WBGene00004497,WBGene00016989,WBGene00004421,WBGene00004488,WBGene00004425,WBGene00004452,WBGene00016057,WBGene00185067,WBGene00004420,WBGene00004426,WBGene00004418,WBGene00008480,WBGene00016411,WBGene00013236,WBGene000…	30	WBGene00019157,WBGene00003062,WBGene00006497,WBGene00019168,WBGene00003063,WBGene00022021,WBGene00013129,WBGene00007111,WBGene00007617,WBGene00020705,WBGene00018679,WBGene00007050,WBGene00022765,WBGene00013544,WBGene00019698,WBGene00008428,WBGene00010478,WBGene00021351,WBGene00022739,WBGene00012676,WBGene00011944,WBGene00014177,WBGene00013688,WBGene00007413,WBGene00010044,WBGene00008934,WBGene000…	650	477	WBGene00014454,WBGene00010959,WBGene00010964,WBGene00014472,WBGene00006561,WBGene00004493,WBGene00001338,WBGene00020296,WBGene00000913,WBGene00200850,WBGene00200054,WBGene00000677,WBGene00201199,WBGene00016638,WBGene00016636,WBGene00022427,WBGene00235266,WBGene00000680,WBGene00003947,WBGene00168399,WBGene00023467,WBGene00199492,WBGene00201684,WBGene00199591,WBGene00201830,WBGene00235102,WBGene000…	WBGene00010963,WBGene00014470,WBGene00000897,WBGene00019820,WBGene00235265,WBGene00021943,WBGene00023183,WBGene00043705,WBGene00021923,WBGene00005903,WBGene00022306,WBGene00016427,WBGene00003682,WBGene00003677,WBGene00019540,WBGene00021509,WBGene00021655,WBGene00022300,WBGene00020208,WBGene00022086,WBGene00198581,WBGene00219425,WBGene00022061,WBGene00022060,WBGene00021083,WBGene00018326,WBGene000…	46	WBGene00004429,WBGene00004414,WBGene00004487,WBGene00001094,WBGene00004480,WBGene00004428,WBGene00004431,WBGene00004435,WBGene00004474,WBGene00004494,WBGene00004471,WBGene00001168,WBGene00006936,WBGene00004421,WBGene00004488,WBGene00004425,WBGene00004418,WBGene00004426,WBGene00004470,WBGene00001231,WBGene00004415,WBGene00004483,WBGene00004449,WBGene00004413,WBGene00011730,WBGene00004412,WBGene000…	3	WBGene00000772,WBGene00044745,WBGene00000770	3515	WBGene00219633,WBGene00219683,WBGene00219658,WBGene00219679,WBGene00219564,WBGene00219649,WBGene00219707,WBGene00219713,WBGene00219641,WBGene00219619,WBGene00195170,WBGene00194829,WBGene00219254,WBGene00003325,WBGene00045359,WBGene00003039,WBGene00003335,WBGene00003327,WBGene00197723,WBGene00198367,WBGene00199956,WBGene00197195,WBGene00199503,WBGene00200871,WBGene00195339,WBGene00196267,WBGene001…	17	5	WBGene00219619,WBGene00201830,WBGene00201418,WBGene00001888,WBGene00010791,WBGene00017658,WBGene00219394,WBGene00009274,WBGene00198964,WBGene00200599,WBGene00007614,WBGene00004041,WBGene00004677,WBGene00004513,WBGene00004512,WBGene00004567,WBGene00004622	WBGene00021283,WBGene00043328,WBGene00012490,WBGene00206530,WBGene00043327	0	0	0	0	nduo-1,atp-6,ctb-1,nduo-4,ctc-1,nduo-3,nduo-5,tpa-1,prdx-6,fnta-1,pat-6,sma-10,swt-1,col-101,spl-1,rps-24,tag-261,ears-2,nog-1,kgb-1,hum-8,dpm-1,pig-1,gex-2,col-102,nhr-76,rpl-15,col-103,mrpl-2,ugt-52,skr-18,ech-5,mrpl-46,zipt-20,lem-4,fbxc-9,fbxc-12,fbxc-8,plx-1,atg-3,srx-12,dcap-1,csn-4,cct-8,perm-4,perm-2,cec-2,mdt-20,clec-166,plst-1,rfc-2,rpc-11,jtr-1,col-106,npp-20,hpo-6,npp-8,ced-2,nhr-274,…	nduo-1,nduo-4,ctc-1,daf-1,tcl-2,cogc-8,rps-24,ears-2,daf-18,col-103,egrh-2,srx-12,perm-4,perm-2,col-106,hxk-3,nhr-92,nhr-87,pbs-1,sprr-3,dmd-9,cyp-25A5,mai-2,srz-60,linc-158,anr-18,drd-50,mul-1,wapl-1,rpl-20,rme-2,perm-5,rps-25,prg-2,srg-50,rps-4,his-61,his-59,rps-2,mec-17,dnc-4,nsy-7,oat-1,pkg-2,linc-126,klp-11,col-119,trcs-1,mca-1,gln-6,21ur-13999,ipla-7,rps-5,rap-3,nuaf-3,his-47,his-45,his-55,…	nduo-1,atp-6,ctb-1,nduo-4,ctc-1,nduo-3,nduo-5,tpa-1,prdx-6,fnta-1,pat-6,sma-10,swt-1,col-101,spl-1,rps-24,ears-2,nog-1,kgb-1,dpm-1,pig-1,col-102,nhr-76,rpl-15,col-103,mrpl-2,ugt-52,skr-18,ech-5,mrpl-46,zipt-20,lem-4,plx-1,atg-3,srx-12,dcap-1,csn-4,cct-8,perm-4,perm-2,cec-2,mdt-20,clec-166,plst-1,rfc-2,rpc-11,jtr-1,col-106,npp-20,hpo-6,npp-8,ced-2,nhr-274,rps-28,pbs-1,col-109,egl-18,tsen-54,ulp-3,…	tag-261,hum-8,gex-2,fbxc-9,fbxc-12,fbxc-8,cpsf-1,mir-8189,lin-1,pudl-1,elks-1,pdhb-1,ugt-45,vab-2,osm-3,ilys-6,htz-1,trx-3,psr-1,set-15,ssq-2,lam-1,cec-6,fkh-7,21ur-11465,lntl-1,glf-1,unc-44,srv-31,seu-1,smg-3,bicd-1,dnj-11,drh-2,spd-3,ceh-48,trxr-1,cyn-12,kcc-1,egl-19,unc-82,cec-4,nol-10,tag-80,plp-1,itr-1,zgpa-1,cdgs-1,ric-3,rps-2,nsy-7,clec-52,pct-1,lin-49,dic-1,klp-11,grsp-2,spr-2,rad-26,linc…	rpl-3,nos-2,dars-1,vars-1,lpl-1,rpl-23,nog-1,rps-5,rps-25,rps-28,rpl-10,rps-19,rpl-13,rpl-38,rpl-9,rpl-14,rpl-7,eif-2A,ell-1,rps-6,eif-1,eif-3.I,rpl-35,rps-21,mrpl-40,mrpl-36,rpl-5,rpl-43,mrps-18B,mrpl-17,rps-10,hars-1,mel-32,rpl-6,rpl-20,fbf-2,rpl-21,rps-24,tufm-1,mrpl-22,erfa-1,drsh-1,mrps-24,fog-2,puf-6,rpl-36.A,rpl-30,sel-10,eif-2Balpha,rpl-11.2,eif-3.J,mrpl-32,rps-0,rpl-11.1,eif-2D,eif-3.B,r…	lpd-6,tag-151,lpd-7,sart-3,rrbs-1,utp-20,riok-1,eif-2Bepsilon,eif-2alpha,toe-1,pro-3,frg-1,riok-2,pro-2	nduo-1,ctc-1,tcl-2,rps-24,ears-2,daf-18,col-103,perm-4,perm-2,col-106,pbs-1,mai-2,anr-18,drd-50,mul-1,wapl-1,rpl-20,rme-2,rps-25,srg-50,rps-4,his-61,his-59,rps-2,mec-17,dnc-4,pkg-2,col-119,trcs-1,gln-6,21ur-13999,rps-5,rap-3,his-47,his-45,his-55,his-57,cbd-1,his-65,his-63,his-64,rps-11,prx-2,aly-3,oac-59,rps-23,efa-6,rpl-18,21ur-8658,rps-18,srd-23,hsp-1,uaf-1,elc-1,hsp-60,ubl-1,rpl-16,pdi-1,maph-…	nduo-4,daf-1,cogc-8,egrh-2,srx-12,hxk-3,nhr-92,nhr-87,sprr-3,dmd-9,cyp-25A5,srz-60,linc-158,perm-5,prg-2,nsy-7,oat-1,linc-126,klp-11,mca-1,ipla-7,nuaf-3,mep-1,srgp-1,mig-38,wdr-46,him-6,lin-66,fcd-2,gyg-3,lhfp-4,sru-15,npr-30,nhr-80,btb-1,klp-20,grk-2,daf-7,dac-1,dos-3,gip-1,apb-1,cyp-25A4,pat-3,sup-26,clec-154,acy-1,mrps-26,pqn-25,sdz-15,ger-1,trd-1,glr-1,arrd-15,ptr-9,cpb-1,rgr-1,cbp-1,gpdh-2,d…	rpl-17,rpl-3,rps-18,dars-1,rps-11,rpl-16,rpl-19,rpl-23,rps-5,rps-25,rps-2,eef-1A.1,glp-4,rpl-10,rps-19,rpl-13,rpl-7,rpl-14,rps-1,eif-3.H,rpl-4,rps-14,rpl-35,rpl-2,drr-2,rpl-1,rpl-5,rps-10,rpl-6,rpl-20,rps-24,iff-1,ubl-1,rpl-26,rpl-18,pro-3,rpl-36.A,eef-1G,rps-12,eif-3.D,rps-0,rps-4,ears-2,rps-7,rps-23	cpb-3,cpb-1	anr-55,anr-32,anr-21,anr-22,linc-102,linc-55,linc-8,linc-27,linc-47,linc-76,linc-61,mir-2217.1,mir-232,mir-48,mir-241,mir-234,21ur-15630,21ur-14856,21ur-10792,21ur-5688,21ur-9517,21ur-2669,21ur-3295,21ur-8756,21ur-7167,21ur-8233,21ur-10277,21ur-3953,21ur-15216,21ur-7377,21ur-7864,21ur-10606,21ur-8298,21ur-1860,21ur-7982,21ur-2781,21ur-2174,21ur-9348,21ur-2162,21ur-6886,21ur-4460,21ur-9895,21ur-12…	linc-76,sodh-2,gnrr-2,plg-1,rrn-3.56,rrn-1.1,rrn-2.1,rrn-3.1
melnick2018	tdp-1 deletion(ok803)	worm	whole worm	J2 IP	100	90	477	259	WBGene00014454,WBGene00014472,WBGene00023131,WBGene00017926,WBGene00004493,WBGene00044789,WBGene00020300,WBGene00022911,WBGene00000677,WBGene00018931,WBGene00005903,WBGene00019368,WBGene00023094,WBGene00019540,WBGene00019785,WBGene00023467,WBGene00000402,WBGene00023188,WBGene00023179,WBGene00044488,WBGene00023181,WBGene00015653,WBGene00023115,WBGene00000610,WBGene00017484,WBGene00044952,WBGene000…	WBGene00006561,WBGene00020296,WBGene00200850,WBGene00022427,WBGene00235266,WBGene00199492,WBGene00015653,WBGene00197241,WBGene00021367,WBGene00021580,WBGene00018643,WBGene00018646,WBGene00023288,WBGene00197810,WBGene00004374,WBGene00200881,WBGene00199713,WBGene00020235,WBGene00236807,WBGene00017418,WBGene00200678,WBGene00016179,WBGene00197058,WBGene00200755,WBGene00012866,WBGene00199798,WBGene001…	418	59	WBGene00014454,WBGene00014472,WBGene00023131,WBGene00017926,WBGene00004493,WBGene00044789,WBGene00020300,WBGene00022911,WBGene00000677,WBGene00018931,WBGene00005903,WBGene00019368,WBGene00023094,WBGene00019540,WBGene00019785,WBGene00023467,WBGene00000402,WBGene00023188,WBGene00023179,WBGene00044488,WBGene00023181,WBGene00015653,WBGene00023115,WBGene00000610,WBGene00017484,WBGene00044952,WBGene000…	WBGene00014724,WBGene00045136,WBGene00004842,WBGene00045121,WBGene00045154,WBGene00045201,WBGene00047856,WBGene00023468,WBGene00045118,WBGene00004837,WBGene00044943,WBGene00044944,WBGene00044946,WBGene00045149,WBGene00004846,WBGene00004840,WBGene00023069,WBGene00045176,WBGene00023461,WBGene00021213,WBGene00044932,WBGene00219871,WBGene00004836,WBGene00045094,WBGene00023452,WBGene00045376,WBGene000…	27	WBGene00004445,WBGene00004487,WBGene00004480,WBGene00004498,WBGene00004494,WBGene00004471,WBGene00004441,WBGene00004496,WBGene00004452,WBGene00002083,WBGene00004470,WBGene00007617,WBGene00004442,WBGene00004436,WBGene00004413,WBGene00022765,WBGene00004479,WBGene00004493,WBGene00016493,WBGene00006725,WBGene00004440,WBGene00004499,WBGene00007413,WBGene00004443,WBGene00004447,WBGene00044789,WBGene000…	0		245	14	WBGene00006561,WBGene00020296,WBGene00200850,WBGene00022427,WBGene00235266,WBGene00199492,WBGene00015653,WBGene00197241,WBGene00021367,WBGene00018643,WBGene00018646,WBGene00023288,WBGene00197810,WBGene00004374,WBGene00200881,WBGene00199713,WBGene00020235,WBGene00236807,WBGene00017418,WBGene00200678,WBGene00016179,WBGene00197058,WBGene00200755,WBGene00199798,WBGene00199919,WBGene00008535,WBGene002…	WBGene00021580,WBGene00012866,WBGene00045132,WBGene00197620,WBGene00045238,WBGene00004422,WBGene00077465,WBGene00077466,WBGene00077467,WBGene00016713,WBGene00000094,WBGene00200812,WBGene00018394,WBGene00011071	0		0		67	WBGene00200282,WBGene00201718,WBGene00201398,WBGene00199315,WBGene00196396,WBGene00169029,WBGene00006383,WBGene00021283,WBGene00013334,WBGene00001561,WBGene00017166,WBGene00016201,WBGene00018833,WBGene00018038,WBGene00009274,WBGene00014116,WBGene00004488,WBGene00015236,WBGene00009750,WBGene00021222,WBGene00005148,WBGene00018917,WBGene00021572,WBGene00020273,WBGene00019466,WBGene00043328,WBGene000…	4	0	WBGene00200599,WBGene00009730,WBGene00004512,WBGene00004622		0	0	0	0	rps-24,tag-261,col-103,ugt-52,srx-12,cdh-10,srz-78,col-33,cyc-2.1,mir-2217.1,rps-25,his-62,his-60,rps-2,clec-52,his-32,col-117,col-3,spr-2,col-119,sls-2.10,msp-10,col-124,ttr-16,let-70,his-45,his-55,his-58,his-63,his-64,rps-11,thn-2,scl-2,smy-10,21ur-3398,rpl-29,oac-56,rps-18,col-135,rps-29,smr-1,mdt-19,ubl-1,rps-1,sel-13,lon-1,inf-1,sls-2.5,pqn-96,elo-4,spp-1,sip-1,col-92,col-93,col-94,sls-2.14,…	tcl-2,srz-78,clec-174,drd-50,mul-1,rme-2,afmd-2,srd-23,hecw-1,brc-1,toc-1,spe-6,zip-1,hut-1,myo-6,tag-257,mig-23,gln-1,glr-6,oct-2,sto-4,nhr-255,npr-21,mrpl-15,nekl-1,cdt-1,eif-3.H,hrpf-1,adsl-1,mrt-1,clec-87,maf-1,hinf-1,rrn-1.1,rrn-3.1,mltn-7,nhr-133,str-33,srbc-67,rpl-11.1,nlp-34,odc-1,attf-2,str-130,atl-1,unc-42,ric-4,vab-8,frm-10,zmp-4,clec-40,rrn-4.2,pro-3,sru-41,fbxb-10,agt-2,ilcr-2,lect-2…	rps-24,tag-261,col-103,ugt-52,srx-12,cdh-10,srz-78,col-33,cyc-2.1,mir-2217.1,rps-25,his-62,his-60,rps-2,clec-52,his-32,col-117,col-3,spr-2,col-119,msp-10,col-124,ttr-16,let-70,his-45,his-55,his-58,his-63,his-64,rps-11,thn-2,scl-2,rpl-29,oac-56,rps-18,col-135,rps-29,smr-1,mdt-19,ubl-1,rps-1,sel-13,lon-1,inf-1,pqn-96,elo-4,spp-1,sip-1,col-92,col-93,col-94,brp-1,col-98,col-19,pfn-3,aqp-7,lbp-2,glt-1…	sls-2.10,smy-10,21ur-3398,sls-2.5,sls-2.14,sls-2.8,rncs-1,sls-2.4,srbc-81,sls-1.12,rrn-4.1	rpl-31,rps-18,rps-11,rps-29,rps-25,rps-2,rpl-27,rps-27,rpl-38,inf-1,rps-1,rrbs-1,rpl-28,rpl-24.1,rpl-2,rps-10,rps-24,ubl-1,rpl-26,rps-30,pro-2,rpl-29,rpl-33,rla-1		tcl-2,srz-78,drd-50,mul-1,rme-2,srd-23,hecw-1,brc-1,toc-1,spe-6,zip-1,hut-1,myo-6,tag-257,mig-23,gln-1,glr-6,oct-2,sto-4,nhr-255,npr-21,mrpl-15,nekl-1,cdt-1,eif-3.H,hrpf-1,adsl-1,mrt-1,clec-87,maf-1,hinf-1,rrn-1.1,rrn-3.1,mltn-7,nhr-133,str-33,srbc-67,nlp-34,odc-1,attf-2,str-130,atl-1,unc-42,ric-4,vab-8,frm-10,zmp-4,clec-40,pro-3,sru-41,fbxb-10,ilcr-2,lect-2,nmgp-1,tomm-40,rhy-1,lec-2,col-79,nuo-1	clec-174,afmd-2,rpl-11.1,rrn-4.2,agt-2			taf-2,nlp-56,gei-4,aldo-2,tdo-2,ztf-1,rps-19,irld-53,srd-71,tos-1,mtch-1,dnj-29,linc-30,mir-260,ced-5,ptp-1,kin-18,wdr-4,mif-1,glrx-10,anc-1,lmd-2,aap-1,lev-10,gnrr-2,tag-209,gst-5,myo-6,rrn-3.56,rrn-1.1,rrn-2.1,rrn-3.1	myo-6,rrn-1.1,rrn-3.1
brunquell2016	heat shock 33 °C 30 min	worm	whole worm	Total	100	90	1538	40	WBGene00014454,WBGene00014455,WBGene00014458,WBGene00014472,WBGene00014473,WBGene00021397,WBGene00019819,WBGene00001071,WBGene00020649,WBGene00019298,WBGene00019300,WBGene00017578,WBGene00000675,WBGene00019772,WBGene00000676,WBGene00002140,WBGene00019663,WBGene00021948,WBGene00000677,WBGene00021939,WBGene00021930,WBGene00003893,WBGene00016638,WBGene00016636,WBGene00016797,WBGene00021123,WBGene000…	WBGene00021880,WBGene00018316,WBGene00011454,WBGene00007698,WBGene00000698,WBGene00007808,WBGene00174999,WBGene00170685,WBGene00007631,WBGene00014017,WBGene00011556,WBGene00006552,WBGene00007945,WBGene00001325,WBGene00173203,WBGene00018711,WBGene00020036,WBGene00012141,WBGene00010111,WBGene00009178,WBGene00021391,WBGene00020527,WBGene00020554,WBGene00011533,WBGene00010177,WBGene00010178,WBGene000…	1016	522	WBGene00014454,WBGene00014455,WBGene00014458,WBGene00014472,WBGene00014473,WBGene00019819,WBGene00001071,WBGene00019300,WBGene00000675,WBGene00019772,WBGene00000676,WBGene00002140,WBGene00019663,WBGene00021948,WBGene00000677,WBGene00021930,WBGene00003893,WBGene00016638,WBGene00016636,WBGene00016797,WBGene00021123,WBGene00000678,WBGene00022307,WBGene00000680,WBGene00000681,WBGene00019540,WBGene000…	WBGene00021397,WBGene00020649,WBGene00019298,WBGene00017578,WBGene00021939,WBGene00021121,WBGene00022078,WBGene00004878,WBGene00006705,WBGene00022375,WBGene00021876,WBGene00021893,WBGene00017484,WBGene00019719,WBGene00020006,WBGene00019164,WBGene00021197,WBGene00021157,WBGene00001439,WBGene00019176,WBGene00004179,WBGene00015310,WBGene00015283,WBGene00015280,WBGene00003030,WBGene00015932,WBGene000…	44	WBGene00004445,WBGene00004491,WBGene00004487,WBGene00004428,WBGene00004431,WBGene00004478,WBGene00004474,WBGene00004485,WBGene00002060,WBGene00004471,WBGene00001168,WBGene00004421,WBGene00004425,WBGene00004472,WBGene00185067,WBGene00004420,WBGene00004470,WBGene00004495,WBGene00004483,WBGene00004408,WBGene00004490,WBGene00004436,WBGene00015185,WBGene00004412,WBGene00004416,WBGene00004456,WBGene000…	0		37	3	WBGene00018316,WBGene00011454,WBGene00007698,WBGene00000698,WBGene00007808,WBGene00174999,WBGene00170685,WBGene00007631,WBGene00014017,WBGene00011556,WBGene00006552,WBGene00007945,WBGene00001325,WBGene00173203,WBGene00018711,WBGene00020036,WBGene00010111,WBGene00009178,WBGene00021391,WBGene00020527,WBGene00020554,WBGene00011533,WBGene00010177,WBGene00010178,WBGene00007104,WBGene00010791,WBGene002…	WBGene00021880,WBGene00012141,WBGene00007315	0		0		112	WBGene00219619,WBGene00199661,WBGene00196396,WBGene00169029,WBGene00019658,WBGene00016427,WBGene00044478,WBGene00019902,WBGene00011224,WBGene00016201,WBGene00018833,WBGene00001002,WBGene00219394,WBGene00020765,WBGene00018923,WBGene00018159,WBGene00004389,WBGene00020036,WBGene00009274,WBGene00014116,WBGene00015236,WBGene00014871,WBGene00021748,WBGene00020962,WBGene00019669,WBGene00008237,WBGene000…	2	0	WBGene00010177,WBGene00010111		0	0	0	0	dpy-9,sma-10,swt-1,drl-1,col-101,col-102,inx-18,kvs-5,col-103,ost-1,perm-4,perm-2,col-104,col-106,col-107,col-109,grl-20,epg-9,smf-3,ubc-8,ndnf-1,cpg-9,zip-11,elks-1,grd-13,grd-3,grd-10,map-1,ugt-45,pqn-75,drd-50,dpy-13,col-34,ttr-20,rpl-7A,col-111,cyc-2.1,set-15,elo-5,elo-6,fkh-7,clec-178,lin-33,bli-6,prg-2,fan-1,lin-45,grsp-3,his-61,col-14,imp-3,rps-2,mec-17,col-115,nhr-31,rabs-5,pmk-3,sqv-1,ca…	lron-14,qns-1,col-124,best-7,wht-3,vglu-3,tbx-33,eor-2,uggt-2,smut-1,yif-1,sodh-2,fbxa-149,zyg-1,rpoa-1,eif-3.B,tbc-20	dpy-9,swt-1,col-101,col-102,inx-18,kvs-5,col-103,ost-1,perm-4,perm-2,col-104,col-106,col-107,col-109,grl-20,cpg-9,zip-11,elks-1,grd-13,grd-3,grd-10,map-1,ugt-45,pqn-75,drd-50,dpy-13,col-34,ttr-20,rpl-7A,col-111,cyc-2.1,elo-5,elo-6,clec-178,lin-33,bli-6,grsp-3,his-61,col-14,rps-2,mec-17,col-115,nhr-31,col-117,col-3,col-118,alp-1,col-119,col-120,idh-1,cpin-1,col-123,dur-1,dhp-2,col-2,gst-4,rack-1,c…	sma-10,drl-1,epg-9,smf-3,ubc-8,ndnf-1,set-15,fkh-7,prg-2,fan-1,lin-45,imp-3,rabs-5,pmk-3,sqv-1,catp-7,lin-49,slc-25A26,mans-4,cpna-3,fem-3,ipla-7,gon-4,ech-9,tax-6,fmo-1,ugt-54,zipt-2.1,lgg-2,cyb-2.1,klc-1,gtl-1,gem-4,mig-32,dhhc-6,gcl-1,fbxa-215,fbxa-21,cpt-3,ppk-2,fbxa-66,pho-9,hmit-1.3,amx-1,msi-1,sup-26,evl-14,ppm-2,pal-1,ulp-1,rcan-1,mdt-15,wht-1,nfm-1,let-756,prk-1,cyk-1,epg-4,hmgr-1,dpf-6,…	rpl-31,rps-22,rps-18,rpl-16,rpl-19,rps-9,rps-5,rps-16,ife-2,rps-2,eef-1A.1,rpl-10,rpl-13,rps-3,rpl-9,rps-1,rps-26,rps-14,rla-0,rps-21,rpl-24.1,mrpl-41,rpl-1,rpl-5,rpl-43,mrpl-17,rps-10,rpl-21,ubq-2,ubl-1,rpl-26,rpl-18,rack-1,rpl-7A,rpl-25.1,rpl-11.2,rps-13,rps-0,rpl-33,eif-3.B,rps-7,rpl-34,rla-1		lron-14,qns-1,col-124,best-7,wht-3,vglu-3,tbx-33,eor-2,uggt-2,smut-1,yif-1,sodh-2,fbxa-149,zyg-1,rpoa-1,eif-3.B,tbc-20				linc-76,tdo-2,ztf-1,div-1,eme-1,rnp-6,nstp-10,srh-75,sodh-2,acr-7,glb-15,lron-14,qns-1,let-754,gpa-1,mir-260,21ur-11011,21ur-4739,test-1,snb-7,rga-5,rpl-35,vglu-3,mif-1,nft-1,him-4,twk-22,glrx-10,dyb-1,ugt-25,ercc-1,gnrr-2,nhr-230,ampd-1,tag-209,gst-5,zyg-1,lgc-38,lgc-45,ced-5,ehbp-1,msh-4

## Sheet: All Ribosomal genes
Supplementary Table 5 - List of total all ribosomal genes found using goatools (no duplicates)
WBGene	Regular name	List of ribosomal GO terms (Genes may be in multiple Goterms)
WBGene00000079	adr-1	0) BP GO:0002181 cytoplasmic translation (16 genes)
WBGene00000196	aars-1	1) BP GO:0006412 translation (187 genes)
WBGene00000197	aars-2	2) BP GO:0006413 translational initiation (38 genes)
WBGene00000276	byn-1	3) BP GO:0006414 translational elongation (16 genes)
WBGene00000369	ccf-1	4) BP GO:0006417 regulation of translation (41 genes)
WBGene00000479	cgh-1	5) BP GO:0006418 tRNA aminoacylation for protein translation (26 genes)
WBGene00000480	cgp-1	6) BP GO:0006620 posttranslational protein targeting to endoplasmic reticulum membrane (3 genes)
WBGene00000770	cpb-1	7) BP GO:0017148 negative regulation of translation (21 genes)
WBGene00000771	cpb-2	8) BP GO:0032543 mitochondrial translation (23 genes)
WBGene00000772	cpb-3	9) BP GO:0045727 positive regulation of translation (8 genes)
WBGene00000800	cars-1	10) BP GO:0045948 positive regulation of translational initiation (3 genes)
WBGene00000923	daf-31	11) BP GO:0070125 mitochondrial translational elongation (4 genes)
WBGene00000933	dap-3	12) BP GO:0106074 aminoacyl-tRNA metabolism involved in translational fidelity (6 genes)
WBGene00000935	daz-1	13) BP GO:2000766 negative regulation of cytoplasmic translation (4 genes)
WBGene00001094	dars-1	14) CC GO:0005852 eukaryotic translation initiation factor 3 complex (12 genes)
WBGene00001095	dars-2	15) MF GO:0000900 translation repressor activity, mRNA regulatory element binding (7 genes)
WBGene00001166	eftu-2	16) MF GO:0003743 translation initiation factor activity (38 genes)
WBGene00001167	eef-2	17) MF GO:0003746 translation elongation factor activity (16 genes)
WBGene00001168	eef-1A.1	18) MF GO:0008135 translation factor activity, RNA binding (6 genes)
WBGene00001169	eef-1A.2	19) MF GO:0031369 translation initiation factor binding (6 genes)
WBGene00001209	egl-45	20) MF GO:0045182 translation regulator activity (5 genes)
WBGene00001225	eif-3.B	0) BP GO:0000027 ribosomal large subunit assembly (18 genes)
WBGene00001226	eif-3.C	1) BP GO:0000028 ribosomal small subunit assembly (10 genes)
WBGene00001227	eif-3.D	2) BP GO:0006610 ribosomal protein import into nucleus (3 genes)
WBGene00001228	eif-3.E	3) CC GO:0005762 mitochondrial large ribosomal subunit (24 genes)
WBGene00001229	eif-3.F	4) CC GO:0005763 mitochondrial small ribosomal subunit (24 genes)
WBGene00001230	eif-3.G	5) CC GO:0015934 large ribosomal subunit (10 genes)
WBGene00001231	eif-3.H	6) CC GO:0015935 small ribosomal subunit (10 genes)
WBGene00001232	eif-3.I	7) CC GO:0022625 cytosolic large ribosomal subunit (45 genes)
WBGene00001233	eif-3.K	8) CC GO:0022627 cytosolic small ribosomal subunit (28 genes)
WBGene00001234	eif-6	9) MF GO:0043024 ribosomal small subunit binding (4 genes)
WBGene00001336	qars-1	10) MF GO:0070181 small ribosomal subunit rRNA binding (4 genes)
WBGene00001337	ears-1	0) BP GO:0042254 ribosome biogenesis (17 genes)
WBGene00001338	ears-2	1) BP GO:1902626 assembly of large subunit precursor of preribosome (3 genes)
WBGene00001401	fbf-1	2) CC GO:0005761 mitochondrial ribosome (5 genes)
WBGene00001402	fbf-2	3) CC GO:0005840 ribosome (149 genes)
WBGene00001423	fib-1	4) CC GO:0022626 cytosolic ribosome (6 genes)
WBGene00001481	fog-1	5) CC GO:0030688 preribosome, small subunit precursor (5 genes)
WBGene00001482	fog-2	6) CC GO:0042788 polysomal ribosome (4 genes)
WBGene00001497	fars-1	7) MF GO:0003735 structural constituent of ribosome (133 genes)
WBGene00001498	fars-3	8) MF GO:0043022 ribosome binding (12 genes)
WBGene00001579	gex-2
WBGene00001595	gld-1
WBGene00001744	gars-1
WBGene00002001	hars-1
WBGene00002059	ife-1
WBGene00002060	ife-2
WBGene00002061	ife-3
WBGene00002062	ife-4
WBGene00002063	ife-5
WBGene00002064	iff-1
WBGene00002065	iff-2
WBGene00002066	ifg-1
WBGene00002075	imb-1
WBGene00002076	imb-2
WBGene00002077	imb-3
WBGene00002083	inf-1
WBGene00002152	iars-1
WBGene00002153	iars-2
WBGene00002238	kars-1
WBGene00002244	laf-1
WBGene00002583	let-363
WBGene00002804	let-630
WBGene00002845	let-711
WBGene00003026	lin-41
WBGene00003038	lin-56
WBGene00003062	lpd-6
WBGene00003063	lpd-7
WBGene00003066	lpl-1
WBGene00003073	lars-1
WBGene00003074	lars-2
WBGene00003119	mac-1
WBGene00003214	mel-32
WBGene00003229	mex-3
WBGene00003415	mars-1
WBGene00003783	nos-1
WBGene00003784	nos-2
WBGene00003785	nos-3
WBGene00003815	nars-1
WBGene00003825	ntl-2
WBGene00003826	ntl-3
WBGene00003864	oma-1
WBGene00003865	oma-2
WBGene00003970	pek-1
WBGene00004013	pha-4
WBGene00004090	eif-2Bgamma
WBGene00004132	ifet-1
WBGene00004151	pqn-68
WBGene00004185	pro-1
WBGene00004189	pars-1
WBGene00004190	pars-2
WBGene00004241	puf-5
WBGene00004242	puf-6
WBGene00004243	puf-7
WBGene00004244	puf-8
WBGene00004245	puf-9
WBGene00004355	rha-1
WBGene00004408	rla-0
WBGene00004409	rla-1
WBGene00004410	rla-2
WBGene00004412	rpl-1
WBGene00004413	rpl-2
WBGene00004414	rpl-3
WBGene00004415	rpl-4
WBGene00004416	rpl-5
WBGene00004417	rpl-6
WBGene00004418	rpl-7
WBGene00004419	rpl-7A
WBGene00004420	rpl-9
WBGene00004421	rpl-10
WBGene00004422	rpl-11.1
WBGene00004423	rpl-11.2
WBGene00004424	rpl-12
WBGene00004425	rpl-13
WBGene00004426	rpl-14
WBGene00004427	rpl-15
WBGene00004428	rpl-16
WBGene00004429	rpl-17
WBGene00004430	rpl-18
WBGene00004431	rpl-19
WBGene00004432	rpl-20
WBGene00004433	rpl-21
WBGene00004434	rpl-22
WBGene00004435	rpl-23
WBGene00004436	rpl-24.1
WBGene00004437	rpl-24.2
WBGene00004438	rpl-25.1
WBGene00004439	rpl-25.2
WBGene00004440	rpl-26
WBGene00004441	rpl-27
WBGene00004442	rpl-28
WBGene00004443	rpl-29
WBGene00004444	rpl-30
WBGene00004445	rpl-31
WBGene00004446	rpl-32
WBGene00004447	rpl-33
WBGene00004448	rpl-34
WBGene00004449	rpl-35
WBGene00004450	rpl-36
WBGene00004451	rpl-37
WBGene00004452	rpl-38
WBGene00004453	rpl-39
WBGene00004454	rpl-36.A
WBGene00004455	rpl-42
WBGene00004456	rpl-43
WBGene00004469	rps-0
WBGene00004470	rps-1
WBGene00004471	rps-2
WBGene00004472	rps-3
WBGene00004473	rps-4
WBGene00004474	rps-5
WBGene00004475	rps-6
WBGene00004476	rps-7
WBGene00004477	rps-8
WBGene00004478	rps-9
WBGene00004479	rps-10
WBGene00004480	rps-11
WBGene00004481	rps-12
WBGene00004482	rps-13
WBGene00004483	rps-14
WBGene00004484	rps-15
WBGene00004485	rps-16
WBGene00004486	rps-17
WBGene00004487	rps-18
WBGene00004488	rps-19
WBGene00004489	rps-20
WBGene00004490	rps-21
WBGene00004491	rps-22
WBGene00004492	rps-23
WBGene00004493	rps-24
WBGene00004494	rps-25
WBGene00004495	rps-26
WBGene00004496	rps-27
WBGene00004497	rps-28
WBGene00004498	rps-29
WBGene00004499	rps-30
WBGene00004679	rars-1
WBGene00004680	rars-2
WBGene00004767	sel-10
WBGene00004804	skn-1
WBGene00004882	smg-4
WBGene00005662	sars-2
WBGene00005663	sars-1
WBGene00006331	sup-26
WBGene00006392	taf-10
WBGene00006423	asd-2
WBGene00006497	tag-151
WBGene00006499	tag-153
WBGene00006725	ubl-1
WBGene00006728	ubq-2
WBGene00006796	unc-62
WBGene00006935	vars-1
WBGene00006936	glp-4
WBGene00006945	wars-1
WBGene00006946	prx-10
WBGene00006968	yars-2
WBGene00006988	zyg-1
WBGene00007000	tufm-1
WBGene00007001	tufm-2
WBGene00007564	mrps-22
WBGene00007617	rrbs-1
WBGene00007712	mrpl-34
WBGene00007784	ruvb-1
WBGene00007859	mrps-31
WBGene00008133	efsc-1
WBGene00008379	secs-1
WBGene00008428	eif-2Bepsilon
WBGene00008452	mrps-5
WBGene00008459	mrpl-53
WBGene00008480	eif-2A
WBGene00008670	eif-2Bdelta
WBGene00008769	mrpl-13
WBGene00008920	eef-1G
WBGene00009013	mrps-33
WBGene00009128	mrpl-54
WBGene00009163	drsh-1
WBGene00009246	gfm-1
WBGene00010094	tsfm-1
WBGene00010280	rde-12
WBGene00010405	erfa-3
WBGene00010458	mrpl-10
WBGene00010556	rack-1
WBGene00010560	eif-2beta
WBGene00010624	mrps-15
WBGene00010783	mrpl-36
WBGene00010812	mrpl-35
WBGene00010905	mrps-34
WBGene00011247	mrpl-49
WBGene00011334	mrps-14
WBGene00011391	mrps-12
WBGene00011412	mrpl-16
WBGene00011730	drr-2
WBGene00011740	mrpl-51
WBGene00011759	mrps-18B
WBGene00011883	mrpl-50
WBGene00012244	mrps-11
WBGene00012361	mrpl-12
WBGene00012478	mxt-1
WBGene00012556	mrps-10
WBGene00012645	mrpl-22
WBGene00012676	pro-3
WBGene00012697	mrps-35
WBGene00012714	abce-1
WBGene00012738	eif-3.J
WBGene00012768	eef-1B.2
WBGene00012830	mrps-28
WBGene00012950	eif-2Bbeta
WBGene00012992	mrpl-20
WBGene00013004	mrpl-37
WBGene00013122	impt-1
WBGene00013311	sec-61
WBGene00013324	mrps-7
WBGene00013447	nars-2
WBGene00013591	gcn-2
WBGene00013677	yars-1
WBGene00013688	riok-2
WBGene00014012	riok-3
WBGene00014025	asna-1
WBGene00014123	elpc-3
WBGene00014177	frg-1
WBGene00014221	eif-2Balpha
WBGene00014224	mrps-23
WBGene00015025	mrpl-9
WBGene00015092	mrpl-47
WBGene00015133	mrpl-11
WBGene00015185	mrpl-41
WBGene00015487	mrps-17
WBGene00015920	eif-3.L
WBGene00016113	eif-2D
WBGene00016139	ntl-9
WBGene00016142	mrps-18C
WBGene00016249	mrpl-32
WBGene00016412	mrps-26
WBGene00017044	mrpl-18
WBGene00017319	mrps-9
WBGene00017924	mrps-21
WBGene00017928	tut-1
WBGene00017997	mrpl-1
WBGene00018339	abcf-3
WBGene00018391	rpb-4
WBGene00018475	mrpl-14
WBGene00018793	mrpl-40
WBGene00018846	eef-1B.1
WBGene00018893	wdr-12
WBGene00018932	mrpl-2
WBGene00018961	mrps-16
WBGene00019076	mrpl-24
WBGene00019162	eif-1.A
WBGene00019543	cif-1
WBGene00019698	riok-1
WBGene00019893	sgt-1
WBGene00019971	ergo-1
WBGene00020037	mrps-6
WBGene00020269	erfa-1
WBGene00020297	nog-1
WBGene00020348	mrpl-23
WBGene00020625	mrrf-1
WBGene00020717	mrpl-4
WBGene00020718	mrps-2
WBGene00020796	mrpl-28
WBGene00020868	eif-1
WBGene00021021	mrpl-30
WBGene00021063	sbds-1
WBGene00021281	ell-1
WBGene00021327	mrpl-38
WBGene00021351	eif-2alpha
WBGene00021466	eif-2gamma
WBGene00021476	nsun-4
WBGene00021634	rde-10
WBGene00021697	gcn-1
WBGene00021829	mrpl-17
WBGene00021845	rpb-7
WBGene00021857	iffb-1
WBGene00021920	mrps-25
WBGene00021935	mrpl-46
WBGene00022045	mrpl-55
WBGene00022373	mrpl-15
WBGene00022463	elpc-1
WBGene00022470	mrpl-19
WBGene00022493	mrpl-45
WBGene00022580	iglr-2
WBGene00022583	mrps-18A
WBGene00022739	toe-1
WBGene00023067	rpl-41.1
WBGene00023068	rpl-41.2
WBGene00023421	rde-11
WBGene00023422	mrpl-21
WBGene00023487	mrps-24
WBGene00044321	mrps-30
WBGene00044344	mrpl-39
