# Supplementary material for: Heat shock in C. elegans induces downstream of gene transcription and accumulation of double-stranded RNA
Source: PLoS One. 2019 Apr 8;14(4):e0206715. doi: 10.1371/journal.pone.0206715 (PMC6453478; doi:10.1371/journal.pone.0206715)
Supplement: S6 File — (XLSX) [file pone.0206715.s020.xlsx]

## Sheet: Heat shock sense enriched
	GO	NS	enrichment	name	ratio_in_study	ratio_in_pop	p_uncorrected	depth	study_count	p_fdr_bh	gene_id_names
0	GO:0001556	BP	e	oocyte maturation	10/3967	16/46846	9.31188e-08	4	10	2.56673e-05	cyb-2.2,mpk-1,ife-1,oma-1,msp-77,msp-38,cyb-1,cyb-2.1,oma-2,cyb-3
1	GO:0007052	BP	e	mitotic spindle organization	10/3967	16/46846	9.31188e-08	7	10	2.56673e-05	rsa-1,tac-1,Y71H2AM.20,dnc-2,plk-1,hcp-3,tbg-1,rsa-2,let-92,air-1
2	GO:0006006	BP	e	glucose metabolic process	8/3967	10/46846	1.01138e-07	6	8	2.56673e-05	R05F9.6,gpd-4,gpd-1,pdhk-2,gspd-1,dhs-21,gpd-3,gpd-2
3	GO:0006754	BP	e	ATP biosynthetic process	8/3967	10/46846	1.01138e-07	11	8	2.56673e-05	vha-10,asg-1,atp-1,F58F12.1,Y69A2AR.18,asg-2,ndx-4,ZC262.5
4	GO:0043248	BP	e	proteasome assembly	8/3967	10/46846	1.01138e-07	6	8	2.56673e-05	rpn-10,rpn-9,dss-1,F35G12.12,rpn-6.1,rpn-6.2,Y57E12AL.6,rpn-13
5	GO:0016226	BP	e	iron-sulfur cluster assembly	10/3967	13/46846	1.15761e-07	5	10	2.56673e-05	F39H2.3,nubp-1,Y18D10A.9,Y54G11A.9,T20B12.7,lpd-8,Y45F10D.4,Y39B6A.3,fre-1,F45G2.10
6	GO:0002181	BP	e	cytoplasmic translation	13/3967	20/46846	1.29165e-07	8	13	2.56673e-05	rpl-31,rps-26,rpl-33,rpl-26,rpl-36,rpl-6,rpl-9,rpl-15,rps-28,F49C12.11,rps-23,rpl-29,rpl-2
7	GO:0006096	BP	e	glycolytic process	14/3967	24/46846	1.37135e-07	12	14	2.56673e-05	pgk-1,pyk-1,hxk-1,enol-1,gpd-4,gpd-1,tpi-1,aldo-2,ogdh-1,ogdh-2,dlat-1,pfk-1.1,gpd-3,gpd-2
8	GO:0006606	BP	e	protein import into nucleus	16/3967	24/46846	1.37135e-07	9	16	2.56673e-05	nxt-1,npp-11,npp-7,ima-2,ran-4,npp-4,F23F1.5,tsr-1,npp-5,npp-10,ran-1,npp-16,npp-20,npp-8,ima-3,ima-1
9	GO:0006334	BP	e	nucleosome assembly	19/3967	33/46846	1.65363e-07	7	19	2.56673e-05	hil-5,his-11,his-11,hcp-3,his-72,nap-1,his-48,hil-4,his-74,his-4,his-2,his-71,hil-3,his-24,his-69,cpar-1,his-1,his-39,his-73,his-59,his-6,his-40,his-25
10	GO:0030163	BP	e	protein catabolic process	17/3967	43/46846	1.94962e-07	5	17	2.56673e-05	D2030.2,mel-26,rpt-4,F56F11.4,dcn-1,rpt-3,rpt-6,cul-3,rpt-2,asp-6,asp-12,atg-18,rpt-1,asp-1,asp-3,asp-4,T18H9.11,asp-2
11	GO:0000381	BP	e	regulation of alternative mRNA splicing, via spliceosome	14/3967	29/46846	2.08795e-07	10	14	2.56673e-05	rnp-8,smu-1,rsp-4,rsp-2,rnp-5,uaf-1,asd-1,rnp-4,rsp-3,rsp-6,rbm-17,rpl-12,spn-4,fox-1
12	GO:1902600	BP	e	proton transmembrane transport	15/3967	29/46846	2.08795e-07	8	15	2.56673e-05	vha-10,pept-3,cox-4,cox-6A,vha-1,cox-5A,cox-6C,hmit-1.2,vha-12,nhx-4,F41E7.1,nhx-5,vha-2,T26C5.3,cox-7C
13	GO:0030703	BP	e	eggshell formation	10/3967	17/46846	2.08849e-07	3	10	2.56673e-05	rab-11.1,sep-1,gna-2,egg-3,cpg-1,emb-8,egg-1,cpg-2,cbd-1,cyp-31A2
14	GO:0015986	BP	e	ATP synthesis coupled proton transport	15/3967	17/46846	2.08849e-07	12	15	2.56673e-05	atp-3,asg-1,atp-1,F58F12.1,Y82E9BR.3,R05D3.6,unc-32,Y69A2AR.18,hpo-18,atp-4,atp-5,R04F11.2,asb-2,asg-2,ZC262.5
15	GO:0030150	BP	e	protein import into mitochondrial matrix	13/3967	17/46846	2.08849e-07	10	13	2.56673e-05	dnj-21,tin-44,timm-23,tomm-40,romo-1,C34C12.8,tomm-7,F56B3.11,timm-17B.1,scpl-4,tomm-20,timm-17B.2,F53A3.7
16	GO:0010499	BP	e	proteasomal ubiquitin-independent protein catabolic process	12/3967	17/46846	2.08849e-07	8	12	2.56673e-05	pbs-4,pas-3,pbs-7,pas-4,pbs-2,pbs-5,pbs-3,pbs-6,pbs-1,pas-2,C14C10.5,pas-1
17	GO:0043652	BP	e	engulfment of apoptotic cell	11/3967	17/46846	2.08849e-07	7	11	2.56673e-05	apr-1,mom-5,ced-12,ced-1,gsk-3,nex-1,lis-1,ced-2,ced-10,mig-2,ced-8
18	GO:0006913	BP	e	nucleocytoplasmic transport	7/3967	8/46846	2.30215e-07	6	7	2.56673e-05	nxt-1,ran-4,npp-10,ran-1,npp-8,npp-22,npp-25
19	GO:0045047	BP	e	protein targeting to ER	7/3967	8/46846	2.30215e-07	10	7	2.56673e-05	C34B2.10,K12H4.4,hpo-21,F52B11.2,F25G6.8,F25G6.9,F38A1.8
20	GO:0006631	BP	e	fatty acid metabolic process	25/3967	54/46846	2.37309e-07	7	25	2.56673e-05	ech-1.2,C31H5.6,fath-1,art-1,let-767,ech-6,acdh-11,elo-6,paqr-1,elo-1,fat-3,fat-6,fat-1,fat-2,dld-1,ZK550.6,elo-2,hacd-1,acl-6,sur-5,B0272.3,elo-4,R10E4.9,hpo-8,acdh-10
21	GO:0098869	BP	e	cellular oxidant detoxification	23/3967	54/46846	2.37309e-07	3	23	2.56673e-05	txl-1,C32D5.8,skpo-1,R05H5.3,ctl-2,ctl-3,gsr-1,prdx-3,sod-4,prdx-6,Y55F3AR.2,C35B1.5,C30H6.8,gpx-5,selt-1.1,gpx-3,gpx-1,gpx-7,gpx-2,gst-36,trx-4,ctl-1,prdx-2
22	GO:0006364	BP	e	rRNA processing	23/3967	54/46846	2.37309e-07	9	23	2.56673e-05	Y23H5B.5,C48B6.2,drsh-1,nola-3,rps-7,C15C6.4,nol-6,F10E7.5,C16C10.2,byn-1,B0280.9,Y39A1A.14,Y48A6B.3,Y66A7A.2,Y43F4B.9,rrp-8,ZK795.3,Y45F10D.7,E02H1.1,nol-9,tfbm-1,Y53C12B.1,F32D8.4
23	GO:0015991	BP	e	ATP hydrolysis coupled proton transport	16/3967	25/46846	2.43291e-07	10	16	2.56673e-05	vha-16,spe-5,vha-9,Y82E9BR.3,unc-32,vha-1,vha-3,vha-19,vha-8,vha-5,catp-3,vha-18,eat-6,vha-12,vha-2,vha-13
24	GO:0000027	BP	e	ribosomal large subunit assembly	12/3967	25/46846	2.43291e-07	7	12	2.56673e-05	Y54E10A.10,rpl-24.1,F10E7.5,rpl-10,rpl-5,rpl-3,rpl-6,K12H4.3,rpl-12,rpl-11.1,sel-10,rpl-11.2
25	GO:0008643	BP	e	carbohydrate transport	12/3967	21/46846	2.50356e-07	5	12	2.56673e-05	nstp-4,fgt-1,sqv-7,ugtp-1,nstp-2,swt-7,nstp-10,nstp-1,swt-1,srf-3,swt-4,nstp-5
26	GO:0006633	BP	e	fatty acid biosynthetic process	17/3967	34/46846	2.59137e-07	8	17	2.56673e-05	fath-1,art-1,mlcd-1,let-767,F37C12.3,Y56A3A.19,elo-6,elo-1,fat-3,fat-6,fat-1,fat-2,dld-1,elo-2,elo-4,R10E4.9,hpo-8
27	GO:0048477	BP	e	oogenesis	33/3967	49/46846	2.6485e-07	5	33	2.56673e-05	phb-1,mek-2,csn-2,gld-1,mag-1,daz-1,phb-2,nos-2,puf-5,puf-6,dss-1,mpk-1,abi-1,let-711,cgh-1,ran-1,lis-1,kgb-1,csn-4,cif-1,puf-7,csn-5,lin-45,pam-1,ima-3,npp-1,uba-1,let-60,gck-1,spas-1,emo-1,pgl-2,lip-1
28	GO:0006260	BP	e	DNA replication	26/3967	60/46846	2.76586e-07	7	26	2.56673e-05	psf-3,pif-1,mcm-4,rpa-2,pri-2,rnr-2,mcm-5,rfc-4,F44B9.8,polk-1,pri-1,mcm-6,div-1,rfc-2,pcn-1,pole-2,orc-5,F12F6.7,rfc-3,mcm-7,F10C2.4,psf-2,psf-1,T24C4.5,sld-5,tofu-6
29	GO:0045454	BP	e	cell redox homeostasis	22/3967	44/46846	2.82249e-07	5	22	2.56673e-05	glrx-10,txl-1,erp-44.1,pdi-3,tpi-1,gsr-1,pdi-1,C35D10.10,glrx-5,Y55F3AR.2,erp-44.2,dld-1,glrx-3,trx-2,F47B7.2,pdi-2,pdi-6,C53D6.4,trx-4,glrx-21,prdx-2,glrx-22
30	GO:0000132	BP	e	establishment of mitotic spindle orientation	23/3967	44/46846	2.82249e-07	8	23	2.56673e-05	gpa-16,npp-11,mel-26,skr-2,tba-1,mom-5,ced-12,ced-1,gsk-3,tba-2,npp-4,hmp-2,cdc-42,mig-5,gpb-1,mig-14,dnc-2,lis-1,ced-10,npp-1,par-5,let-99,mom-2
31	GO:0048846	BP	e	axon extension involved in axon guidance	10/3967	14/46846	2.99561e-07	6	10	2.56673e-05	enu-3.3,pink-1,enu-3.2,abi-1,enu-3.1,enu-3.6,enu-3.5,ced-10,mig-2,enu-3.4
32	GO:0010498	BP	e	proteasomal protein catabolic process	11/3967	14/46846	2.99561e-07	7	11	2.56673e-05	pbs-4,pas-3,pbs-7,pas-4,pbs-2,pbs-5,pbs-3,pbs-6,pbs-1,pas-2,pas-1
33	GO:0006270	BP	e	DNA replication initiation	9/3967	14/46846	2.99561e-07	7	9	2.56673e-05	mcm-4,cdc-6,cdc-7,mcm-5,mcm-6,div-1,orc-5,mcm-7,mcm-3
34	GO:0007030	BP	e	Golgi organization	13/3967	30/46846	3.39783e-07	4	13	2.56673e-05	cogc-3,F57B10.5,ile-1,cogc-4,C47D12.2,abi-1,ubxn-2,cogc-2,Y42H9AR.1,sel-9,Y60A3A.9,sec-23,ile-2
35	GO:0090502	BP	e	RNA phosphodiester bond hydrolysis, endonucleolytic	14/3967	30/46846	3.39783e-07	8	14	2.56673e-05	drsh-1,C15C6.4,alg-2,K12D12.5,Y66A7A.2,tsen-54,C46G7.1,rde-8,csr-1,F49C12.12,cpsf-4,Y62E10A.2,tsen-34,rnh-2
36	GO:0006744	BP	e	ubiquinone biosynthetic process	10/3967	11/46846	3.43034e-07	7	10	2.56673e-05	coq-4,coq-1,coq-8,clk-1,coq-2,coq-5,Y62E10A.6,coq-3,coq-6,R144.13
37	GO:0006098	BP	e	pentose-phosphate shunt	6/3967	6/46846	3.6748e-07	11	6	2.56673e-05	rpia-1,F08F8.7,tald-1,T25B9.9,gspd-1,Y57G11C.3
38	GO:0006616	BP	e	SRP-dependent cotranslational protein targeting to membrane, translocation	6/3967	6/46846	3.6748e-07	10	6	2.56673e-05	F37F2.2,srpa-72,ZK512.4,Y38F2AR.9,tram-1,sec-61
39	GO:0006888	BP	e	ER to Golgi vesicle-mediated transport	31/3967	61/46846	3.69844e-07	6	31	2.56673e-05	F57B10.5,ile-1,tfg-1,copb-1,tbc-20,C28H8.4,copd-1,ykt-6,gos-28,trpp-3,cope-1,Y54G2A.18,sar-1,T14G10.5,sec-31,sec-24.2,rab-1,sel-9,trpp-6,yif-1,T19B10.8,Y60A3A.9,sec-23,ile-2,erd-2,trpp-4,memb-2,trpp-5,W09G3.8,T10F2.5,trpp-1
40	GO:0018991	BP	e	oviposition	24/3967	85/46846	3.96331e-07	4	24	2.56673e-05	hop-1,pdi-3,mau-2,sqv-5,aph-2,unc-59,sqv-2,sqv-7,dab-1,ttll-12,sqv-8,bas-1,brc-2,cutc-1,sqv-3,klp-7,lag-1,fat-3,gex-3,sqv-4,bir-1,skp-1,unc-84,sqv-6
41	GO:0000281	BP	e	mitotic cytokinesis	19/3967	35/46846	3.98141e-07	5	19	2.56673e-05	sep-1,unc-59,ify-1,cdc-14,gld-3,csc-1,mlc-4,cpg-1,nop-1,cpg-2,mlc-5,jtr-1,mbk-2,act-3,act-2,act-1,unc-61,C18B2.5,evl-20
42	GO:0006396	BP	e	RNA processing	14/3967	35/46846	3.98141e-07	7	14	2.56673e-05	adr-1,D2005.1,drsh-1,T14B4.1,exos-8,ZK1127.5,crn-5,BE0003N10.1,rnp-4,C05D11.9,adr-2,F44E2.8,snr-1,F40F8.11
43	GO:0006665	BP	e	sphingolipid metabolic process	14/3967	35/46846	3.98141e-07	6	14	2.56673e-05	T27F6.6,gba-1,cgt-3,asm-1,spl-1,gba-4,F33D4.4,spp-10,hyl-1,sms-2,hyl-2,sphk-1,asah-2,R05H5.5
44	GO:0006413	BP	e	translational initiation	28/3967	45/46846	4.03505e-07	3	28	2.56673e-05	eif-2gamma,eif-3.I,eif-3.H,eif-2beta,eif-2Bbeta,eif-6,eif-3.J,eif-2D,eif-3.F,eif-2A,gtf-2E2,eif-3.B,inf-1,eif-3.D,eif-2Balpha,iff-1,abce-1,ife-1,cif-1,ife-3,C37C3.2,eif-2Bdelta,ZK856.11,eif-3.K,ife-4,eif-1,taf-10,eif-3.L
45	GO:0031047	BP	e	gene silencing by RNA	16/3967	40/46846	4.16655e-07	8	16	2.56673e-05	rde-10,ppw-1,alg-5,alg-2,tsn-1,wago-4,wdr-5.1,csr-1,ergo-1,sid-1,hrde-2,nrde-3,sid-3,sid-5,parn-1,wago-5
46	GO:0006099	BP	e	tricarboxylic acid cycle	21/3967	26/46846	4.16842e-07	8	21	2.56673e-05	idhg-2,sdhb-1,sdhd-1,Y57A10A.29,sucl-2,idhg-1,mdh-2,fum-1,aco-2,ogdh-1,idh-1,icl-1,mdh-1,dlst-1,ogdh-2,suca-1,idh-2,aco-1,idhb-1,sucl-1,mev-1
47	GO:0050829	BP	e	defense response to Gram-negative bacterium	31/3967	98/46846	4.31412e-07	7	31	2.56673e-05	tol-1,eef-2,daf-16,hsf-1,ssp-37,T19D12.4,maoc-1,his-16,ced-4,kgb-1,hlh-30,T25B9.9,thn-2,lipl-5,cnc-2,lys-7,elt-7,swt-7,F40A3.3,lys-1,lys-2,skr-3,spp-3,spp-5,C55A6.7,ttr-21,thn-1,vab-9,Y43C5A.3,Y69E1A.5,mev-1
48	GO:0006997	BP	e	nucleus organization	10/3967	18/46846	4.33994e-07	4	10	2.56673e-05	npp-11,npp-6,npp-7,lmn-1,npp-4,npp-19,npp-10,npp-20,npp-8,npp-1
49	GO:0006383	BP	e	transcription by RNA polymerase III	10/3967	18/46846	4.33994e-07	10	10	2.56673e-05	rpb-10,rpb-5,rpb-6,rpb-8,rpc-2,tbp-1,rpc-1,rpac-40,rpb-12,W06E11.1
50	GO:0006120	BP	e	mitochondrial electron transport, NADH to ubiquinone	17/3967	22/46846	4.62174e-07	6	17	2.56673e-05	lpd-5,nuo-2,nduf-7,C34B2.8,Y63D3A.7,F45H10.3,Y54F10AM.5,C16A3.5,nuo-4,C33A12.1,nuo-5,F53F4.10,gas-1,nduf-6,nduf-2.2,nduf-5,Y57G11C.1147,nuo-3
51	GO:0006891	BP	e	intra-Golgi vesicle-mediated transport	12/3967	22/46846	4.62174e-07	6	12	2.56673e-05	cogc-3,copb-1,copz-1,rab-6.1,trpp-3,cope-1,cogc-2,T14G10.5,cogc-6,rab-6.2,memb-2,trpp-10
52	GO:0006487	BP	e	protein N-linked glycosylation	11/3967	22/46846	4.62174e-07	8	11	2.56673e-05	ostd-1,dad-1,gfat-1,mogs-1,gfat-2,F52B11.2,H43I07.3,Y57E12AM.1,ZC513.5,C08B11.8,algn-7
53	GO:0048557	BP	e	embryonic digestive tract morphogenesis	11/3967	22/46846	4.62174e-07	5	11	2.56673e-05	apr-1,lin-53,mom-4,mom-5,mig-5,mig-14,ubc-18,lin-37,mom-2,hda-1,efl-1
54	GO:0008654	BP	e	phospholipid biosynthetic process	11/3967	22/46846	4.62174e-07	6	11	2.56673e-05	F54D7.2,inos-1,pisy-1,mboa-6,psd-1,acl-6,acl-2,cept-2,acl-1,crls-1,fitm-2
55	GO:0019915	BP	e	lipid storage	12/3967	22/46846	4.62174e-07	4	12	2.56673e-05	lpd-5,acbp-1,cox-5B,ech-4,lpd-8,eif-2Bdelta,lpd-9,oga-1,acbp-3,R01B10.6,glo-1,fitm-2
56	GO:0016192	BP	e	vesicle-mediated transport	41/3967	92/46846	4.67487e-07	4	41	2.56673e-05	snt-4,unc-101,agef-1,copb-1,eas-1,sftd-3,copz-1,apb-1,arf-1.2,C28H8.4,copd-1,ykt-6,gos-28,trpp-3,arl-5,cope-1,T07A9.10,npp-20,vamp-7,sar-1,arf-3,T14G10.5,hsp-1,clic-1,sel-9,snb-2,cni-1,vps-45,unc-18,apa-2,erd-2,F20D1.1,C34D4.4,trpp-4,snt-2,sly-1,memb-2,arf-6,snb-1,F27D4.7,trpp-1
57	GO:0006281	BP	e	DNA repair	28/3967	105/46846	4.7963e-07	7	28	2.56673e-05	pif-1,rpa-2,T27A3.7,his-68,tdpt-1,polh-1,rps-3,gen-1,cra-1,brc-2,polk-1,baf-1,gtf-2H2C,exo-1,F52C12.1,ubc-1,F21D5.5,rad-51,rbm-17,ddb-1,ruvb-1,K07C5.3,dvc-1,chk-2,F35H10.5,agt-1,parp-1,prp-19
58	GO:0000398	BP	e	mRNA splicing, via spliceosome	27/3967	62/46846	4.90977e-07	11	27	2.56673e-05	snr-7,dbr-1,teg-4,mec-8,snr-2,rsp-4,rsp-5,M28.5,rsp-7,ptb-1,rsp-2,rsp-1,rnp-5,rnp-7,snr-5,bud-31,snr-6,rnp-2,rnp-3,lsm-8,rsp-6,skp-1,gut-2,ubl-5,lsm-6,sap-49,Y54G2A.75
59	GO:0008380	BP	e	RNA splicing	27/3967	51/46846	5.10672e-07	8	27	2.56673e-05	snr-7,snrp-27,mag-1,smu-1,snr-2,rsp-4,rsp-5,hel-1,tdp-1,M28.5,rsp-7,rsp-2,rsp-1,rnp-5,uaf-1,rnp-4,snr-5,bud-31,snr-6,rsp-3,rsp-6,snr-1,snr-4,gut-2,lsm-6,sap-49,prp-19
60	GO:0016311	BP	e	dephosphorylation	18/3967	51/46846	5.10672e-07	5	18	2.56673e-05	scpl-3,F26A3.4,cdc-14,F28C6.8,F25B5.3,pho-5,K02D10.1,pph-4.1,pfkb-1.2,C24F3.2,Y62E10A.13,Y10G11A.1,C53A3.2,F44E7.2,gob-1,lip-1,fbp-1,R151.10
61	GO:0006457	BP	e	protein folding	28/3967	51/46846	5.10672e-07	2	28	2.56673e-05	pdi-3,pfd-6,D2030.2,tbcd-1,pfd-3,cct-3,pfd-2,cct-1,cct-4,cct-2,dnj-20,Y22D7AL.10,C34C12.8,pdi-1,cct-5,daf-41,cct-6,pfd-5,hsp-75,cct-8,catp-6,dnj-2,pfd-4,hsp-6,pdi-2,C47A4.1,tbcc-1,F53A3.7
62	GO:0006511	BP	e	ubiquitin-dependent protein catabolic process	57/3967	112/46846	5.18987e-07	8	57	2.56673e-05	unc-11,pas-3,ari-1.1,pas-4,mel-26,skr-2,tli-1,rpn-10,ubc-14,Y49F6B.9,EEED8.10,npl-4.1,lin-23,skr-17,ufd-2,etc-1,rpn-9,Y53G8AR.8,rnf-5,apc-11,fsn-1,bath-41,rpn-6.1,ubc-18,apc-2,rpn-3,rpn-6.2,zif-1,ubc-7,bath-43,rle-1,cul-2,siah-1,ari-2,let-70,ari-1.4,skr-13,skr-12,cul-3,skr-7,rbx-1,cul-5,pas-2,sel-11,rpt-1,pas-1,skr-3,F52C6.12,elc-1,ubc-8,skr-4,ubh-3,skr-18,spsb-2,npl-4.2,ufd-1,rpn-13
63	GO:0043547	BP	e	positive regulation of GTPase activity	20/3967	68/46846	5.19231e-07	6	20	2.56673e-05	hgap-1,sec-12,eat-16,ccm-3,R06F6.8,rga-1,tbc-20,rabx-5,W09D10.1,npp-20,gdi-1,gck-1,cash-1,egl-10,rgs-9,rhi-1,git-1,rgs-11,rgs-8.2,eat-17
64	GO:0051321	BP	e	meiotic cell cycle	45/3967	99/46846	5.30933e-07	3	45	2.56673e-05	plk-2,mek-2,cdk-2,sep-1,cyb-2.2,mei-2,gld-1,mei-1,gls-1,gld-4,scc-1,ify-1,gld-3,zyg-11,pch-2,etc-1,tac-1,mat-3,mpk-1,apc-11,dlc-1,cra-1,brc-2,apc-2,plk-1,cpb-1,dpy-28,such-1,pph-4.1,hoe-1,lin-45,pam-1,par-5,gck-1,rbx-1,apc-10,gsp-1,bir-1,cyb-3,emb-1,pelo-1,gck-3,lip-1,fzy-1,gsp-2
65	GO:0032259	BP	e	methylation	32/3967	99/46846	5.30933e-07	2	32	2.56673e-05	homt-1,tyms-1,mtq-2,set-4,W02B12.10,ash-2,Y17G7B.18,Y48E1C.2,K09E4.3,ZK1058.5,prmt-5,anmt-2,C23G10.7,B0361.6,coq-5,Y39A1A.14,M142.8,rrp-8,prmt-9,coq-3,gcst-1,trm-1,prmt-1,E02H1.1,M01E11.1,tfbm-1,comt-3,agt-1,ZK1128.1,set-25,H20J04.9,C53A5.17
66	GO:0006914	BP	e	autophagy	13/3967	31/46846	5.39659e-07	4	13	2.56673e-05	atg-5,vps-18,lgg-1,atg-16.2,C56C10.11,alfa-1,gop-1,lgg-3,epg-4,atg-3,epg-9,atg-18,dct-1
67	GO:0000413	BP	e	protein peptidyl-prolyl isomerization	13/3967	31/46846	5.39659e-07	9	13	2.56673e-05	fkb-8,fkb-2,cyn-15,cyn-5,cyn-10,cyn-11,pinn-4,cyn-6,Y71H2AM.20,cyn-7,fkb-6,pinn-1,fkb-1
68	GO:0010629	BP	e	negative regulation of gene expression	21/3967	46/46846	5.70033e-07	6	21	2.61294e-05	gld-1,eef-2,skr-2,ned-8,kars-1,cec-3,skpo-1,mxl-2,sftb-1,rars-1,fsn-1,clk-1,atx-2,kgb-1,isp-1,T25B9.9,lin-66,rpt-2,efl-1,C04B4.2,clec-38
69	GO:0040011	BP	e	locomotion	26/3967	93/46846	5.79697e-07	1	26	2.61294e-05	mcm-4,unc-11,unc-108,lim-7,unc-94,unc-15,smu-1,unc-59,sam-4,lin-5,mdt-15,unc-32,lis-1,fat-3,act-2,skp-1,dpy-30,aipl-1,hid-1,unc-78,unc-27,unc-58,ldb-1,unc-84,mlc-2,mlc-1
70	GO:0051301	BP	e	cell division	67/3967	140/46846	5.8481e-07	2	67	2.61294e-05	gpa-16,cdk-7,cdk-2,sep-1,cdc-6,cdc-7,mei-2,apr-1,mau-2,mei-1,csnk-1,par-6,scc-1,ify-1,cdc-14,lin-23,cdc-42,lin-5,puf-5,szy-20,npp-19,npp-5,gpb-1,puf-6,csc-1,tac-1,mat-3,rei-1,cpg-1,apc-11,szy-2,nop-1,npp-10,dlc-1,cpg-2,apc-2,plk-1,cyy-1,atx-2,ran-1,dpy-28,such-1,lis-1,cdk-5,mlc-5,cul-2,lem-4,npp-20,puf-7,cks-1,cyb-1,let-99,rho-1,rbx-1,apc-10,gsp-1,bir-1,cyb-3,chk-2,emb-1,pelo-1,ska-1,evl-20,lip-1…
71	GO:0051603	BP	e	proteolysis involved in cellular protein catabolic process	21/3967	57/46846	5.93328e-07	6	21	2.61294e-05	pbs-4,pas-3,pbs-7,pas-4,pbs-2,pbs-5,F41C3.5,pbs-3,F13D12.6,ctsa-2,pbs-6,pbs-1,cpr-5,F44E7.4,Y32F6A.5,pas-2,pas-1,cpl-1,K10C2.1,cpr-6,Y16B4A.2
72	GO:0008033	BP	e	tRNA processing	19/3967	41/46846	6.05515e-07	9	19	2.61294e-05	C15C6.4,dus-2,W02B12.10,Y71H2AM.1,C23G10.7,C05D11.9,Y66A7A.2,hoe-1,tgt-1,Y62E10A.2,B0024.11,tut-2,trm-1,pus-1,tgt-2,C45G9.2,Y73B6BL.29,urm-1,C53A5.17
73	GO:0006417	BP	e	regulation of translation	18/3967	41/46846	6.05515e-07	7	18	2.61294e-05	rde-10,gld-1,impt-1,daz-1,nos-2,puf-8,puf-5,eif-2A,puf-6,cpb-1,ife-1,puf-7,skn-1,oma-1,ife-3,ergo-1,oma-2,ife-4
74	GO:0008595	BP	e	anterior/posterior axis specification, embryo	9/3967	15/46846	6.92181e-07	5	9	2.75988e-05	cyb-2.2,zyg-11,nop-1,cul-2,pam-1,cyb-2.1,apx-1,rbx-1,elc-1
75	GO:0002119	BP	e	nematode larval development	65/3967	214/46846	7.59904e-07	5	65	2.88595e-05	cdk-2,unc-108,hop-1,erm-1,lim-7,unc-94,apr-1,mec-8,eat-16,pab-1,daf-16,hsf-1,unc-101,gale-1,smu-1,alg-2,cgt-3,gld-3,dab-1,myrf-1,rsp-2,npp-5,uaf-1,dss-1,mboa-6,mlc-4,mdt-15,pxl-1,let-711,unc-32,hpl-2,hut-1,act-5,dcap-1,egl-18,ced-10,hoe-1,sand-1,lag-1,lin-45,rpn-1,ima-3,vha-5,flh-1,uba-1,hars-1,let-60,coq-3,gon-14,ruvb-1,skp-1,swsn-1,sor-3,sft-4,vha-20,mlc-2,mlc-1,aps-2,ccnk-1,H06A10.1,snb-1,csk-…
76	GO:0043161	BP	e	proteasome-mediated ubiquitin-dependent protein catabolic process	38/3967	58/46846	7.92296e-07	9	38	2.88595e-05	Y54E10A.11,pbs-4,rpn-8,pas-3,ubql-1,pbs-7,pas-4,mel-26,lin-41,rpn-10,pbs-2,pbs-5,ubc-16,rpt-4,rpn-5,pbs-3,rad-23,rpn-12,Y57A10A.31,fsn-1,rpn-2,bath-41,ncl-1,pbs-6,ubc-7,bath-43,rle-1,pbs-1,ubxn-2,siah-1,ubc-1,rpn-1,rpn-7,ddb-1,pas-2,pas-1,cdt-2,spsb-2
77	GO:0030968	BP	e	endoplasmic reticulum unfolded protein response	21/3967	58/46846	7.92296e-07	5	21	2.88595e-05	hsp-4,stc-1,R151.6,col-109,pqn-74,abu-6,abu-8,srp-7,hsp-16.1,hsp-16.11,sel-11,F53B1.4,pdi-2,pdi-6,lec-8,F59F4.2,abu-15,abu-7,abu-10,T09A12.5,cdr-4
78	GO:0030334	BP	e	regulation of cell migration	18/3967	58/46846	7.92296e-07	6	18	2.88595e-05	mig-1,cogc-3,apr-1,ced-12,ndk-1,cogc-4,mig-14,wip-1,ced-10,cogc-2,rho-1,mtm-9,cogc-6,hda-1,sor-3,hst-2,unc-84,plx-1
79	GO:0090305	BP	e	nucleic acid phosphodiester bond hydrolysis	18/3967	58/46846	7.92296e-07	6	18	2.88595e-05	dom-3,rege-1,drsh-1,tdpt-1,tsn-1,gen-1,exos-1,exo-1,tsen-54,F52C12.1,C46G7.1,F49C12.12,F10C2.4,parn-1,pelo-1,tsen-34,rnh-2,C27H6.9
80	GO:0000122	BP	e	negative regulation of transcription by RNA polymerase II	25/3967	101/46846	7.96151e-07	11	25	2.88595e-05	nars-1,eif-2beta,tlf-1,daf-16,hda-3,F10E7.11,hda-2,eif-3.F,rars-1,clk-1,pie-1,mrg-1,mes-6,hars-1,C37C3.2,pos-1,hda-1,efl-1,ceh-39,ldb-1,F57B9.3,dro-1,smo-1,prdx-2,ubc-9
81	GO:0016567	BP	e	protein ubiquitination	56/3967	149/46846	7.98118e-07	9	56	2.88595e-05	Y54E10BR.3,Y54E10A.11,ari-1.1,mel-26,lin-41,bath-40,F52C6.2,Y49F6B.9,zyg-11,ufd-2,etc-1,kel-1,mat-3,ubl-1,rnf-5,apc-11,fsn-1,ubq-1,bath-41,ubc-18,apc-2,zif-1,ubc-7,bath-43,rle-1,such-1,ubq-2,kel-3,cul-2,ubc-13,siah-1,ubc-1,ari-2,ntl-4,uba-1,let-70,ddb-1,ari-1.4,cul-3,rbx-1,cul-5,apc-10,bir-1,sel-11,bir-2,cand-1,vhl-1,C01G6.4,bath-15,F42A6.5,emb-1,M18.6,elc-1,ubc-8,C55A6.12,prp-19
82	GO:0017148	BP	e	negative regulation of translation	14/3967	23/46846	8.17699e-07	8	14	2.88595e-05	mex-3,gld-1,lin-41,ntl-2,fbf-1,fbf-2,puf-6,rpl-16,ntl-9,let-711,cgh-1,oma-1,oma-2,fog-2
83	GO:0099132	BP	e	ATP hydrolysis coupled cation transmembrane transport	13/3967	23/46846	8.17699e-07	6	13	2.88595e-05	atp-3,asg-1,atp-1,F58F12.1,cua-1,Y69A2AR.18,mca-1,catp-6,hpo-18,atp-5,asb-2,asg-2,ZC262.5
84	GO:0030433	BP	e	ubiquitin-dependent ERAD pathway	14/3967	23/46846	8.17699e-07	10	14	2.88595e-05	ubc-14,Y105E8A.2,rpt-4,sgt-1,hsp-4,ufd-2,cdc-48.2,stc-1,R151.6,F44B9.5,npp-20,erl-1,sel-11,ubc-26
85	GO:0006397	BP	e	mRNA processing	37/3967	82/46846	8.24806e-07	8	37	2.88595e-05	snr-7,dbr-1,adr-1,cfim-1,gld-4,smu-1,snr-2,rsp-4,rsp-5,hel-1,tdp-1,M28.5,rsp-7,ptb-1,rsp-2,rsp-1,Y54G9A.7,uaf-1,rnp-4,rbm-26,adr-2,snr-5,bud-31,panl-3,snr-6,rsp-3,rbm-39,rsp-6,thoc-7,snr-1,snr-4,gut-2,paxt-1,ssup-72,lsm-6,sap-49,prp-19
86	GO:0061158	BP	e	3'-UTR-mediated mRNA destabilization	10/3967	19/46846	8.46236e-07	11	10	2.88595e-05	gla-3,mex-6,rsp-1,mex-1,pie-1,oma-1,mex-5,oma-2,pos-1,ccch-1
87	GO:0051028	BP	e	mRNA transport	10/3967	19/46846	8.46236e-07	8	10	2.88595e-05	nxt-1,rae-1,npp-19,npp-5,rnp-4,npp-10,npp-18,npp-20,npp-22,nxf-1
88	GO:0050790	BP	e	regulation of catalytic activity	10/3967	19/46846	8.46236e-07	3	10	2.88595e-05	sec-12,C34C12.8,cox-6A,rpn-2,F44B9.5,rpn-3,rpn-1,rpn-7,gdi-1,rhi-1
89	GO:0006325	BP	e	chromatin organization	19/3967	64/46846	8.47594e-07	3	19	2.88595e-05	lin-53,hda-3,spr-5,taf-6.1,set-4,hda-2,ash-2,spt-4,wdr-5.1,prmt-5,mrg-1,rrp-8,his-35,ruvb-1,gsp-1,hda-1,his-3,gsp-2,ing-3
90	GO:0010628	BP	e	positive regulation of gene expression	26/3967	64/46846	8.47594e-07	6	26	2.88595e-05	mex-3,lin-41,daf-16,fbf-1,hel-1,tdp-1,eif-2A,mpk-1,wdr-48,rars-1,clk-1,pde-2,atx-2,kgb-1,hlh-30,skn-1,isp-1,unc-43,tlp-1,wdr-20,gsp-1,prmt-1,stau-1,lin-15A,pde-3,ubl-5
91	GO:0006366	BP	e	transcription by RNA polymerase II	20/3967	70/46846	8.67478e-07	10	20	2.88595e-05	rpb-10,rpb-5,tlf-1,rpb-3,taf-6.1,camt-1,rpb-6,xpd-1,rpb-8,tbp-1,taf-9,mdt-29,egl-18,elt-7,pqn-51,gtf-2F2,ceh-39,mxl-3,elt-3,rpb-12
92	GO:0050830	BP	e	defense response to Gram-positive bacterium	24/3967	70/46846	8.67478e-07	7	24	2.88595e-05	mek-2,daf-16,gale-1,sur-2,lgg-1,atg-16.2,skpo-1,mpk-1,unc-32,hlh-30,lin-45,lys-4,thn-2,lys-7,C50F4.8,lys-1,lys-2,sodh-1,ilys-5,spp-3,spp-5,lec-8,clec-7,spp-2
93	GO:0007281	BP	e	germ cell development	19/3967	42/46846	8.68088e-07	4	19	2.88595e-05	vbh-1,lmn-1,pab-1,gsk-3,daz-1,nos-2,puf-6,uaf-1,hpl-2,pen-2,mrg-1,hoe-1,puf-7,arf-3,hars-1,skp-1,stau-1,lip-1,noca-1
94	GO:0022900	BP	e	electron transport chain	20/3967	37/46846	8.90753e-07	4	20	2.89737e-05	glrx-10,F23C8.5,lpd-5,F27D4.1,atp-1,C18E9.4,gsr-1,glrx-5,cox-6C,Y94H6A.8,cyc-2.1,pges-2,dld-1,Y73F8A.27,Y116A8C.30,glrx-3,glrx-21,mev-1,ucr-11,glrx-22
95	GO:0007049	BP	e	cell cycle	82/3967	169/46846	9.34201e-07	2	82	2.89737e-05	gpa-16,cdk-7,mcm-4,cdk-2,sep-1,mei-2,apr-1,mau-2,mei-1,rsa-1,csnk-1,par-6,scc-1,ify-1,cdc-14,lin-23,cdc-42,cki-1,lin-5,puf-5,szy-20,npp-19,npp-5,gpb-1,puf-6,csc-1,tac-1,mat-3,rei-1,mpk-1,mcm-5,cpg-1,apc-11,nop-1,npp-10,dlc-1,brc-2,lin-37,cpg-2,apc-2,plk-1,cyy-1,lin-9,mcm-6,lin-52,atx-2,ran-1,dpy-28,rsa-2,such-1,lis-1,cdk-5,mlc-5,cul-2,lem-4,npp-20,puf-7,cks-1,cyb-1,ddb-1,let-99,lin-54,rho-1,mcm-7…
96	GO:0009880	BP	e	embryonic pattern specification	9/3967	12/46846	9.52015e-07	3	9	2.89737e-05	mex-3,mex-1,pal-1,pie-1,skn-1,mbk-2,apx-1,pos-1,par-1
97	GO:0000028	BP	e	ribosomal small subunit assembly	9/3967	12/46846	9.52015e-07	7	9	2.89737e-05	rps-10,rps-15,rps-19,rps-0,rps-28,rps-5,rps-27,mrps-11,mrps-7
98	GO:0009794	BP	e	regulation of mitotic cell cycle, embryonic	8/3967	12/46846	9.52015e-07	6	8	2.89737e-05	pab-1,szy-20,tbg-1,atx-2,klp-7,taf-9,cks-1,taf-10
99	GO:0009060	BP	e	aerobic respiration	8/3967	9/46846	9.59427e-07	6	8	2.89737e-05	nduf-7,T02H6.11,sdhb-1,cox-6A,ucr-1,T27E9.2,mppb-1,C14B9.10
100	GO:0006221	BP	e	pyrimidine nucleotide biosynthetic process	7/3967	9/46846	9.59427e-07	9	7	2.89737e-05	R12E2.11,F40F8.1,upp-1,erh-1,C29F7.3,F35G12.11,ctps-1
101	GO:0000003	BP	e	reproduction	52/3967	102/46846	9.70221e-07	1	52	2.89998e-05	mcm-4,msh-2,uba-5,hop-1,imb-1,apr-1,tat-5,eat-16,sqv-5,dog-1,sqv-2,sqv-7,lin-5,pah-1,sqv-8,rpb-6,zyx-1,polh-1,clk-1,let-767,panl-2,polk-1,lin-9,sqv-3,panl-3,hpl-2,tin-10,kgb-1,dcap-1,csn-5,lin-45,rpn-1,tin-9.1,ima-3,npp-1,let-60,par-5,fat-2,elo-2,sti-1,tam-1,syp-2,sqv-4,eat-6,swsn-1,kin-29,mek-1,meg-1,mut-2,parn-1,sqv-6,lin-26
102	GO:0006412	BP	e	translation	137/3967	208/46846	9.86397e-07	7	137	2.93487e-05	eif-3.I,rpl-1,mrpl-17,rpl-13,eif-3.H,rpl-24.1,rpl-19,rps-17,nars-1,eif-2beta,rps-15,eef-2,rps-19,rpl-14,rps-7,rpl-30,mrps-30,eif-6,glp-4,rpl-31,rps-6,rps-20,yars-1,rps-26,mrpl-41,rpl-22,kars-1,rpl-33,rpl-10,fars-3,rpl-5,rpl-26,eif-3.F,mrps-14,eif-2A,rpl-36.A,rps-9,rpl-43,eif-3.B,W01D2.1,rps-29,rps-22,mrpl-30,ubl-1,rpl-16,rpl-37,rpl-3,C16C10.2,rps-0,rars-1,mrps-18C,gars-1,rps-12,rpl-23,rps-3,rps-1…
103	GO:0006915	BP	e	apoptotic process	18/3967	59/46846	1.05001e-06	4	18	3.05935e-05	dad-1,ced-12,ced-1,dap-3,fem-2,ced-4,prmt-5,dlc-1,cgh-1,pig-1,ced-2,ced-10,drp-1,crn-4,dct-1,ced-8,ndx-4,mtp-18
104	GO:0008340	BP	e	determination of adult lifespan	87/3967	240/46846	1.0564e-06	2	87	3.05935e-05	hgap-1,uba-5,rps-10,acbp-1,atp-3,rpl-19,npp-7,nuo-2,adr-1,eif-2beta,lmn-1,rps-15,rab-5,cox-5B,nhr-49,rpl-30,daf-16,hsf-1,glp-4,rps-6,npp-4,rps-26,ddl-1,set-4,lgg-1,kars-1,hel-1,skpo-1,pah-1,tdp-1,mnk-1,raga-1,patr-1,ash-2,tpi-1,ctl-2,mxl-2,rps-22,ral-1,wdr-5.1,glod-4,rars-1,fsn-1,clk-1,lgg-3,mdt-15,rpn-6.1,ubc-18,rpl-6,adr-2,cgh-1,rpl-9,hsp-110,pde-2,nac-3,sip-1,rle-1,ant-1.1,nog-1,kgb-1,dcap-1,h…
105	GO:0007283	BP	e	spermatogenesis	17/3967	48/46846	1.10052e-06	5	17	3.06019e-05	phb-1,rpn-10,phb-2,gld-3,puf-8,rsp-2,rsp-1,cgh-1,cpb-1,atx-2,ife-1,kgb-1,uba-1,spe-39,elpc-3,fog-2,gck-3
106	GO:0009408	BP	e	response to heat	16/3967	48/46846	1.10052e-06	4	16	3.06019e-05	hsf-1,sip-1,rle-1,dcap-1,skn-1,hsp-1,sti-1,lmd-3,hsp-16.1,eif-2Bdelta,swan-1,pptr-1,dcs-1,hid-1,kin-29,sir-2.4
107	GO:0006979	BP	e	response to oxidative stress	27/3967	65/46846	1.1028e-06	3	27	3.06019e-05	phb-1,daf-16,atp-1,phb-2,skpo-1,pah-1,tdp-1,ctl-2,ctl-3,xpd-1,cuc-1,F44E2.6,prdx-6,dcap-1,Y94H6A.8,skn-1,lmd-3,eif-2Bdelta,prmt-1,gpx-5,gpx-3,gpx-1,gpx-7,gpx-2,ctl-1,mev-1,prdx-2
108	GO:0040025	BP	e	vulval development	28/3967	71/46846	1.11178e-06	5	28	3.06019e-05	mek-2,lin-61,apr-1,sup-17,sqv-5,unc-101,sqv-2,sqv-7,gld-3,sqv-8,mig-14,dss-1,mpk-1,cutc-1,sqv-3,soc-2,lin-45,spas-1,sqv-4,skp-1,elpc-3,par-1,ldb-1,unc-84,lin-15A,osm-11,sqv-6,lin-26
109	GO:0032543	BP	e	mitochondrial translation	18/3967	28/46846	1.11775e-06	8	18	3.06019e-05	let-630,yars-1,mrpl-2,Y41D4A.6,C24D10.6,hars-1,mrps-2,C50F4.12,mrps-11,mrps-12,mrps-21,mrps-6,mrpl-23,mrps-18B,mrps-7,mrps-24,mrps-16,K11D2.5
110	GO:0006418	BP	e	tRNA aminoacylation for protein translation	13/3967	28/46846	1.11775e-06	10	13	3.06019e-05	nars-1,glp-4,yars-1,kars-1,rars-1,gars-1,dars-1,sars-2,iars-1,mars-1,vars-1,wars-1,dars-2
111	GO:0007005	BP	e	mitochondrion organization	12/3967	28/46846	1.11775e-06	4	12	3.06019e-05	pink-1,ddp-1,har-1,arf-1.2,tomm-7,clu-1,ant-1.1,ppgn-1,miro-1,vdac-1,sqst-1,Y47C4A.1
112	GO:0006635	BP	e	fatty acid beta-oxidation	12/3967	28/46846	1.11775e-06	9	12	3.06019e-05	ech-1.2,ech-7,maoc-1,ech-4,hach-1,B0303.3,ech-6,acaa-2,ech-5,B0272.3,acdh-7,acdh-10
113	GO:0008406	BP	e	gonad development	18/3967	54/46846	1.27417e-06	4	18	3.39255e-05	phb-1,mcm-4,hop-1,sys-1,par-6,pkc-3,phb-2,cki-1,cki-2,lin-5,rsp-2,lin-9,hpl-2,csn-5,rsp-6,hda-1,nekl-3,lin-26
114	GO:0006886	BP	e	intracellular protein transport	55/3967	138/46846	1.32863e-06	8	55	3.49088e-05	rab-11.1,cogc-3,unc-108,imb-1,stam-1,F57B10.5,rab-5,unc-101,tomm-22,copb-1,tbck-1,vps-35,C56E6.2,R06F6.8,copz-1,rab-7,tbc-14,mig-14,rab-18,apb-1,arf-1.2,rab-6.1,arl-5,vps-29,Y38F2AR.9,Y54G2A.18,sar-1,timm-17B.1,snpn-1,arf-3,tbc-3,T14G10.5,sec-31,sec-24.2,rab-1,clic-1,xpo-1,snap-1,sel-9,emo-1,tomm-20,Y59A8B.8,Y60A3A.9,sec-23,hid-1,tbc-12,apa-2,rab-6.2,rab-39,F38A1.8,rab-21,arf-6,glo-1,eat-17,Y59A8…
115	GO:0045087	BP	e	innate immune response	67/3967	223/46846	1.36201e-06	4	67	3.56421e-05	R12E2.13,daf-16,hsf-1,gst-6,gst-7,lys-8,T19D12.4,maoc-1,skpo-1,ZK1320.2,aqp-10,clec-62,his-16,his-15,his-11,his-11,his-44,his-43,orai-1,rsu-1,K12H4.7,R02D3.8,K02D7.1,F19C7.1,C17H12.8,C49C8.5,pyp-1,his-48,fat-6,clec-186,fat-2,dod-19,C14C6.5,cnc-4,cnc-2,lys-7,swt-7,crn-2,asp-12,lys-1,lys-2,F35E12.6,F35E12.9,F35E12.10,C29F3.7,skr-3,Y43F8B.2,spp-3,PDB1.1,mig-2,sir-2.2,C39H7.4,C49G7.10,C55A6.7,F08G2.5…
116	GO:0040002	BP	e	collagen and cuticulin-based cuticle development	11/3967	24/46846	1.39356e-06	4	11	3.63217e-05	pdi-3,col-40,pah-1,col-34,col-14,vha-5,rap-1,fat-3,fat-2,sqt-3,rap-2
117	GO:0045944	BP	e	positive regulation of transcription by RNA polymerase II	43/3967	203/46846	1.40487e-06	11	43	3.64708e-05	ztf-3,cdk-7,ZK973.9,nhr-23,apr-1,tlf-1,nhr-49,sys-1,daf-16,hda-3,hsf-1,mcrs-1,hmp-2,nfyc-1,camt-1,hda-2,pal-1,clk-1,B0336.13,dpff-1,cit-1.2,mrg-1,taf-9,mdt-29,egl-18,hlh-30,skn-1,lag-1,elt-7,mxl-1,hda-1,efl-1,ceh-39,ldb-1,mxl-3,ccnk-1,cyh-1,dro-1,his-38,taf-2,taf-10,lin-26,phf-10
118	GO:0030154	BP	e	cell differentiation	50/3967	213/46846	1.60796e-06	3	50	4.06953e-05	mek-2,sem-2,csn-2,gld-1,drsh-1,impt-1,mag-1,par-6,smp-1,lin-42,pkc-3,daz-1,fbf-1,fbf-2,rsp-5,puf-5,myrf-1,rsp-2,rsp-1,puf-6,fem-2,mpk-1,snfc-5,pal-1,cgh-1,cpb-1,ife-1,lis-1,kgb-1,csn-4,cif-1,puf-7,csn-5,lin-45,pam-1,rsp-6,apx-1,elt-7,spe-39,gck-1,emo-1,sel-10,hda-1,sor-3,ceh-39,lin-15A,pgl-2,gck-3,lip-1,prp-19
119	GO:0006629	BP	e	lipid metabolic process	71/3967	195/46846	1.63683e-06	3	71	4.11799e-05	mtm-1,nepr-1,fath-1,lid-1,T27F6.6,gba-1,cgt-3,asm-1,art-1,pisy-1,Y48B6A.13,mboa-6,Y54F10AM.8,ZC155.4,let-767,psd-1,ech-6,acdh-11,spl-1,K03H6.2,gba-4,elo-6,paqr-1,plc-4,F33D4.4,spp-10,hyl-1,elo-1,fat-3,B0035.13,fat-6,fat-1,fat-2,dld-1,elo-2,lipl-5,T21H3.1,acl-6,acl-2,B0024.13,ceeh-2,D1054.1,lipl-1,sms-2,hyl-2,C45B2.6,sur-5,B0272.3,ipla-2,lpr-6,lpr-4,acl-1,C07E3.9,sphk-1,elo-4,F19H6.4,crls-1,asah-2…
120	GO:0015031	BP	e	protein transport	93/3967	167/46846	1.71899e-06	7	93	4.25891e-05	rab-11.1,icd-2,scm-1,nxt-1,dnj-21,stam-1,pept-3,tin-44,ima-2,apr-1,ran-4,tin-13,rae-1,cup-2,unc-101,oxa-1,vps-28,tomm-22,cogc-4,copb-1,eas-1,sec-6,vps-35,C30B5.2,rer-1,sftd-3,tomm-40,sec-5,npp-19,copz-1,C47G2.3,npp-5,vps-2,rab-18,ddp-1,apb-1,vps-22,arf-1.2,C28H8.4,npp-10,copd-1,R151.6,gos-28,mtx-2,tomm-7,snap-29,rab-6.1,arl-5,vps-29,unc-50,ran-1,tin-10,npp-18,cope-1,atg-3,cox-18,npp-20,Y38F2AR.9,…
121	GO:0009792	BP	e	embryo development ending in birth or egg hatching	138/3967	299/46846	1.73525e-06	5	138	4.28291e-05	rab-11.1,tol-1,phb-1,cdk-2,npp-11,hop-1,kca-1,imb-1,pat-10,npp-6,npp-7,unc-94,ima-2,hrpk-1,mei-2,plin-1,apr-1,mei-1,zhp-3,tlf-1,lmn-1,sup-17,mel-26,aph-1,tat-5,rab-5,mec-8,skr-2,lin-53,tba-1,mom-5,sys-1,rsa-1,unc-101,tba-2,gale-1,smu-1,npp-4,hmp-2,alg-2,sqv-2,pkc-3,phb-2,icd-1,sqv-7,gld-3,hsp-4,zyg-11,cdc-48.2,dab-1,lat-1,szy-20,sqv-8,npp-19,copz-1,gpb-1,mex-1,tac-1,uaf-1,dss-1,polh-1,apb-1,rnr-2…
122	GO:0006644	BP	e	phospholipid metabolic process	13/3967	34/46846	1.90483e-06	5	13	4.61407e-05	Y52B11A.8,plpp-1.1,plpp-1.2,F35C11.5,plpr-1,mboa-6,acl-9,acl-14,plpp-1.3,C07E3.9,acl-11,H23N18.5,Y69A2AL.2
123	GO:0055114	BP	e	oxidation-reduction process	174/3967	532/46846	2.08373e-06	2	174	4.99177e-05	glrx-10,Y71G12B.23,txl-1,Y47G6A.22,dhs-2,tyr-4,ech-1.2,acdh-3,nuo-2,idhg-2,nuo-6,T25G3.4,D2030.4,F27D4.1,dhs-3,hgo-1,nduf-7,fath-1,pdpr-1,amx-2,spr-5,gpdh-1,dus-2,T01D1.4,acdh-9,alh-6,art-1,sod-1,acdh-12,mthf-1,skpo-1,pah-1,F44G4.2,sdhb-1,gpd-4,gpd-1,M106.3,sdhd-1,ldh-1,Y57A10A.31,hphd-1,C31C9.2,Y51H1A.3,men-1,ctl-2,ctl-3,Y54F10AM.5,Y71H2AR.1,Y53G8AL.2,gsr-1,rnr-2,prdx-3,idhg-1,C35D10.6,emb-8,clk…
124	GO:0006508	BP	e	proteolysis	94/3967	370/46846	2.11418e-06	5	94	5.04616e-05	otub-2,K12C11.1,mppa-1,Y54E10BR.5,sep-1,pbs-4,app-1,pas-3,usp-5,dpf-3,dpt-1,pbs-7,pas-4,imp-1,sup-17,fce-1,C34B2.10,pbs-2,pbs-5,F41C3.5,pbs-3,ulp-2,wrt-1,B0495.7,clpp-1,myrf-1,rpn-12,F13D12.6,nep-17,usp-14,clp-2,dnpp-1,npp-10,ctsa-2,pcp-1,K12H4.4,K12H4.7,pbs-6,lap-1,tasp-1,hpo-21,pbs-1,ppgn-1,otub-4,ltah-1.2,map-1,dpf-5,csn-5,ddi-1,odr-8,pam-1,imp-3,mppb-1,pcp-3,Y67H2A.7,cpr-5,try-8,srp-7,timp-1,…
125	GO:0016310	BP	e	phosphorylation	78/3967	344/46846	2.22257e-06	5	78	5.24807e-05	Y65B4A.8,cdk-7,plk-2,mek-2,cdk-2,pgk-1,pnk-1,pyk-1,hxk-1,mom-4,csnk-1,ZC434.8,ndk-1,kin-3,gsk-3,tbck-1,pkc-3,pink-1,cki-2,mak-1,aakg-5,mnk-1,F40F8.1,Y17G7B.10,ppk-2,mpk-1,skpt-1,mvk-1,efk-1,let-754,plk-1,pdhk-2,aak-1,cdk-5,lit-1,tpa-1,kgb-1,pig-1,pfkb-1.2,lin-45,pkg-2,F21D5.5,cka-1,thk-1,unc-43,kin-4,B0001.4,mbk-2,air-1,gck-1,rskd-1,par-1,chk-2,kin-29,pfk-1.1,dgk-2,sek-3,F46H5.3,mek-1,git-1,F38B2…
126	GO:0006506	BP	e	GPI anchor biosynthetic process	11/3967	25/46846	2.29734e-06	9	11	5.38471e-05	pign-1,C27A12.9,pigv-1,B0491.1,dpm-1,T20D3.8,F01G4.5,R01B10.4,tag-189,hpo-20,T27F7.4
127	GO:0006402	BP	e	mRNA catabolic process	6/3967	7/46846	2.38591e-06	8	6	5.45494e-05	lin-41,puf-6,BE0003N10.1,ntl-9,dcs-1,parn-1
128	GO:0006123	BP	e	mitochondrial electron transport, cytochrome c to oxygen	6/3967	7/46846	2.38591e-06	8	6	5.45494e-05	cox-5B,cox-4,cox-6A,cox-5A,cyc-2.1,cox-7C
129	GO:0045039	BP	e	protein import into mitochondrial inner membrane	6/3967	7/46846	2.38591e-06	10	6	5.45494e-05	tin-13,C47G2.3,romo-1,tin-10,tin-9.1,R04F11.5
130	GO:0008152	BP	e	metabolic process	100/3967	378/46846	2.54215e-06	1	100	5.73172e-05	pign-1,tyr-4,C27A12.9,ech-1.2,acdh-3,mans-1,bckd-1B,ech-7,acdh-9,alh-6,Y25C1A.13,asm-1,acdh-12,ugt-58,ech-4,tpi-1,Y17G7B.10,daf-22,C31C9.2,K09E4.3,sucl-2,C36A4.4,acs-19,acs-4,F08F8.7,alh-12,tyr-1,fahd-1,aco-2,F44B9.5,B0303.3,K02D10.1,ech-6,acdh-11,acaa-2,acs-5,K08E3.5,Y38C1AA.1,ugt-52,ech-5,ogdh-1,pfkb-1.2,C06A6.4,acdh-13,hst-1,trcs-1,C47E12.3,tkt-1,mogs-1,B0001.4,acs-20,ugt-22,dlat-2,icl-1,ugt-1…
131	GO:0055085	BP	e	transmembrane transport	96/3967	456/46846	2.59181e-06	4	96	5.82353e-05	Y71G12B.25,abtm-1,inx-22,inx-12,snf-1,C09D4.1,zipt-11,zipt-2.4,pept-3,F13G3.7,inx-14,slc-25A42,snf-3,fgt-1,B0454.6,T01H3.3,tomm-40,aqp-2,vnut-1,Y82E9BR.16,C16C10.1,pst-2,wht-7,slc-17.2,nac-3,K11D9.3,hut-1,Y39E4B.5,ant-1.1,aat-4,nstp-2,pitr-1,slc-25A18.2,vdac-1,dif-1,C46C2.2,T20D3.5,C47E12.2,Y43C5B.3,pept-2,T11G6.2,wht-2,inx-8,ZK822.5,ZK829.9,C42C1.8,folt-2,pst-1,pmp-5,slc-17.7,aqp-4,C35A5.3,folt-…
132	GO:0040038	BP	e	polar body extrusion after meiotic divisions	10/3967	21/46846	2.7569e-06	6	10	6.17318e-05	sep-1,kca-1,ify-1,cdc-14,egg-3,csc-1,plk-1,atx-2,cyp-31A2,fzy-1
133	GO:0007275	BP	e	multicellular organism development	124/3967	427/46846	2.80743e-06	3	124	6.24342e-05	mig-1,mek-2,cdk-2,sem-2,stam-1,csn-2,gld-1,apr-1,mau-2,lin-28,gls-1,gld-4,lin-41,lin-53,drsh-1,mom-4,mom-5,ned-8,daf-16,mag-1,par-6,gsk-3,hmp-2,sur-2,smp-1,lin-42,lin-8,ulp-2,pkc-3,rsp-4,daz-1,fbf-1,fbf-2,lin-23,gld-3,wrt-1,zyg-11,mig-5,puf-5,mex-6,egg-3,rsp-2,rsp-1,puf-6,mig-14,mat-3,fem-2,dss-1,wdr-5.1,cpg-1,apc-11,pal-1,egg-1,nop-1,rfl-1,cpg-2,cgh-1,apc-2,lin-9,zif-1,cpb-1,such-1,rsp-3,ife-1,l…
134	GO:0006351	BP	e	transcription, DNA-templated	100/3967	600/46846	2.82975e-06	9	100	6.27165e-05	rpb-10,cdk-7,rpb-7,sem-2,rpb-5,nhr-23,rpb-3,snpc-4,lin-53,nhr-49,daf-16,hda-3,spr-5,sur-2,nfyc-1,lin-42,nhr-88,mdt-4,set-4,icd-1,rpb-4,hda-2,cdc-48.2,tdp-1,nhr-19,mdt-22,myrf-1,rpb-6,mdt-8,gtf-2E2,ash-2,rpb-11,Y54G11A.11,spt-4,wdr-5.1,pal-1,rpb-8,prmt-5,rpc-2,B0336.13,mdt-15,K04C2.2,tbp-1,cit-1.2,lin-9,lin-52,gtf-2H2C,pie-1,mrg-1,mdt-29,rrp-8,mdt-20,rpc-11,cdc-73,skn-1,rpc-1,C06A6.2,mes-6,nhr-4,p…
135	GO:0006367	BP	e	transcription initiation from RNA polymerase II promoter	9/3967	17/46846	2.87265e-06	9	9	6.32372e-05	rpb-7,rpb-4,gtf-2E2,B0336.13,pqn-51,rpb-9,gtf-2F2,taf-11.1,taf-2
136	GO:0006355	BP	e	regulation of transcription, DNA-templated	121/3967	728/46846	3.13781e-06	9	121	6.83811e-05	mbtr-1,cdk-7,pcaf-1,sem-2,cey-3,cey-2,hil-5,nhr-23,lin-61,lin-28,snpc-4,lin-53,nhr-49,his-68,daf-16,hda-3,hsf-1,spr-5,sur-2,nfyc-1,lin-42,nhr-88,ntl-2,mdt-4,set-4,icd-1,hda-2,cdc-48.2,tdp-1,nhr-19,mdt-22,myrf-1,mdt-8,gtf-2E2,hmg-12,ash-2,Y54G11A.11,spt-4,mxl-2,Y67D2.7,wdr-5.1,pal-1,prmt-5,B0336.13,mdt-15,fubl-2,cit-1.2,lin-9,lin-52,cbp-3,gtf-2H2C,pie-1,mrg-1,mdt-29,rrp-8,mdt-20,egl-18,zip-11,cdc-…
137	GO:0007015	BP	e	actin filament organization	11/3967	26/46846	3.67638e-06	4	11	7.75251e-05	arx-1,erm-1,ced-12,cdc-42,gex-3,Y57G11C.1147,nuo-3,rho-1,arx-2,aipl-1,tth-1,mig-2
138	GO:0006357	BP	e	regulation of transcription by RNA polymerase II	28/3967	131/46846	4.17221e-06	10	28	8.76972e-05	swsn-2.2,F22G12.4,sur-2,mnat-1,mdt-4,mdt-22,mdt-8,gtf-2E2,mxl-2,snfc-5,pal-1,mdt-15,gtf-2H2C,mdt-20,zip-11,hlh-30,Y5F2A.4,lin-54,sna-1,ruvb-1,bir-1,elpc-3,fkh-4,elt-3,egrh-1,elpc-4,mdt-18,aptf-2
139	GO:0046839	BP	e	phospholipid dephosphorylation	5/3967	5/46846	4.34456e-06	6	5	9.01566e-05	mtm-1,plpp-1.1,plpp-1.2,plpr-1,plpp-1.3
140	GO:0006488	BP	e	dolichol-linked oligosaccharide biosynthetic process	5/3967	5/46846	4.34456e-06	6	5	9.01566e-05	tag-179,ZC513.5,B0024.13,algn-14,algn-7
141	GO:1902104	BP	e	positive regulation of metaphase/anaphase transition of meiotic cell cycle	5/3967	5/46846	4.34456e-06	10	5	9.01566e-05	zyg-11,etc-1,cul-2,rbx-1,elc-1
142	GO:0007369	BP	e	gastrulation	10/3967	22/46846	4.66917e-06	4	10	9.65851e-05	arx-1,mom-5,par-6,sdz-28,pkc-3,ced-10,sdz-27,arx-2,ugt-23,gad-2
143	GO:0010468	BP	e	regulation of gene expression	18/3967	65/46846	4.93096e-06	5	18	0.000101624	mex-3,gld-1,F52B5.2,daf-16,mpk-1,mdt-15,let-711,atx-2,hpl-2,cdk-5,lit-1,kgb-1,elo-2,skp-1,sel-11,prmt-1,W05F2.8,H04D03.6
144	GO:0048599	BP	e	oocyte development	8/3967	14/46846	4.94397e-06	5	8	0.000101624	aph-1,copz-1,arf-1.2,atx-2,kgb-1,elpc-3,mek-1,lip-1
145	GO:0003333	BP	e	amino acid transmembrane transport	11/3967	27/46846	5.72796e-06	9	11	0.000114708	Y18D10A.23,atgp-2,skat-1,aat-4,F13H10.3,Y32F6A.4,aat-3,aat-2,Y4C6B.2,aat-9,Y43F4B.7
146	GO:0048598	BP	e	embryonic morphogenesis	13/3967	37/46846	5.73895e-06	3	13	0.000114708	apr-1,aph-1,mom-5,aph-2,mig-5,ced-4,pen-2,ced-10,cyp-31A2,mom-2,atg-18,elpc-3,inx-3
147	GO:0016477	BP	e	cell migration	13/3967	37/46846	5.73895e-06	4	13	0.000114708	arx-7,apr-1,ced-12,hmp-2,mig-5,abi-1,ced-2,ced-10,gex-3,rho-1,cmd-1,hmp-1,mig-2
148	GO:0032482	BP	e	Rab protein signal transduction	12/3967	32/46846	6.01515e-06	8	12	0.000119861	rab-11.1,unc-108,rab-5,C56E6.2,rab-7,rab-18,rab-6.1,rab-1,rab-6.2,rab-39,rab-21,glo-1
149	GO:0032981	BP	e	mitochondrial respiratory chain complex I assembly	7/3967	11/46846	7.54547e-06	7	7	0.000148091	nduf-7,C18E9.4,Y54F10AM.5,Y53G8AL.2,F56B3.11,B0035.15,ZK1128.1
150	GO:0006122	BP	e	mitochondrial electron transport, ubiquinol to cytochrome c	7/3967	11/46846	7.54547e-06	6	7	0.000148091	T02H6.11,ucr-1,T27E9.2,cyc-2.1,isp-1,mppb-1,C14B9.10
151	GO:0043666	BP	e	regulation of phosphoprotein phosphatase activity	7/3967	11/46846	7.54547e-06	9	7	0.000148091	ppfr-2,Y71H2AM.20,szy-2,ubxn-2,pptr-2,pptr-1,ppfr-4
152	GO:0006261	BP	e	DNA-dependent DNA replication	7/3967	11/46846	7.54547e-06	8	7	0.000148091	rfc-4,F44B9.8,rfc-2,pole-2,rfc-3,F10C2.4,sld-5
153	GO:0007059	BP	e	chromosome segregation	12/3967	33/46846	8.72346e-06	2	12	0.000169665	sep-1,mau-2,npp-5,dnc-2,cra-1,baf-1,atx-2,dpy-28,tam-1,bir-1,F45G2.10,ska-1
154	GO:1901800	BP	e	positive regulation of proteasomal protein catabolic process	6/3967	8/46846	8.85299e-06	10	6	0.000169665	rpt-4,F56F11.4,rpt-3,rpt-6,rpt-2,rpt-1
155	GO:0006559	BP	e	L-phenylalanine catabolic process	6/3967	8/46846	8.85299e-06	10	6	0.000169665	hgo-1,pah-1,hpd-1,qdpr-1,fah-1,gst-42
156	GO:0046034	BP	e	ATP metabolic process	6/3967	8/46846	8.85299e-06	10	6	0.000169665	spe-5,atp-1,ntp-1,vha-12,F38B2.4,vha-13
157	GO:0006486	BP	e	protein glycosylation	21/3967	87/46846	8.99611e-06	7	21	0.000171902	ostd-1,dad-1,sqv-2,C27D9.1,fut-3,ostb-1,stt-3,algn-1,gly-3,bre-3,sqv-3,ZK632.4,gly-9,gly-8,ZC513.5,B0024.13,F59F4.2,C08B11.8,T09A12.5,T01G1.4,glct-6
158	GO:0002009	BP	e	morphogenesis of an epithelium	9/3967	19/46846	9.32989e-06	4	9	0.000176213	erm-1,sqv-5,sqv-2,sqv-7,sqv-8,sqv-3,sqv-4,swsn-1,sqv-6
159	GO:0070986	BP	e	left/right axis specification	9/3967	19/46846	9.32989e-06	4	9	0.000176213	mom-5,ced-12,ced-1,gsk-3,hmp-2,mig-5,mig-14,ced-10,mom-2
160	GO:0009306	BP	e	protein secretion	8/3967	15/46846	9.80315e-06	8	8	0.000184617	sec-12,rab-5,tfg-1,dab-1,trpp-3,T14G10.5,ehbp-1,C34D4.4
161	GO:0035262	BP	e	gonad morphogenesis	13/3967	39/46846	1.11355e-05	4	13	0.000208502	cogc-3,lim-7,ced-12,gale-1,cogc-4,sqv-7,aak-1,cogc-2,gon-14,cogc-6,swsn-1,git-1,aak-2
162	GO:0006520	BP	e	cellular amino acid metabolic process	10/3967	24/46846	1.20878e-05	6	10	0.000225039	got-2.1,hgo-1,tdc-1,bas-1,C06A6.4,gdh-1,C27A7.5,got-2.2,tatn-1,got-1.2
163	GO:0031647	BP	e	regulation of protein stability	9/3967	20/46846	1.56844e-05	3	9	0.000287885	usp-5,skr-2,rpt-4,lin-23,ced-4,wip-1,sel-10,sur-7,smo-1
164	GO:0000079	BP	e	regulation of cyclin-dependent protein serine/threonine kinase activity	9/3967	20/46846	1.56844e-05	11	9	0.000287885	cyb-2.2,mnat-1,T12C9.7,R02F2.1,cyy-1,cyb-1,cyb-2.1,cyb-3,cdkr-3
165	GO:0042147	BP	e	retrograde transport, endosome to Golgi	9/3967	20/46846	1.56844e-05	6	9	0.000287885	T19A6.1,vps-35,R06F6.8,rab-6.1,vps-29,hsp-1,rab-6.2,memb-2,Y37D8A.25
166	GO:0042761	BP	e	very long-chain fatty acid biosynthetic process	7/3967	12/46846	1.67763e-05	9	7	0.00030281	art-1,elo-6,elo-1,elo-2,elo-4,R10E4.9,hpo-8
167	GO:0016925	BP	e	protein sumoylation	7/3967	12/46846	1.67763e-05	9	7	0.00030281	zhp-2,zhp-3,ZK1248.11,aos-1,R06C7.2,smo-1,ubc-9
168	GO:0040001	BP	e	establishment of mitotic spindle localization	8/3967	16/46846	1.81439e-05	7	8	0.000323906	pab-1,par-6,cdc-42,lin-5,dcn-1,let-711,atx-2,pph-6
169	GO:0035264	BP	e	multicellular organism growth	8/3967	16/46846	1.81439e-05	3	8	0.000323906	hrdl-1,cutc-1,trpp-3,fat-3,elo-2,gon-14,sel-11,nekl-3
170	GO:0032880	BP	e	regulation of protein localization	11/3967	30/46846	1.88956e-05	4	11	0.000331869	unc-14,hmp-2,lin-5,mex-6,brc-2,cdk-5,sand-1,mex-5,cmd-1,hmp-1,aipl-1
171	GO:0005975	BP	e	carbohydrate metabolic process	27/3967	131/46846	2.15472e-05	3	27	0.000377424	hxk-1,gale-1,gpdh-1,R05F9.6,ldh-1,atgp-2,mdh-2,F08F8.7,pdhk-2,sqv-3,ZK632.4,gpdh-2,Y43F4B.5,T03F6.3,CC8.2,tald-1,F21D5.1,gspd-1,Y57G11C.3,pygl-1,mdh-1,aagr-3,gana-1,dhs-21,hex-3,fbp-1,T04A8.7
172	GO:0009058	BP	e	biosynthetic process	12/3967	36/46846	2.41966e-05	2	12	0.000403404	Y65B4A.8,Y47D9A.1,got-2.1,C32F10.8,nmat-2,B0334.5,F57C2.5,F25B5.6,got-2.2,tatn-1,got-1.2,tag-335
173	GO:0000226	BP	e	microtubule cytoskeleton organization	12/3967	36/46846	2.41966e-05	5	12	0.000403404	tbcd-1,tba-1,maph-1.2,tba-2,maph-1.1,cdc-14,tac-1,tbb-2,tbg-1,arl-5,tbb-1,par-1
174	GO:0000290	BP	e	deadenylation-dependent decapping of nuclear-transcribed mRNA	5/3967	6/46846	2.423e-05	10	5	0.000403404	lsm-1,patr-1,panl-3,dcap-1,dcs-1
175	GO:1903436	BP	e	regulation of mitotic cytokinetic process	5/3967	6/46846	2.423e-05	8	5	0.000403404	pab-1,szy-20,tbg-1,atx-2,klp-7
176	GO:0032465	BP	e	regulation of cytokinesis	5/3967	6/46846	2.423e-05	6	5	0.000403404	tba-1,tba-2,cpg-1,cpg-2,air-1
177	GO:0006999	BP	e	nuclear pore organization	5/3967	6/46846	2.423e-05	5	5	0.000403404	npp-19,npp-18,ima-3,npp-1,npp-22
178	GO:0001933	BP	e	negative regulation of protein phosphorylation	5/3967	6/46846	2.423e-05	9	5	0.000403404	clk-1,pie-1,isp-1,gsp-1,prmt-1
179	GO:0045899	BP	e	positive regulation of RNA polymerase II transcriptional preinitiation complex assembly	5/3967	6/46846	2.423e-05	13	5	0.000403404	rpt-4,F56F11.4,rpt-3,rpt-6,rpt-1
180	GO:0006614	BP	e	SRP-dependent cotranslational protein targeting to membrane	6/3967	9/46846	2.46401e-05	12	6	0.000403404	F37F2.2,srpa-72,ZK512.4,F25G6.8,F25G6.9,F38A1.8
181	GO:0010883	BP	e	regulation of lipid storage	6/3967	9/46846	2.46401e-05	5	6	0.000403404	mif-3,daf-16,F56C9.7,ltah-1.2,pptr-1,prmt-1
182	GO:0034314	BP	e	Arp2/3 complex-mediated actin nucleation	6/3967	9/46846	2.46401e-05	13	6	0.000403404	arx-1,arx-7,arx-6,arx-5,arx-2,arx-3
183	GO:0000467	BP	e	exonucleolytic trimming to generate mature 3'-end of 5.8S rRNA from tricistronic rRNA transcript (SSU-rRNA, 5.8S rRNA, LSU-rRNA)	6/3967	9/46846	2.46401e-05	11	6	0.000403404	exos-8,R02D3.8,exos-7,crn-4,exos-3,M02B7.2
184	GO:0034975	BP	e	protein folding in endoplasmic reticulum	6/3967	9/46846	2.46401e-05	3	6	0.000403404	dnj-28,emc-2,emc-1,perm-3,emc-6,emc-3
185	GO:0006898	BP	e	receptor-mediated endocytosis	9/3967	21/46846	2.538e-05	6	9	0.000413439	rab-11.1,unc-11,rab-5,ced-1,dab-1,apb-1,dnj-25,vps-45,apa-2
186	GO:0000045	BP	e	autophagosome assembly	10/3967	26/46846	2.79511e-05	6	10	0.000454189	atg-5,lgg-1,atg-16.2,lgg-3,atg-3,epg-9,ubxn-2,emc-6,rab-1,atg-18
187	GO:0001714	BP	e	endodermal cell fate specification	8/3967	17/46846	3.17183e-05	4	8	0.000510313	apr-1,mom-4,mom-5,mig-5,mig-14,lit-1,skn-1,mom-2
188	GO:0040026	BP	e	positive regulation of vulval development	12/3967	37/46846	3.30563e-05	8	12	0.000530529	sem-2,sqv-5,pab-1,ndk-1,gale-1,ral-1,hoe-1,lag-1,tsp-12,let-60,let-653,lip-1
189	GO:0061063	BP	e	positive regulation of nematode larval development	7/3967	13/46846	3.3677e-05	7	7	0.000531329	bckd-1B,kars-1,daf-22,clk-1,isp-1,let-653,dhs-28
190	GO:0019752	BP	e	carboxylic acid metabolic process	7/3967	13/46846	3.3677e-05	5	7	0.000531329	tdc-1,ldh-1,bas-1,mdh-2,spl-1,icl-1,mdh-1
191	GO:0071897	BP	e	DNA biosynthetic process	7/3967	13/46846	3.3677e-05	7	7	0.000531329	pri-2,K04C2.2,polk-1,div-1,thk-1,F12F6.7,F10C2.4
192	GO:0000278	BP	e	mitotic cell cycle	14/3967	49/46846	3.72433e-05	3	14	0.0005843	cyb-2.2,cdc-6,tba-1,tba-2,T12C9.7,tbb-2,R02F2.1,hcp-3,tbg-1,tbb-1,dpy-28,cyb-1,cyb-2.1,cyb-3
193	GO:0040027	BP	e	negative regulation of vulval development	11/3967	32/46846	3.80645e-05	8	11	0.000594792	apr-1,lin-8,lin-9,hpl-2,tam-1,gon-14,hda-1,efl-1,swsn-1,sft-4,lin-15A
194	GO:0045892	BP	e	negative regulation of transcription, DNA-templated	13/3967	44/46846	4.75913e-05	10	13	0.000734846	ztf-3,csn-2,lin-53,sys-1,nfyc-1,prmt-5,dpff-1,T26A8.4,flh-1,sor-3,ldb-1,smo-1,phf-10
195	GO:0040018	BP	e	positive regulation of multicellular organism growth	14/3967	50/46846	4.77132e-05	6	14	0.000734987	phb-1,sam-4,phb-2,gld-3,raga-1,dss-1,pde-2,sma-10,let-653,swsn-1,kin-29,hst-2,nac-2,hst-6
196	GO:0006301	BP	e	postreplication repair	4/3967	4/46846	5.1352e-05	8	4	0.000755485	msh-2,T27A3.7,uev-1,ubc-13
197	GO:0007021	BP	e	tubulin complex assembly	4/3967	4/46846	5.1352e-05	6	4	0.000755485	tbca-1,tbcd-1,pfd-3,tbcc-1
198	GO:0007096	BP	e	regulation of exit from mitosis	4/3967	4/46846	5.1352e-05	8	4	0.000755485	npp-7,cdc-14,npp-19,npp-8
199	GO:0006108	BP	e	malate metabolic process	4/3967	4/46846	5.1352e-05	7	4	0.000755485	men-1,mdh-2,fum-1,mdh-1
200	GO:0051759	BP	e	sister chromosome movement towards spindle pole involved in meiotic sister chromatid segregation	4/3967	4/46846	5.1352e-05	8	4	0.000755485	zyg-11,cul-2,rbx-1,elc-1
201	GO:0008333	BP	e	endosome to lysosome transport	4/3967	4/46846	5.1352e-05	6	4	0.000755485	stam-1,rab-7,gop-1,arl-8
202	GO:0042989	BP	e	sequestering of actin monomers	4/3967	4/46846	5.1352e-05	12	4	0.000755485	pfn-1,pfn-3,pfn-2,twf-2
203	GO:0006621	BP	e	protein retention in ER lumen	4/3967	4/46846	5.1352e-05	8	4	0.000755485	C01F1.6,rer-1,C28H8.4,erd-2
204	GO:0006555	BP	e	methionine metabolic process	4/3967	4/46846	5.1352e-05	9	4	0.000755485	T01D1.4,mthf-1,F42F12.4,K07E1.1
205	GO:0001555	BP	e	oocyte growth	4/3967	4/46846	5.1352e-05	4	4	0.000755485	rab-7,oma-1,oma-2,emo-1
206	GO:0045893	BP	e	positive regulation of transcription, DNA-templated	11/3967	33/46846	5.2735e-05	10	11	0.000768596	ztf-3,ZK973.9,D2013.6,myrf-1,xpd-1,mdt-15,tbp-1,npp-20,hlh-30,skp-1,C18B2.4
207	GO:0043085	BP	e	positive regulation of catalytic activity	6/3967	10/46846	5.71571e-05	4	6	0.000811407	spp-15,aph-1,mlt-8,Y71H2AM.20,dcap-1,spp-10
208	GO:0006352	BP	e	DNA-templated transcription, initiation	6/3967	10/46846	5.71571e-05	8	6	0.000811407	tlf-1,taf-6.1,tbp-1,taf-12,taf-9,taf-10
209	GO:0034605	BP	e	cellular response to heat	6/3967	10/46846	5.71571e-05	5	6	0.000811407	daf-16,hsf-1,hsp-4,stc-1,hsp-1,hsp-6
210	GO:0051382	BP	e	kinetochore assembly	6/3967	10/46846	5.71571e-05	6	6	0.000811407	mis-12,npp-5,hcp-3,F35H10.5,kbp-2,kbp-1
211	GO:0043518	BP	e	negative regulation of DNA damage response, signal transduction by p53 class mediator	6/3967	10/46846	5.71571e-05	9	6	0.000811407	ned-8,fsn-1,prmt-5,rfl-1,rbx-1,ula-1
212	GO:0097502	BP	e	mannosylation	6/3967	10/46846	5.71571e-05	3	6	0.000811407	pigv-1,C14A4.3,algn-1,bre-3,ZC513.5,T27F7.4
213	GO:0006893	BP	e	Golgi to plasma membrane transport	6/3967	10/46846	5.71571e-05	7	6	0.000811407	sec-5,arf-1.2,sec-10,arf-3,sec-15,C31E10.6
214	GO:0045737	BP	e	positive regulation of cyclin-dependent protein serine/threonine kinase activity	6/3967	10/46846	5.71571e-05	12	6	0.000811407	mnat-1,cit-1.2,cyy-1,cks-1,ccnk-1,cyh-1
215	GO:0000209	BP	e	protein polyubiquitination	12/3967	39/46846	5.94717e-05	10	12	0.000842429	ari-1.1,lin-41,ubc-14,Y49F6B.9,ufd-2,etc-1,ncl-1,ubc-7,ubc-1,ari-2,ari-1.4,ubc-26
216	GO:0007219	BP	e	Notch signaling pathway	9/3967	23/46846	6.03451e-05	6	9	0.000849263	hop-1,sup-17,aph-1,aph-2,pen-2,lag-1,sel-10,lip-1,sao-1
217	GO:0016197	BP	e	endosomal transport	7/3967	14/46846	6.24099e-05	5	7	0.000870799	dsbn-1,rab-7,gop-1,blos-1,snpn-1,mutd-1,blos-4
218	GO:0006904	BP	e	vesicle docking involved in exocytosis	7/3967	14/46846	6.24099e-05	6	7	0.000870799	vps-18,ykt-6,T07A9.10,vps-45,unc-18,sec-15,sly-1
219	GO:0045116	BP	e	protein neddylation	5/3967	7/46846	7.88401e-05	9	5	0.00103992	ned-8,dcn-1,rfl-1,rbx-1,ula-1
220	GO:0010631	BP	e	epithelial cell migration	5/3967	7/46846	7.88401e-05	6	5	0.00103992	arx-1,arx-7,arx-6,arx-5,arx-2
221	GO:0042744	BP	e	hydrogen peroxide catabolic process	5/3967	7/46846	7.88401e-05	6	5	0.00103992	ctl-2,ctl-3,prdx-6,ctl-1,prdx-2
222	GO:0044333	BP	e	Wnt signaling pathway involved in digestive tract morphogenesis	5/3967	7/46846	7.88401e-05	8	5	0.00103992	apr-1,mom-4,hmp-2,lit-1,mom-2
223	GO:0008285	BP	e	negative regulation of cell proliferation	5/3967	7/46846	7.88401e-05	5	5	0.00103992	skr-2,lin-23,puf-6,snfc-5,aak-1
224	GO:0034599	BP	e	cellular response to oxidative stress	5/3967	7/46846	7.88401e-05	4	5	0.00103992	daf-16,pink-1,gsr-1,F44E2.6,prdx-6
225	GO:0000470	BP	e	maturation of LSU-rRNA	5/3967	7/46846	7.88401e-05	10	5	0.00103992	rpl-1,Y6B3B.9,M28.5,Y48A6B.3,rpl-7A
226	GO:0032007	BP	e	negative regulation of TOR signaling	5/3967	7/46846	7.88401e-05	8	5	0.00103992	aak-1,nprl-2,kin-29,aak-2,nprl-3
227	GO:0019941	BP	e	modification-dependent protein catabolic process	5/3967	7/46846	7.88401e-05	7	5	0.00103992	ned-8,F52C6.2,ubl-1,ubq-1,ubq-2
228	GO:0006465	BP	e	signal peptide processing	5/3967	7/46846	7.88401e-05	7	5	0.00103992	Y54E10BR.5,C34B2.10,K12H4.4,hpo-21,imp-3
229	GO:0031532	BP	e	actin cytoskeleton reorganization	5/3967	7/46846	7.88401e-05	6	5	0.00103992	ced-12,ced-1,pat-6,ced-2,mig-2
230	GO:0045859	BP	e	regulation of protein kinase activity	5/3967	7/46846	7.88401e-05	9	5	0.00103992	kin-10,cyb-1,elpc-3,kin-2,elpc-4
231	GO:0042176	BP	e	regulation of protein catabolic process	5/3967	7/46846	7.88401e-05	6	5	0.00103992	sur-2,rpn-2,rpn-3,alx-1,rpn-1
232	GO:0072583	BP	e	clathrin-dependent endocytosis	5/3967	7/46846	7.88401e-05	7	5	0.00103992	unc-57,clic-1,dnj-25,apa-2,aps-2
233	GO:0007019	BP	e	microtubule depolymerization	5/3967	7/46846	7.88401e-05	7	5	0.00103992	mei-2,mei-1,klp-7,efa-6,spas-1
234	GO:0051661	BP	e	maintenance of centrosome location	5/3967	7/46846	7.88401e-05	6	5	0.00103992	tbg-1,atx-2,klp-7,lis-1,pam-1
235	GO:0043065	BP	e	positive regulation of apoptotic process	8/3967	19/46846	8.44905e-05	7	8	0.0011055	ned-8,daf-16,pal-1,ced-4,ant-1.1,pig-1,eif-3.K,dct-1
236	GO:0000422	BP	e	autophagy of mitochondrion	8/3967	19/46846	8.44905e-05	6	8	0.0011055	atg-5,pink-1,lgg-1,fndc-1,lgg-3,atg-3,atg-18,dct-1
237	GO:0006414	BP	e	translational elongation	8/3967	19/46846	8.44905e-05	6	8	0.0011055	eef-2,efsc-1,tufm-1,eef-1A.1,eef-1B.1,iff-1,ell-1,tsfm-1
238	GO:0030148	BP	e	sphingolipid biosynthetic process	8/3967	19/46846	8.44905e-05	7	8	0.0011055	elo-6,F33D4.4,elo-1,elo-2,sms-2,elo-4,R10E4.9,hpo-8
239	GO:0045132	BP	e	meiotic chromosome segregation	9/3967	24/46846	8.92996e-05	4	9	0.00116375	zhp-3,szy-20,csc-1,apc-11,plk-1,zim-2,syp-2,mut-2,him-8
240	GO:0007163	BP	e	establishment or maintenance of cell polarity	9/3967	24/46846	8.92996e-05	2	9	0.00116375	par-6,pkc-3,cdc-42,strd-1,pat-6,par-1,C09G1.4,cas-1,cas-2
241	GO:0016055	BP	e	Wnt signaling pathway	12/3967	41/46846	0.000102385	7	12	0.00132423	mig-1,apr-1,kin-10,mom-4,mom-5,kin-3,gsk-3,mig-5,mig-14,lit-1,mom-2,C55A6.12
242	GO:0006974	BP	e	cellular response to DNA damage stimulus	19/3967	87/46846	0.000102427	4	19	0.00132423	pif-1,hrpk-1,daf-16,tdpt-1,prmt-5,cra-1,brc-2,polk-1,baf-1,gtf-2H2C,F52C12.1,uba-1,rad-51,ddb-1,ruvb-1,dvc-1,chk-2,parp-1,prp-19
243	GO:0051085	BP	e	chaperone cofactor-dependent protein refolding	7/3967	15/46846	0.000108441	5	7	0.00138549	hsp-4,stc-1,ooc-5,Y22D7AL.10,hip-1,hsp-1,hsp-6
244	GO:0030866	BP	e	cortical actin cytoskeleton organization	7/3967	15/46846	0.000108441	6	7	0.00138549	egg-3,abi-1,gex-3,act-3,act-2,act-1,pph-6
245	GO:1901076	BP	e	positive regulation of engulfment of apoptotic cell	7/3967	15/46846	0.000108441	10	7	0.00138549	mom-5,ced-12,ced-1,gsk-3,abi-1,ced-2,ced-10
246	GO:0008360	BP	e	regulation of cell shape	6/3967	11/46846	0.000116691	6	6	0.00147071	pdi-3,cdc-42,abi-1,rho-1,sec-23,plx-1
247	GO:0000387	BP	e	spliceosomal snRNP assembly	6/3967	11/46846	0.000116691	7	6	0.00147071	snr-6,rbm-22,snr-1,snr-4,smi-1,F40F8.11
248	GO:0006298	BP	e	mismatch repair	6/3967	11/46846	0.000116691	8	6	0.00147071	msh-2,rpa-2,exo-1,mlh-1,pcn-1,rnh-2
249	GO:0035434	BP	e	copper ion transmembrane transport	6/3967	11/46846	0.000116691	9	6	0.00147071	F27C1.2,F31E8.4,cua-1,F58G6.7,Y58A7A.1,F58G6.3
250	GO:0034976	BP	e	response to endoplasmic reticulum stress	6/3967	11/46846	0.000116691	4	6	0.00147071	pdi-3,Y59C2A.2,pink-1,pdi-1,kgb-1,pdi-2
251	GO:0032508	BP	e	DNA duplex unwinding	11/3967	36/46846	0.00012903	7	11	0.00162033	pif-1,mcm-4,dog-1,xpd-1,mcm-6,C08F8.2,mcm-7,ruvb-1,psf-2,psf-1,sld-5
252	GO:0012501	BP	e	programmed cell death	8/3967	20/46846	0.000130361	3	8	0.00162727	unc-57,vha-10,ced-1,lgg-1,ced-2,atg-18,ced-8,vha-2
253	GO:0008652	BP	e	cellular amino acid biosynthetic process	8/3967	20/46846	0.000130361	7	8	0.00162727	T01D1.4,cth-2,cysl-2,F55G1.9,cysl-1,F42F12.4,cysl-3,K07E1.1
254	GO:0009949	BP	e	polarity specification of anterior/posterior axis	7/3967	16/46846	0.000178672	4	7	0.00221336	sep-1,par-6,mat-3,ubq-2,par-5,par-1,fzy-1
255	GO:0008104	BP	e	protein localization	14/3967	56/46846	0.000182072	3	14	0.00225119	cdk-2,ttx-7,lmn-1,rab-5,csnk-1,tba-2,pkc-3,dab-1,mlc-4,odr-4,iff-1,cul-2,fat-3,apa-2
256	GO:0006890	BP	e	retrograde vesicle-mediated transport, Golgi to ER	8/3967	21/46846	0.000194965	6	8	0.00239433	tat-5,cogc-4,rer-1,copz-1,copd-1,rab-6.1,cope-1,rab-6.2
257	GO:0034219	BP	e	carbohydrate transmembrane transport	6/3967	12/46846	0.000216606	6	6	0.00258973	R144.6,swt-7,swt-1,K07F5.12,W02D3.4,swt-4
258	GO:0007029	BP	e	endoplasmic reticulum organization	6/3967	12/46846	0.000216606	4	6	0.00258973	ostd-1,ile-1,K05C4.2,ccm-3,hut-1,ile-2
259	GO:0042542	BP	e	response to hydrogen peroxide	6/3967	12/46846	0.000216606	5	6	0.00258973	ctl-2,ctl-3,pde-2,pde-3,ctl-1,prdx-2
260	GO:0006302	BP	e	double-strand break repair	6/3967	12/46846	0.000216606	8	6	0.00258973	msh-2,tdpt-1,scc-1,brc-2,F52C12.1,parp-1
261	GO:0007034	BP	e	vacuolar transport	6/3967	12/46846	0.000216606	4	6	0.00258973	vha-16,vps-32.1,T24B8.2,vps-2,spe-39,vps-60
262	GO:0006406	BP	e	mRNA export from nucleus	6/3967	12/46846	0.000216606	9	6	0.00258973	thoc-3,rae-1,npp-5,dss-1,thoc-5,nxf-1
263	GO:0009451	BP	e	RNA modification	6/3967	12/46846	0.000216606	7	6	0.00258973	Y48C3A.20,ZK287.7,B0024.11,pus-1,cdd-2,Y73B6BL.29
264	GO:0035046	BP	e	pronuclear migration	6/3967	12/46846	0.000216606	6	6	0.00258973	tac-1,dnc-2,lis-1,par-5,puf-3,cyb-3
265	GO:0006360	BP	e	transcription by RNA polymerase I	6/3967	12/46846	0.000216606	10	6	0.00258973	rpb-10,rpb-5,rpb-6,rpb-8,rpac-40,rpb-12
266	GO:0042254	BP	e	ribosome biogenesis	11/3967	38/46846	0.000220575	4	11	0.00263235	C43E11.9,drsh-1,nola-3,eif-6,ZK1127.5,F10E7.5,K12H4.3,Y39A1A.14,Y48A6B.3,nog-1,rpl-34
267	GO:0030997	BP	e	regulation of centriole-centriole cohesion	4/3967	5/46846	0.000239382	9	4	0.00268933	sep-1,htp-2,him-3,htp-1
268	GO:0006572	BP	e	tyrosine catabolic process	4/3967	5/46846	0.000239382	9	4	0.00268933	hgo-1,hpd-1,fah-1,gst-42
269	GO:0040009	BP	e	regulation of growth rate	4/3967	5/46846	0.000239382	4	4	0.00268933	rsp-2,rsp-1,lap-1,mek-1
270	GO:0008593	BP	e	regulation of Notch signaling pathway	4/3967	5/46846	0.000239382	6	4	0.00268933	gly-8,sel-9,sel-11,sel-10
271	GO:0019538	BP	e	protein metabolic process	4/3967	5/46846	0.000239382	4	4	0.00268933	lin-41,lap-1,sip-1,lap-2
272	GO:0009117	BP	e	nucleotide metabolic process	4/3967	5/46846	0.000239382	7	4	0.00268933	hap-1,F25B5.3,Y10G11A.1,F32D1.5
273	GO:1903358	BP	e	regulation of Golgi organization	4/3967	5/46846	0.000239382	6	4	0.00268933	cdc-42,ccm-3,gck-1,cash-1
274	GO:0048566	BP	e	embryonic digestive tract development	4/3967	5/46846	0.000239382	5	4	0.00268933	sys-1,rsa-2,skn-1,sup-36
275	GO:0006002	BP	e	fructose 6-phosphate metabolic process	4/3967	5/46846	0.000239382	5	4	0.00268933	gfat-1,gfat-2,pfk-1.1,fbp-1
276	GO:0071689	BP	e	muscle thin filament assembly	4/3967	5/46846	0.000239382	5	4	0.00268933	unc-94,pfn-3,unc-78,pfn-2
277	GO:0032008	BP	e	positive regulation of TOR signaling	4/3967	5/46846	0.000239382	8	4	0.00268933	raga-1,rheb-1,ragc-1,lmtr-2
278	GO:0007220	BP	e	Notch receptor processing	4/3967	5/46846	0.000239382	6	4	0.00268933	hop-1,aph-1,aph-2,pen-2
279	GO:0006636	BP	e	unsaturated fatty acid biosynthetic process	4/3967	5/46846	0.000239382	9	4	0.00268933	elo-1,fat-3,fat-1,fat-2
280	GO:0010888	BP	e	negative regulation of lipid storage	4/3967	5/46846	0.000239382	6	4	0.00268933	daf-22,nog-1,dhs-28,sams-1
281	GO:0042149	BP	e	cellular response to glucose starvation	4/3967	5/46846	0.000239382	7	4	0.00268933	aak-1,rrp-8,kin-29,aak-2
282	GO:0071230	BP	e	cellular response to amino acid stimulus	4/3967	5/46846	0.000239382	6	4	0.00268933	sesn-1,raga-1,ragc-1,lmtr-2
283	GO:0007017	BP	e	microtubule-based process	9/3967	27/46846	0.00025337	2	9	0.00283183	tba-1,pfd-3,tba-2,tbb-2,dnc-2,dlc-1,tbg-1,tbb-1,mbk-2
284	GO:0042659	BP	e	regulation of cell fate specification	9/3967	27/46846	0.00025337	6	9	0.00283183	hop-1,lin-28,mdt-29,lag-1,npp-1,let-60,lin-15A,lip-1,lin-26
285	GO:0040014	BP	e	regulation of multicellular organism growth	10/3967	33/46846	0.00028071	5	10	0.00310408	eif-2beta,tfg-1,dpy-2,mdt-15,pde-2,tin-10,tin-9.1,bir-1,dpy-30,kin-29
286	GO:0040019	BP	e	positive regulation of embryonic development	7/3967	17/46846	0.000281539	6	7	0.00310408	vbh-1,sem-2,pdi-3,puf-5,oma-1,tsp-12,oma-2
287	GO:0030261	BP	e	chromosome condensation	7/3967	17/46846	0.000281539	7	7	0.00310408	hil-5,dpy-28,cul-2,hil-4,bir-1,hil-3,his-24
288	GO:0051123	BP	e	RNA polymerase II preinitiation complex assembly	7/3967	17/46846	0.000281539	8	7	0.00310408	taf-6.1,B0336.13,taf-12,taf-9,sna-1,taf-11.1,taf-2
289	GO:0006289	BP	e	nucleotide-excision repair	8/3967	22/46846	0.000283678	8	8	0.00311186	rpa-2,ubql-1,dog-1,mnat-1,rad-23,xpd-1,gtf-2H2C,gtf-2H5
290	GO:0045138	BP	e	nematode male tail tip morphogenesis	17/3967	80/46846	0.000328042	4	17	0.00359248	pdi-3,sup-17,lin-41,lin-53,ptr-23,hda-2,ram-2,fem-2,lin-9,ced-10,uba-1,tsp-12,dpy-30,hda-1,mig-2,lon-8,plx-1
291	GO:1902475	BP	e	L-alpha-amino acid transmembrane transport	6/3967	13/46846	0.000373402	10	6	0.00402829	ctns-1,atgp-2,aat-4,aat-3,aat-2,aat-9
292	GO:0001522	BP	e	pseudouridine synthesis	6/3967	13/46846	0.000373402	8	6	0.00402829	nola-3,Y48C3A.20,ZK287.7,B0024.11,pus-1,Y73B6BL.29
293	GO:0016331	BP	e	morphogenesis of embryonic epithelium	6/3967	13/46846	0.000373402	5	6	0.00402829	arx-1,arx-7,arx-6,arx-5,apx-1,arx-2
294	GO:0006030	BP	e	chitin metabolic process	6/3967	13/46846	0.000373402	6	6	0.00402829	ule-1,cpg-1,cpg-2,K04H4.2,cbd-1,pqn-74
295	GO:0001708	BP	e	cell fate specification	13/3967	53/46846	0.000374932	3	13	0.00403811	mex-3,apr-1,lin-28,sup-17,lin-53,mex-1,egl-18,skn-1,lag-1,lin-45,par-5,pos-1,osm-11
296	GO:0032436	BP	e	positive regulation of proteasomal ubiquitin-dependent protein catabolic process	8/3967	23/46846	0.000402789	11	8	0.0042782	ari-1.1,gsk-3,Y49F6B.9,zyg-11,ari-2,mbk-2,ari-1.4,kin-20
297	GO:1901642	BP	e	nucleoside transmembrane transport	5/3967	9/46846	0.000409042	7	5	0.0042782	ent-6,ent-1,ent-4,ent-2,ent-5
298	GO:0006909	BP	e	phagocytosis	5/3967	9/46846	0.000409042	6	5	0.0042782	mtm-1,ced-12,ctns-1,ced-2,ced-10
299	GO:0060562	BP	e	epithelial tube morphogenesis	5/3967	9/46846	0.000409042	5	5	0.0042782	cdc-42,ccm-3,gck-1,cash-1,gck-3
300	GO:0016070	BP	e	RNA metabolic process	5/3967	9/46846	0.000409042	6	5	0.0042782	lsm-1,M142.5,Y66A7A.2,lsm-8,rnh-2
301	GO:0034620	BP	e	cellular response to unfolded protein	5/3967	9/46846	0.000409042	6	5	0.0042782	ced-1,hsp-4,stc-1,hsp-1,hsp-6
302	GO:0007098	BP	e	centrosome cycle	5/3967	9/46846	0.000409042	4	5	0.0042782	par-6,szy-2,plk-1,cyb-3,C09G1.4
303	GO:0044255	BP	e	cellular lipid metabolic process	7/3967	18/46846	0.000427073	4	7	0.00444538	C09D4.4,ltah-1.2,lipl-5,acl-6,ceeh-2,lipl-1,abhd-3.2
304	GO:0030488	BP	e	tRNA methylation	7/3967	18/46846	0.000427073	11	7	0.00444538	Y92H12A.5,W02B12.10,C23G10.7,F46B6.4,C04H5.1,ZK858.7,C53A5.17
305	GO:0006468	BP	e	protein phosphorylation	58/3967	430/46846	0.000456064	7	58	0.00473958	R06A10.4,cdk-7,plk-2,mek-2,cdk-2,cdc-7,ZK524.4,F52B5.2,mom-4,csnk-1,kin-3,gsk-3,tbck-1,pkc-3,pink-1,mak-1,mnk-1,mpk-1,efk-1,plk-1,pdhk-2,aak-1,strd-1,cdk-5,lit-1,tpa-1,kgb-1,pig-1,lin-45,pkg-2,unc-43,kin-4,mbk-2,air-1,gck-1,rskd-1,par-1,chk-2,kin-29,sek-3,mek-1,nekl-3,famk-1,kin-20,aak-2,sid-3,heri-1,E02H4.6,F39F10.3,K04C1.5,Y50D7A.3,gck-3,Y111B2A.1,csk-1,C13B9.2,plk-3,madd-3,F52C12.6
306	GO:0051726	BP	e	regulation of cell cycle	9/3967	29/46846	0.000463468	4	9	0.00480885	cdk-7,nos-2,skpt-1,plk-1,cdk-5,mdf-2,cmd-1,efl-1,dct-1
307	GO:0003400	BP	e	regulation of COPII vesicle coating	3/3967	3/46846	0.000606832	8	3	0.00578087	sec-12,sar-1,sec-23
308	GO:0006269	BP	e	DNA replication, synthesis of RNA primer	3/3967	3/46846	0.000606832	8	3	0.00578087	pri-2,pri-1,T24C4.5
309	GO:0007050	BP	e	cell cycle arrest	3/3967	3/46846	0.000606832	6	3	0.00578087	msh-2,cki-1,cki-2
310	GO:0045948	BP	e	positive regulation of translational initiation	3/3967	3/46846	0.000606832	9	3	0.00578087	rpb-7,daz-1,rpb-4
311	GO:0006000	BP	e	fructose metabolic process	3/3967	3/46846	0.000606832	6	3	0.00578087	pfkb-1.1,pfkb-1.2,fbp-1
312	GO:0000921	BP	e	septin ring assembly	3/3967	3/46846	0.000606832	7	3	0.00578087	unc-59,unc-61,C18B2.5
313	GO:0090110	BP	e	cargo loading into COPII-coated vesicle	3/3967	3/46846	0.000606832	7	3	0.00578087	npp-20,sec-31,sec-23
314	GO:0071704	BP	e	organic substance metabolic process	3/3967	3/46846	0.000606832	2	3	0.00578087	R05F9.6,Y43F4B.5,F21D5.1
315	GO:0009052	BP	e	pentose-phosphate shunt, non-oxidative branch	3/3967	3/46846	0.000606832	6	3	0.00578087	rpia-1,F08F8.7,tald-1
316	GO:0006739	BP	e	NADP metabolic process	3/3967	3/46846	0.000606832	10	3	0.00578087	idh-1,gspd-1,idh-2
317	GO:0007084	BP	e	mitotic nuclear envelope reassembly	3/3967	3/46846	0.000606832	6	3	0.00578087	ima-2,lem-4,let-92
318	GO:0070933	BP	e	histone H4 deacetylation	3/3967	3/46846	0.000606832	10	3	0.00578087	hda-3,hda-2,hda-1
319	GO:0000973	BP	e	posttranscriptional tethering of RNA polymerase II gene DNA at nuclear periphery	3/3967	3/46846	0.000606832	6	3	0.00578087	npp-5,C27F2.10,npp-10
320	GO:0080058	BP	e	protein deglutathionylation	3/3967	3/46846	0.000606832	7	3	0.00578087	pdi-3,pdi-1,pdi-2
321	GO:0034389	BP	e	lipid droplet organization	3/3967	3/46846	0.000606832	4	3	0.00578087	rab-18,R01B10.6,fitm-2
322	GO:1903864	BP	e	P granule disassembly	3/3967	3/46846	0.000606832	6	3	0.00578087	mbk-2,meg-2,meg-1
323	GO:0030497	BP	e	fatty acid elongation	3/3967	3/46846	0.000606832	9	3	0.00578087	fat-2,R10E4.9,hpo-8
324	GO:0006620	BP	e	posttranslational protein targeting to endoplasmic reticulum membrane	3/3967	3/46846	0.000606832	11	3	0.00578087	sgt-1,asna-1,sec-61
325	GO:0072334	BP	e	UDP-galactose transmembrane transport	3/3967	3/46846	0.000606832	8	3	0.00578087	sqv-7,hut-1,srf-3
326	GO:0032780	BP	e	negative regulation of ATPase activity	3/3967	3/46846	0.000606832	6	3	0.00578087	mai-2,sti-1,mai-1
327	GO:0007023	BP	e	post-chaperonin tubulin folding pathway	3/3967	3/46846	0.000606832	3	3	0.00578087	tbca-1,tbcd-1,tbcc-1
328	GO:0034198	BP	e	cellular response to amino acid starvation	4/3967	6/46846	0.000669685	7	4	0.00612875	T28F4.5,impt-1,nprl-2,nprl-3
329	GO:0030590	BP	e	first cell cycle pseudocleavage	4/3967	6/46846	0.000669685	3	4	0.00612875	csnk-1,pam-1,par-5,pph-6
330	GO:0071035	BP	e	nuclear polyadenylation-dependent rRNA catabolic process	4/3967	6/46846	0.000669685	12	4	0.00612875	gld-4,exos-8,exos-7,exos-3
331	GO:0071038	BP	e	nuclear polyadenylation-dependent tRNA catabolic process	4/3967	6/46846	0.000669685	12	4	0.00612875	gld-4,exos-8,exos-7,exos-3
332	GO:0030970	BP	e	retrograde protein transport, ER to cytosol	4/3967	6/46846	0.000669685	10	4	0.00612875	Y105E8A.2,cdc-48.2,R151.6,sel-11
333	GO:0006048	BP	e	UDP-N-acetylglucosamine biosynthetic process	4/3967	6/46846	0.000669685	8	4	0.00612875	gna-2,C36A4.4,T03F6.3,F21D5.1
334	GO:1900194	BP	e	negative regulation of oocyte maturation	4/3967	6/46846	0.000669685	9	4	0.00612875	inx-22,inx-14,kin-2,egrh-1
335	GO:1903539	BP	e	protein localization to postsynaptic membrane	4/3967	6/46846	0.000669685	6	4	0.00612875	unc-11,vps-35,rab-6.2,vps-4
336	GO:0006072	BP	e	glycerol-3-phosphate metabolic process	4/3967	6/46846	0.000669685	6	4	0.00612875	T25G3.4,gpdh-1,gpdh-2,acl-6
337	GO:0030162	BP	e	regulation of proteolysis	4/3967	6/46846	0.000669685	6	4	0.00612875	mel-26,ned-8,bath-41,bath-43
338	GO:0031054	BP	e	pre-miRNA processing	4/3967	6/46846	0.000669685	9	4	0.00612875	lin-28,drsh-1,pup-2,ddx-17
339	GO:0006646	BP	e	phosphatidylethanolamine biosynthetic process	4/3967	6/46846	0.000669685	8	4	0.00612875	F54D7.2,mboa-6,psd-1,cept-2
340	GO:0060471	BP	e	cortical granule exocytosis	4/3967	6/46846	0.000669685	9	4	0.00612875	rab-11.1,sep-1,ify-1,rab-6.1
341	GO:0007399	BP	e	nervous system development	17/3967	85/46846	0.000688083	4	17	0.00628828	mcm-4,impt-1,smp-1,lin-5,zyx-1,asd-1,dpff-1,cyy-1,strd-1,lis-1,cdk-5,pig-1,ced-10,spn-4,sor-3,fox-1,unc-84
342	GO:0060282	BP	e	positive regulation of oocyte development	5/3967	10/46846	0.000760927	8	5	0.00681193	gld-1,lin-41,atx-2,oma-1,oma-2
343	GO:0050482	BP	e	arachidonic acid secretion	5/3967	10/46846	0.000760927	12	5	0.00681193	Y52B11A.8,F35C11.5,C07E3.9,H23N18.5,Y69A2AL.2
344	GO:0031145	BP	e	anaphase-promoting complex-dependent catabolic process	5/3967	10/46846	0.000760927	10	5	0.00681193	zyg-11,apc-11,such-1,cul-2,apc-10
345	GO:0046939	BP	e	nucleotide phosphorylation	5/3967	10/46846	0.000760927	8	5	0.00681193	F40F8.1,let-754,F21D5.5,F38B2.4,C29F7.3
346	GO:0030953	BP	e	astral microtubule organization	5/3967	10/46846	0.000760927	7	5	0.00681193	tac-1,dcn-1,let-711,atx-2,klp-7
347	GO:0043068	BP	e	positive regulation of programmed cell death	5/3967	10/46846	0.000760927	6	5	0.00681193	spe-5,vha-10,unc-32,vha-12,vha-2
348	GO:0009072	BP	e	aromatic amino acid family metabolic process	5/3967	10/46846	0.000760927	7	5	0.00681193	pah-1,hpd-1,fah-1,tatn-1,gst-42
349	GO:0006730	BP	e	one-carbon metabolic process	5/3967	10/46846	0.000760927	3	5	0.00681193	ahcy-1,mthf-1,F25B5.6,mel-32,sams-1
350	GO:1903863	BP	e	P granule assembly	5/3967	10/46846	0.000760927	7	5	0.00681193	ekl-1,csr-1,pptr-2,pptr-1,sir-2.4
351	GO:0060465	BP	e	pharynx development	10/3967	37/46846	0.000772229	3	10	0.00688351	lim-7,aph-1,aph-2,abu-14,sqv-8,pen-2,abu-6,abu-8,abu-15,abu-7
352	GO:0016246	BP	e	RNA interference	10/3967	37/46846	0.000772229	10	10	0.00688351	zfp-1,csr-1,ergo-1,sid-1,nrde-3,mrp-1,sid-3,sid-5,mut-2,gfl-1
353	GO:0006897	BP	e	endocytosis	13/3967	57/46846	0.000792824	5	13	0.0070478	unc-11,unc-57,tat-5,csnk-1,cup-2,ptr-23,cdc-42,alfa-1,wip-1,mtm-9,cnb-1,apa-2,kin-20
354	GO:0016573	BP	e	histone acetylation	9/3967	31/46846	0.000798914	11	9	0.00709227	pcaf-1,F54E7.9,cbp-3,mrg-1,ruvb-1,bir-1,elpc-3,cbp-2,F30F8.10
355	GO:0030001	BP	e	metal ion transport	7/3967	20/46846	0.000894286	6	7	0.00789589	zipt-11,zipt-2.4,ddp-1,cuc-1,cua-1,zipt-2.1,zipt-15
356	GO:0007548	BP	e	sex differentiation	7/3967	20/46846	0.000894286	3	7	0.00789589	fbf-1,fbf-2,rsp-5,fem-2,rsp-6,sel-10,lin-15A
357	GO:0090501	BP	e	RNA phosphodiester bond hydrolysis	6/3967	15/46846	0.000938784	7	6	0.00814529	drsh-1,C15C6.4,Y66A7A.2,tsen-54,crn-4,tsen-34
358	GO:0007088	BP	e	regulation of mitotic nuclear division	6/3967	15/46846	0.000938784	7	6	0.00814529	cyb-2.2,T12C9.7,R02F2.1,cyb-1,cyb-2.1,cyb-3
359	GO:1903356	BP	e	positive regulation of distal tip cell migration	6/3967	15/46846	0.000938784	8	6	0.00814529	mom-5,ced-12,ced-1,gsk-3,ced-2,ced-10
360	GO:0006637	BP	e	acyl-CoA metabolic process	6/3967	15/46846	0.000938784	10	6	0.00814529	C31H5.6,T07D3.9,C17C3.1,daf-22,C37H5.13,dhs-28
361	GO:0006986	BP	e	response to unfolded protein	6/3967	15/46846	0.000938784	5	6	0.00814529	hsp-4,stc-1,kgb-1,hsp-1,hsp-6,jamp-1
362	GO:0045787	BP	e	positive regulation of cell cycle	6/3967	15/46846	0.000938784	5	6	0.00814529	cyb-2.2,T12C9.7,R02F2.1,cyb-1,cyb-2.1,cyb-3
363	GO:0006401	BP	e	RNA catabolic process	6/3967	15/46846	0.000938784	7	6	0.00814529	tsn-1,exos-8,BE0003N10.1,C08F8.2,dcs-1,crn-4
364	GO:0043087	BP	e	regulation of GTPase activity	6/3967	15/46846	0.000938784	5	6	0.00814529	eat-16,tag-325,trpp-6,swan-1,plx-1,eat-17
365	GO:0016485	BP	e	protein processing	6/3967	15/46846	0.000938784	6	6	0.00814529	sep-1,hop-1,aph-1,nra-2,aph-2,cpd-2
366	GO:0045747	BP	e	positive regulation of Notch signaling pathway	6/3967	15/46846	0.000938784	7	6	0.00814529	hop-1,mdt-29,erh-1,osm-11,F35G12.11,dos-1
367	GO:0006470	BP	e	protein dephosphorylation	28/3967	175/46846	0.00097189	7	28	0.00842132	Y71F9AL.4,scpl-3,pdp-1,ppfr-2,F26A3.4,cdc-14,pgam-5,F28C6.8,egg-3,fem-2,pph-4.1,Y41D4A.5,soc-2,T22D1.5,C24F3.2,let-92,ppm-1.A,scpl-4,gsp-1,pptr-2,pptr-1,pph-5,oga-1,pph-1,pph-6,cnep-1,lip-1,clr-1
368	GO:0045167	BP	e	asymmetric protein localization involved in cell fate determination	7/3967	21/46846	0.00124395	4	7	0.0107358	mom-4,lit-1,oma-1,par-5,mbk-2,mom-2,par-1
369	GO:0008356	BP	e	asymmetric cell division	7/3967	21/46846	0.00124395	3	7	0.0107358	apr-1,mom-4,csnk-1,mat-3,lit-1,cyp-31A2,fzy-1
370	GO:0006164	BP	e	purine nucleotide biosynthetic process	5/3967	11/46846	0.00129779	9	5	0.0110976	gmps-1,R151.2,T22D1.3,adss-1,W04G3.5
371	GO:0006400	BP	e	tRNA modification	5/3967	11/46846	0.00129779	10	5	0.0110976	W02B12.10,C11D2.4,tgt-1,W02G9.3,tgt-2
372	GO:0007266	BP	e	Rho protein signal transduction	6/3967	16/46846	0.00139485	8	6	0.0118653	cdc-42,ced-10,miro-1,rho-1,rhi-1,mig-2
373	GO:0090087	BP	e	regulation of peptide transport	4/3967	7/46846	0.00145748	5	4	0.0119158	mif-3,F56C9.7,ltah-1.2,gpx-1
374	GO:1900195	BP	e	positive regulation of oocyte maturation	4/3967	7/46846	0.00145748	9	4	0.0119158	pam-1,oma-1,oma-2,fog-2
375	GO:0008299	BP	e	isoprenoid biosynthetic process	4/3967	7/46846	0.00145748	6	4	0.0119158	coq-1,fdps-1,Y48B6A.13,coq-2
376	GO:0010826	BP	e	negative regulation of centrosome duplication	4/3967	7/46846	0.00145748	10	4	0.0119158	skr-2,lin-23,atx-2,sel-10
377	GO:0006879	BP	e	cellular iron ion homeostasis	4/3967	7/46846	0.00145748	10	4	0.0119158	abtm-1,Y45F10D.4,glrx-3,aco-1
378	GO:0030833	BP	e	regulation of actin filament polymerization	4/3967	7/46846	0.00145748	10	4	0.0119158	arx-7,arx-6,arx-5,arx-3
379	GO:0046688	BP	e	response to copper ion	4/3967	7/46846	0.00145748	5	4	0.0119158	cutc-1,kgb-1,mek-1,mig-2
380	GO:0007346	BP	e	regulation of mitotic cell cycle	4/3967	7/46846	0.00145748	5	4	0.0119158	lmn-1,cki-2,cks-1,par-5
381	GO:0019363	BP	e	pyridine nucleotide biosynthetic process	4/3967	7/46846	0.00145748	9	4	0.0119158	nmat-2,kmo-1,kynu-1,F17C8.9
382	GO:0000738	BP	e	DNA catabolic process, exonucleolytic	4/3967	7/46846	0.00145748	8	4	0.0119158	gen-1,R02D3.8,crn-4,M02B7.2
383	GO:0016584	BP	e	nucleosome positioning	4/3967	7/46846	0.00145748	6	4	0.0119158	hil-5,hil-4,hil-3,his-24
384	GO:0045333	BP	e	cellular respiration	4/3967	7/46846	0.00145748	5	4	0.0119158	clk-1,Y116A8C.30,nuo-5,R144.13
385	GO:0000289	BP	e	nuclear-transcribed mRNA poly(A) tail shortening	4/3967	7/46846	0.00145748	10	4	0.0119158	let-711,panl-2,panl-3,parn-1
386	GO:0071712	BP	e	ER-associated misfolded protein catabolic process	4/3967	7/46846	0.00145748	9	4	0.0119158	cdc-48.2,rnf-5,npl-4.2,ufd-1
387	GO:0006607	BP	e	NLS-bearing protein import into nucleus	4/3967	7/46846	0.00145748	10	4	0.0119158	imb-1,npp-19,npp-1,ima-1
388	GO:0032509	BP	e	endosome transport via multivesicular body sorting pathway	4/3967	7/46846	0.00145748	6	4	0.0119158	vps-28,vps-2,vps-37,vps-36
389	GO:0097499	BP	e	protein localization to non-motile cilium	4/3967	7/46846	0.00145748	7	4	0.0119158	daf-25,stam-1,odr-4,odr-8
390	GO:0010951	BP	e	negative regulation of endopeptidase activity	12/3967	54/46846	0.00158342	10	12	0.0129131	srp-2,srp-7,cri-2,timp-1,F32D8.7,tag-290,C02F12.5,B0222.5,piit-1,T21D12.12,K11D12.13,C49H3.16
391	GO:0016579	BP	e	protein deubiquitination	9/3967	34/46846	0.00164819	9	9	0.0134077	usp-5,usp-14,otub-4,H34C03.2,T22F3.2,atx-3,usp-3,ubh-3,otub-1
392	GO:0023014	BP	e	signal transduction by protein phosphorylation	9/3967	34/46846	0.00164819	8	9	0.0134077	mek-2,mop-25.2,strd-1,gck-1,mop-25.1,sek-3,mek-1,mop-25.3,gck-3
393	GO:0000724	BP	e	double-strand break repair via homologous recombination	7/3967	22/46846	0.00169207	9	7	0.0137304	rpa-2,T27A3.7,ZK1248.11,gen-1,brc-2,rad-51,rmh-2
394	GO:0001934	BP	e	positive regulation of protein phosphorylation	6/3967	17/46846	0.00200211	9	6	0.0161457	tlf-1,kars-1,clk-1,isp-1,cyb-1,cyb-3
395	GO:0006338	BP	e	chromatin remodeling	6/3967	17/46846	0.00200211	4	6	0.0161457	arp-6,hmg-1.1,snfc-5,gfi-1,ruvb-1,dro-1
396	GO:1902742	BP	e	apoptotic process involved in development	5/3967	12/46846	0.00207006	5	5	0.0165707	ced-12,ced-1,ced-4,ced-2,ced-8
397	GO:0044237	BP	e	cellular metabolic process	5/3967	12/46846	0.00207006	2	5	0.0165707	eif-2Bbeta,rpb-4,eif-2Balpha,eif-2Bdelta,M106.7
398	GO:0016236	BP	e	macroautophagy	5/3967	12/46846	0.00207006	5	5	0.0165707	cdc-48.2,epg-4,atg-3,sec-23,C36E6.2
399	GO:0002098	BP	e	tRNA wobble uridine modification	5/3967	12/46846	0.00207006	12	5	0.0165707	elpc-2,F46B6.4,tut-2,elpc-3,elpc-4
400	GO:0000165	BP	e	MAPK cascade	8/3967	29/46846	0.00222779	9	8	0.0168325	mek-2,mom-4,mpk-1,strd-1,lit-1,lin-45,unc-43,mek-1
401	GO:0006139	BP	e	nucleobase-containing compound metabolic process	7/3967	23/46846	0.00225613	4	7	0.0168325	dog-1,F40F8.1,xpd-1,let-754,K02D7.1,F38B2.4,C29F7.3
402	GO:0046168	BP	e	glycerol-3-phosphate catabolic process	3/3967	4/46846	0.00227327	7	3	0.0168325	T25G3.4,gpdh-1,gpdh-2
403	GO:0060280	BP	e	negative regulation of ovulation	3/3967	4/46846	0.00227327	5	3	0.0168325	oma-1,oma-2,egrh-1
404	GO:0009165	BP	e	nucleotide biosynthetic process	3/3967	4/46846	0.00227327	8	3	0.0168325	R151.2,W04G3.5,ZK643.2
405	GO:0008154	BP	e	actin polymerization or depolymerization	3/3967	4/46846	0.00227327	5	3	0.0168325	abi-1,cas-1,cas-2
406	GO:0090169	BP	e	regulation of spindle assembly	3/3967	4/46846	0.00227327	9	3	0.0168325	pab-1,szy-20,atx-2
407	GO:0019953	BP	e	sexual reproduction	3/3967	4/46846	0.00227327	3	3	0.0168325	drsh-1,lat-1,orai-1
408	GO:0034969	BP	e	histone arginine methylation	3/3967	4/46846	0.00227327	10	3	0.0168325	prmt-5,prmt-9,prmt-1
409	GO:0006312	BP	e	mitotic recombination	3/3967	4/46846	0.00227327	8	3	0.0168325	msh-2,rpa-2,rad-51
410	GO:0035999	BP	e	tetrahydrofolate interconversion	3/3967	4/46846	0.00227327	8	3	0.0168325	mthf-1,mel-32,Y106G6E.4
411	GO:0006369	BP	e	termination of RNA polymerase II transcription	3/3967	4/46846	0.00227327	9	3	0.0168325	mdt-18,ssup-72,pcf-11
412	GO:0009253	BP	e	peptidoglycan catabolic process	3/3967	4/46846	0.00227327	7	3	0.0168325	lys-4,lys-6,lys-2
413	GO:0097428	BP	e	protein maturation by iron-sulfur cluster transfer	3/3967	4/46846	0.00227327	6	3	0.0168325	Y54G11A.9,lpd-8,Y39B6A.3
414	GO:0051445	BP	e	regulation of meiotic cell cycle	3/3967	4/46846	0.00227327	5	3	0.0168325	cdk-2,skr-2,cyb-3
415	GO:0007140	BP	e	male meiotic nuclear division	3/3967	4/46846	0.00227327	7	3	0.0168325	puf-8,kgb-1,mek-1
416	GO:0031119	BP	e	tRNA pseudouridine synthesis	3/3967	4/46846	0.00227327	11	3	0.0168325	Y48C3A.20,pus-1,Y73B6BL.29
417	GO:0030041	BP	e	actin filament polymerization	3/3967	4/46846	0.00227327	7	3	0.0168325	ddl-1,arx-6,ttc-17
418	GO:0040008	BP	e	regulation of growth	3/3967	4/46846	0.00227327	3	3	0.0168325	daf-16,rsp-2,rsp-1
419	GO:0071422	BP	e	succinate transmembrane transport	3/3967	4/46846	0.00227327	11	3	0.0168325	nac-3,slc-25A10,nac-2
420	GO:0070584	BP	e	mitochondrion morphogenesis	3/3967	4/46846	0.00227327	5	3	0.0168325	phb-1,phb-2,immt-1
421	GO:0044206	BP	e	UMP salvage	3/3967	4/46846	0.00227327	12	3	0.0168325	R12E2.11,upp-1,B0001.4
422	GO:0042796	BP	e	snRNA transcription by RNA polymerase III	3/3967	4/46846	0.00227327	12	3	0.0168325	snpc-1.1,snpc-1.2,R05F9.11
423	GO:0006729	BP	e	tetrahydrobiopterin biosynthetic process	3/3967	4/46846	0.00227327	8	3	0.0168325	qdpr-1,cat-4,pcbd-1
424	GO:0032801	BP	e	receptor catabolic process	3/3967	4/46846	0.00227327	6	3	0.0168325	vps-28,vps-37,mvb-12
425	GO:0042303	BP	e	molting cycle	3/3967	4/46846	0.00227327	2	3	0.0168325	let-767,skp-1,nekl-3
426	GO:0035404	BP	e	histone-serine phosphorylation	3/3967	4/46846	0.00227327	10	3	0.0168325	aak-1,air-1,aak-2
427	GO:0071042	BP	e	nuclear polyadenylation-dependent mRNA catabolic process	3/3967	4/46846	0.00227327	10	3	0.0168325	gld-4,exos-8,exos-7
428	GO:0043407	BP	e	negative regulation of MAP kinase activity	3/3967	4/46846	0.00227327	12	3	0.0168325	gck-1,egrh-1,lip-1
429	GO:0009298	BP	e	GDP-mannose biosynthetic process	3/3967	4/46846	0.00227327	8	3	0.0168325	ZK632.4,F52B11.2,tag-335
430	GO:0042795	BP	e	snRNA transcription by RNA polymerase II	3/3967	4/46846	0.00227327	12	3	0.0168325	snpc-1.1,snpc-1.2,R05F9.11
431	GO:0070534	BP	e	protein K63-linked ubiquitination	3/3967	4/46846	0.00227327	11	3	0.0168325	uev-1,ubc-13,prp-19
432	GO:0043328	BP	e	protein transport to vacuole involved in ubiquitin-dependent protein catabolic process via the multivesicular body sorting pathway	3/3967	4/46846	0.00227327	9	3	0.0168325	vps-28,vps-22,vps-36
433	GO:0051604	BP	e	protein maturation	3/3967	4/46846	0.00227327	5	3	0.0168325	Y54G11A.9,tasp-1,K11G12.6
434	GO:0016042	BP	e	lipid catabolic process	10/3967	43/46846	0.00266284	4	10	0.0196019	lid-1,Y54F10AM.8,plc-4,lipl-5,D1054.1,lipl-1,C45B2.6,ipla-2,C07E3.9,Y69A2AL.2
435	GO:0090503	BP	e	RNA phosphodiester bond hydrolysis, exonucleolytic	4/3967	8/46846	0.00271947	8	4	0.0196019	panl-2,panl-3,C08B6.8,parn-1
436	GO:0033365	BP	e	protein localization to organelle	4/3967	8/46846	0.00271947	5	4	0.0196019	rsa-1,alx-1,rsa-2,pph-5
437	GO:0006094	BP	e	gluconeogenesis	4/3967	8/46846	0.00271947	7	4	0.0196019	pgk-1,tpi-1,pyc-1,fbp-1
438	GO:0009435	BP	e	NAD biosynthetic process	4/3967	8/46846	0.00271947	11	4	0.0196019	nmat-2,kmo-1,kynu-1,F17C8.9
439	GO:0043277	BP	e	apoptotic cell clearance	4/3967	8/46846	0.00271947	7	4	0.0196019	unc-108,cmd-1,crn-2,atg-18
440	GO:0070932	BP	e	histone H3 deacetylation	4/3967	8/46846	0.00271947	10	4	0.0196019	hda-3,hda-2,sir-2.1,hda-1
441	GO:0031936	BP	e	negative regulation of chromatin silencing	4/3967	8/46846	0.00271947	11	4	0.0196019	hil-5,hil-4,hil-3,his-24
442	GO:0007097	BP	e	nuclear migration	4/3967	8/46846	0.00271947	5	4	0.0196019	dnc-2,lis-1,dnc-4,unc-84
443	GO:0034475	BP	e	U4 snRNA 3'-end processing	4/3967	8/46846	0.00271947	11	4	0.0196019	exos-8,crn-5,exos-7,exos-3
444	GO:0034427	BP	e	nuclear-transcribed mRNA catabolic process, exonucleolytic, 3'-5'	4/3967	8/46846	0.00271947	11	4	0.0196019	exos-8,crn-5,exos-7,exos-3
445	GO:0090481	BP	e	pyrimidine nucleotide-sugar transmembrane transport	4/3967	8/46846	0.00271947	7	4	0.0196019	nstp-4,ugtp-1,srf-3,nstp-5
446	GO:0051306	BP	e	mitotic sister chromatid separation	4/3967	8/46846	0.00271947	4	4	0.0196019	sep-1,ify-1,smo-1,tofu-6
447	GO:0045842	BP	e	positive regulation of mitotic metaphase/anaphase transition	4/3967	8/46846	0.00271947	11	4	0.0196019	sds-22,apc-11,such-1,cyb-3
448	GO:0010824	BP	e	regulation of centrosome duplication	4/3967	8/46846	0.00271947	9	4	0.0196019	szy-20,szy-2,gen-1,atx-2
449	GO:0060069	BP	e	Wnt signaling pathway, regulating spindle positioning	4/3967	8/46846	0.00271947	9	4	0.0196019	mom-5,gsk-3,mig-5,mig-14
450	GO:0050821	BP	e	protein stabilization	4/3967	8/46846	0.00271947	4	4	0.0196019	ify-1,lin-15A,rab-6.2,F53A3.7
451	GO:0042273	BP	e	ribosomal large subunit biogenesis	5/3967	13/46846	0.00313048	4	5	0.0223175	C43E11.9,rpl-14,rpl-33,rpl-26,C16A3.4
452	GO:0007276	BP	e	gamete generation	5/3967	13/46846	0.00313048	3	5	0.0223175	lin-41,arf-1.2,cgh-1,iff-1,ima-3
453	GO:1905516	BP	e	positive regulation of fertilization	5/3967	13/46846	0.00313048	5	5	0.0223175	vbh-1,szy-20,atx-2,oma-1,oma-2
454	GO:0016575	BP	e	histone deacetylation	5/3967	13/46846	0.00313048	9	5	0.0223175	hda-3,F10E7.11,hda-2,mrg-1,hda-1
455	GO:0002376	BP	e	immune system process	5/3967	13/46846	0.00313048	1	5	0.0223175	daf-16,skpo-1,lys-7,lys-1,lys-2
456	GO:0046513	BP	e	ceramide biosynthetic process	5/3967	13/46846	0.00313048	8	5	0.0223175	asm-1,F33D4.4,hyl-1,sms-2,hyl-2
457	GO:0006378	BP	e	mRNA polyadenylation	5/3967	13/46846	0.00313048	10	5	0.0223175	cfim-1,gld-4,pap-1,ssup-72,pcf-11
458	GO:0006887	BP	e	exocytosis	8/3967	32/46846	0.00434561	6	8	0.0308453	rab-11.1,sec-6,ddl-1,sec-5,snap-29,sec-10,sec-15,snt-2
459	GO:0034625	BP	e	fatty acid elongation, monounsaturated fatty acid	4/3967	9/46846	0.00456782	11	4	0.0313634	elo-6,elo-1,elo-2,elo-4
460	GO:0009086	BP	e	methionine biosynthetic process	4/3967	9/46846	0.00456782	10	4	0.0313634	T01D1.4,mthf-1,F42F12.4,K07E1.1
461	GO:0045595	BP	e	regulation of cell differentiation	4/3967	9/46846	0.00456782	4	4	0.0313634	apr-1,cki-1,hpl-2,hda-1
462	GO:0034626	BP	e	fatty acid elongation, polyunsaturated fatty acid	4/3967	9/46846	0.00456782	11	4	0.0313634	elo-6,elo-1,elo-2,elo-4
463	GO:0010286	BP	e	heat acclimation	4/3967	9/46846	0.00456782	5	4	0.0313634	daf-16,par-5,prmt-1,prdx-2
464	GO:0015012	BP	e	heparan sulfate proteoglycan biosynthetic process	4/3967	9/46846	0.00456782	8	4	0.0313634	sqv-2,sqv-3,hst-1,sqv-6
465	GO:0019367	BP	e	fatty acid elongation, saturated fatty acid	4/3967	9/46846	0.00456782	10	4	0.0313634	elo-6,elo-1,elo-2,elo-4
466	GO:0030031	BP	e	cell projection assembly	4/3967	9/46846	0.00456782	4	4	0.0313634	M04F3.5,cdc-42,pat-6,gex-3
467	GO:0045910	BP	e	negative regulation of DNA recombination	4/3967	9/46846	0.00456782	8	4	0.0313634	hil-5,hil-4,hil-3,his-24
468	GO:0097240	BP	e	chromosome attachment to the nuclear envelope	4/3967	9/46846	0.00456782	5	4	0.0313634	hpl-2,W05F2.8,C38D4.10,H04D03.6
469	GO:0008544	BP	e	epidermis development	4/3967	9/46846	0.00456782	4	4	0.0313634	rap-1,rap-2,plx-1,lin-26
470	GO:0034514	BP	e	mitochondrial unfolded protein response	4/3967	9/46846	0.00456782	7	4	0.0313634	lin-65,clpp-1,hsp-6,ubl-5
471	GO:0016071	BP	e	mRNA metabolic process	3/3967	5/46846	0.00532411	7	3	0.0350069	pab-1,cgh-1,fox-1
472	GO:0042276	BP	e	error-prone translesion synthesis	3/3967	5/46846	0.00532411	10	3	0.0350069	polh-1,polk-1,pole-2
473	GO:0006998	BP	e	nuclear envelope organization	3/3967	5/46846	0.00532411	4	3	0.0350069	rbm-39,unc-84,cnep-1
474	GO:0006783	BP	e	heme biosynthetic process	3/3967	5/46846	0.00532411	7	3	0.0350069	fecl-1,mai-2,mai-1
475	GO:0051289	BP	e	protein homotetramerization	3/3967	5/46846	0.00532411	7	3	0.0350069	ced-4,mel-32,dhs-21
476	GO:0048284	BP	e	organelle fusion	3/3967	5/46846	0.00532411	4	3	0.0350069	vps-18,rab-7,sorf-1
477	GO:0006415	BP	e	translational termination	3/3967	5/46846	0.00532411	6	3	0.0350069	abce-1,W03F8.3,erfa-1
478	GO:0043409	BP	e	negative regulation of MAPK cascade	3/3967	5/46846	0.00532411	10	3	0.0350069	stam-1,puf-8,gap-3
479	GO:0006627	BP	e	protein processing involved in protein targeting to mitochondrion	3/3967	5/46846	0.00532411	8	3	0.0350069	mppa-1,mppb-1,Y67H2A.7
480	GO:0017183	BP	e	peptidyl-diphthamide biosynthetic process from peptidyl-histidine	3/3967	5/46846	0.00532411	10	3	0.0350069	dph-2,dph-1,E01A2.5
481	GO:0006121	BP	e	mitochondrial electron transport, succinate to ubiquinone	3/3967	5/46846	0.00532411	6	3	0.0350069	sdhd-1,Y57A10A.29,mev-1
482	GO:0045977	BP	e	positive regulation of mitotic cell cycle, embryonic	3/3967	5/46846	0.00532411	7	3	0.0350069	szy-20,atx-2,npp-1
483	GO:0016125	BP	e	sterol metabolic process	3/3967	5/46846	0.00532411	5	3	0.0350069	tat-4,R05H5.5,Y38H6C.16
484	GO:0009083	BP	e	branched-chain amino acid catabolic process	3/3967	5/46846	0.00532411	8	3	0.0350069	bckd-1B,hach-1,B0250.5
485	GO:0051793	BP	e	medium-chain fatty acid catabolic process	3/3967	5/46846	0.00532411	9	3	0.0350069	abhd-3.2,acdh-7,acdh-10
486	GO:0006542	BP	e	glutamine biosynthetic process	3/3967	5/46846	0.00532411	10	3	0.0350069	gln-6,gln-3,gln-5
487	GO:2000785	BP	e	regulation of autophagosome assembly	3/3967	5/46846	0.00532411	8	3	0.0350069	nprl-2,ragc-1,nprl-3
488	GO:0051013	BP	e	microtubule severing	3/3967	5/46846	0.00532411	6	3	0.0350069	mei-2,mei-1,spas-1
489	GO:0031081	BP	e	nuclear pore distribution	3/3967	5/46846	0.00532411	7	3	0.0350069	lmn-1,npp-10,npp-20
490	GO:2001137	BP	e	positive regulation of endocytic recycling	3/3967	5/46846	0.00532411	7	3	0.0350069	ccm-3,gck-1,cash-1
491	GO:0001731	BP	e	formation of translation preinitiation complex	3/3967	5/46846	0.00532411	7	3	0.0350069	eif-2gamma,eif-2D,C11D2.7
492	GO:0017196	BP	e	N-terminal peptidyl-methionine acetylation	3/3967	5/46846	0.00532411	10	3	0.0350069	cra-1,natb-1,F30F8.10
493	GO:0007492	BP	e	endoderm development	3/3967	5/46846	0.00532411	4	3	0.0350069	apr-1,mom-4,lit-1
494	GO:0006116	BP	e	NADH oxidation	3/3967	5/46846	0.00532411	12	3	0.0350069	gpdh-1,gpdh-2,sodh-1
495	GO:0015914	BP	e	phospholipid transport	5/3967	15/46846	0.00632951	7	5	0.0391251	tat-5,F15D3.6,tat-4,B0334.4,Y54F10AR.1
496	GO:0006464	BP	e	cellular protein modification process	5/3967	15/46846	0.00632951	6	5	0.0391251	bpl-1,ttll-12,lpl-1,uba-1,ubl-5
497	GO:0006812	BP	e	cation transport	8/3967	34/46846	0.00644619	5	8	0.0391251	cua-1,K07H8.2,catp-6,nhx-4,PDB1.1,F41E7.1,nhx-5,Y71H2AM.9
498	GO:0007131	BP	e	reciprocal meiotic recombination	4/3967	10/46846	0.00710574	9	4	0.0391251	rpa-2,pch-2,cosa-1,rad-51
499	GO:0000302	BP	e	response to reactive oxygen species	4/3967	10/46846	0.00710574	4	4	0.0391251	immt-1,gpx-5,lpr-6,lpr-4
500	GO:0031146	BP	e	SCF-dependent proteasomal ubiquitin-dependent protein catabolic process	4/3967	10/46846	0.00710574	10	4	0.0391251	EEED8.10,Y53G8AR.8,skpt-1,rbx-1
501	GO:0030042	BP	e	actin filament depolymerization	4/3967	10/46846	0.00710574	7	4	0.0391251	ced-4,aipl-1,unc-78,twf-2
502	GO:0034613	BP	e	cellular protein localization	4/3967	10/46846	0.00710574	4	4	0.0391251	sep-1,npp-5,lmtr-2,rab-6.2
503	GO:0008610	BP	e	lipid biosynthetic process	4/3967	10/46846	0.00710574	4	4	0.0391251	fath-1,emb-8,cyp-31A2,F35C8.5
504	GO:0034606	BP	e	response to hermaphrodite contact	4/3967	10/46846	0.00710574	6	4	0.0391251	stam-1,kin-10,kin-3,rcan-1
505	GO:0051229	BP	e	meiotic spindle disassembly	2/3967	2/46846	0.00716934	8	2	0.0391251	mei-1,let-92
506	GO:0002184	BP	e	cytoplasmic translational termination	2/3967	2/46846	0.00716934	7	2	0.0391251	erfa-1,erfa-3
507	GO:0071539	BP	e	protein localization to centrosome	2/3967	2/46846	0.00716934	9	2	0.0391251	atx-2,klp-7
508	GO:0006589	BP	e	octopamine biosynthetic process	2/3967	2/46846	0.00716934	9	2	0.0391251	tdc-1,tbh-1
509	GO:0015672	BP	e	monovalent inorganic cation transport	2/3967	2/46846	0.00716934	6	2	0.0391251	tric-1B.1,tric-1B.2
510	GO:2000331	BP	e	regulation of terminal button organization	2/3967	2/46846	0.00716934	7	2	0.0391251	cyy-1,cdk-5
511	GO:0001932	BP	e	regulation of protein phosphorylation	2/3967	2/46846	0.00716934	8	2	0.0391251	kin-2,mig-2
512	GO:0070194	BP	e	synaptonemal complex disassembly	2/3967	2/46846	0.00716934	6	2	0.0391251	zhp-3,smo-1
513	GO:0071025	BP	e	RNA surveillance	2/3967	2/46846	0.00716934	8	2	0.0391251	parn-1,pelo-1
514	GO:1905938	BP	e	positive regulation of germ cell proliferation	2/3967	2/46846	0.00716934	6	2	0.0391251	pab-1,atx-2
515	GO:0031952	BP	e	regulation of protein autophosphorylation	2/3967	2/46846	0.00716934	9	2	0.0391251	pptr-2,pptr-1
516	GO:0015790	BP	e	UDP-xylose transmembrane transport	2/3967	2/46846	0.00716934	8	2	0.0391251	nstp-2,nstp-1
517	GO:0006177	BP	e	GMP biosynthetic process	2/3967	2/46846	0.00716934	11	2	0.0391251	gmps-1,T22D1.3
518	GO:0071586	BP	e	CAAX-box protein processing	2/3967	2/46846	0.00716934	7	2	0.0391251	fce-1,fce-2
519	GO:0060341	BP	e	regulation of cellular localization	2/3967	2/46846	0.00716934	4	2	0.0391251	par-6,C09G1.4
520	GO:0009396	BP	e	folic acid-containing compound biosynthetic process	2/3967	2/46846	0.00716934	7	2	0.0391251	F25B5.6,Y106G6E.4
521	GO:0042262	BP	e	DNA protection	2/3967	2/46846	0.00716934	7	2	0.0391251	hda-3,hda-2
522	GO:0035307	BP	e	positive regulation of protein dephosphorylation	2/3967	2/46846	0.00716934	9	2	0.0391251	nepr-1,lem-4
523	GO:0006047	BP	e	UDP-N-acetylglucosamine metabolic process	2/3967	2/46846	0.00716934	7	2	0.0391251	gfat-1,gfat-2
524	GO:0009142	BP	e	nucleoside triphosphate biosynthetic process	2/3967	2/46846	0.00716934	8	2	0.0391251	sucl-2,sucl-1
525	GO:0006438	BP	e	valyl-tRNA aminoacylation	2/3967	2/46846	0.00716934	11	2	0.0391251	glp-4,vars-1
526	GO:2000196	BP	e	positive regulation of female gonad development	2/3967	2/46846	0.00716934	7	2	0.0391251	gld-1,atx-2
527	GO:0070918	BP	e	production of small RNA involved in gene silencing by RNA	2/3967	2/46846	0.00716934	9	2	0.0391251	ekl-1,eri-5
528	GO:1903438	BP	e	positive regulation of mitotic cytokinetic process	2/3967	2/46846	0.00716934	9	2	0.0391251	szy-20,atx-2
529	GO:1903003	BP	e	positive regulation of protein deubiquitination	2/3967	2/46846	0.00716934	10	2	0.0391251	wdr-48,wdr-20
530	GO:0010867	BP	e	positive regulation of triglyceride biosynthetic process	2/3967	2/46846	0.00716934	8	2	0.0391251	nepr-1,cnep-1
531	GO:0070265	BP	e	necrotic cell death	2/3967	2/46846	0.00716934	3	2	0.0391251	asp-3,asp-4
532	GO:0035148	BP	e	tube formation	2/3967	2/46846	0.00716934	3	2	0.0391251	erm-1,act-5
533	GO:2000008	BP	e	regulation of protein localization to cell surface	2/3967	2/46846	0.00716934	6	2	0.0391251	uev-1,ubc-13
534	GO:0000965	BP	e	mitochondrial RNA 3'-end processing	2/3967	2/46846	0.00716934	9	2	0.0391251	BE0003N10.1,C08F8.2
535	GO:0097501	BP	e	stress response to metal ion	2/3967	2/46846	0.00716934	5	2	0.0391251	uba-5,mrp-1
536	GO:1904294	BP	e	positive regulation of ERAD pathway	2/3967	2/46846	0.00716934	11	2	0.0391251	Y59C2A.2,cni-1
537	GO:0015014	BP	e	heparan sulfate proteoglycan biosynthetic process, polysaccharide chain biosynthetic process	2/3967	2/46846	0.00716934	7	2	0.0391251	sqv-7,hst-2
538	GO:0007077	BP	e	mitotic nuclear envelope disassembly	2/3967	2/46846	0.00716934	6	2	0.0391251	plk-1,efa-6
539	GO:1904668	BP	e	positive regulation of ubiquitin protein ligase activity	2/3967	2/46846	0.00716934	12	2	0.0391251	fzr-1,fzy-1
540	GO:0006839	BP	e	mitochondrial transport	2/3967	2/46846	0.00716934	4	2	0.0391251	T09F3.2,dif-1
541	GO:0006015	BP	e	5-phosphoribose 1-diphosphate biosynthetic process	2/3967	2/46846	0.00716934	7	2	0.0391251	R151.2,W04G3.5
542	GO:0097479	BP	e	synaptic vesicle localization	2/3967	2/46846	0.00716934	5	2	0.0391251	unc-14,clec-38
543	GO:0042148	BP	e	strand invasion	2/3967	2/46846	0.00716934	7	2	0.0391251	brc-2,rad-51
544	GO:0051443	BP	e	positive regulation of ubiquitin-protein transferase activity	2/3967	2/46846	0.00716934	11	2	0.0391251	dcn-1,ubc-18
545	GO:0046963	BP	e	3'-phosphoadenosine 5'-phosphosulfate transport	2/3967	2/46846	0.00716934	9	2	0.0391251	pst-2,pst-1
546	GO:0061408	BP	e	positive regulation of transcription from RNA polymerase II promoter in response to heat stress	2/3967	2/46846	0.00716934	13	2	0.0391251	hsf-1,skn-1
547	GO:0030836	BP	e	positive regulation of actin filament depolymerization	2/3967	2/46846	0.00716934	11	2	0.0391251	aipl-1,unc-78
548	GO:0032511	BP	e	late endosome to vacuole transport via multivesicular body sorting pathway	2/3967	2/46846	0.00716934	7	2	0.0391251	Y74C10AL.2,C30B5.2
549	GO:0006167	BP	e	AMP biosynthetic process	2/3967	2/46846	0.00716934	11	2	0.0391251	R07H5.8,ndx-4
550	GO:0060581	BP	e	cell fate commitment involved in pattern specification	2/3967	2/46846	0.00716934	4	2	0.0391251	aph-1,aph-2
551	GO:1904263	BP	e	positive regulation of TORC1 signaling	2/3967	2/46846	0.00716934	9	2	0.0391251	npp-18,npp-20
552	GO:0019348	BP	e	dolichol metabolic process	2/3967	2/46846	0.00716934	7	2	0.0391251	dpm-1,B0024.13
553	GO:0097345	BP	e	mitochondrial outer membrane permeabilization	2/3967	2/46846	0.00716934	10	2	0.0391251	miro-1,dct-1
554	GO:0000288	BP	e	nuclear-transcribed mRNA catabolic process, deadenylation-dependent decay	2/3967	2/46846	0.00716934	10	2	0.0391251	rpb-4,dcs-1
555	GO:1901135	BP	e	carbohydrate derivative metabolic process	2/3967	2/46846	0.00716934	3	2	0.0391251	gfat-1,gfat-2
556	GO:0045128	BP	e	negative regulation of reciprocal meiotic recombination	2/3967	2/46846	0.00716934	10	2	0.0391251	msh-2,dpy-28
557	GO:0030540	BP	e	female genitalia development	2/3967	2/46846	0.00716934	5	2	0.0391251	let-767,evl-20
558	GO:1990592	BP	e	protein K69-linked ufmylation	2/3967	2/46846	0.00716934	11	2	0.0391251	ufm-1,ufc-1
559	GO:0009245	BP	e	lipid A biosynthetic process	2/3967	2/46846	0.00716934	8	2	0.0391251	F37C12.3,Y56A3A.19
560	GO:0000054	BP	e	ribosomal subunit export from nucleus	2/3967	2/46846	0.00716934	12	2	0.0391251	eif-6,abce-1
561	GO:0006275	BP	e	regulation of DNA replication	2/3967	2/46846	0.00716934	7	2	0.0391251	dscc-1,pcn-1
562	GO:0006533	BP	e	aspartate catabolic process	2/3967	2/46846	0.00716934	10	2	0.0391251	got-2.1,got-2.2
563	GO:0051964	BP	e	negative regulation of synapse assembly	2/3967	2/46846	0.00716934	7	2	0.0391251	cyy-1,ddi-1
564	GO:0000154	BP	e	rRNA modification	2/3967	2/46846	0.00716934	10	2	0.0391251	E02H1.1,tfbm-1
565	GO:0000972	BP	e	transcription-dependent tethering of RNA polymerase II gene DNA at nuclear periphery	2/3967	2/46846	0.00716934	5	2	0.0391251	rae-1,npp-8
566	GO:0045048	BP	e	protein insertion into ER membrane	2/3967	2/46846	0.00716934	8	2	0.0391251	cee-1,asna-1
567	GO:0036228	BP	e	protein localization to nuclear inner membrane	2/3967	2/46846	0.00716934	8	2	0.0391251	npp-8,npp-1
568	GO:0015783	BP	e	GDP-fucose transmembrane transport	2/3967	2/46846	0.00716934	8	2	0.0391251	nstp-2,nstp-1
569	GO:2000010	BP	e	positive regulation of protein localization to cell surface	2/3967	2/46846	0.00716934	7	2	0.0391251	wdr-48,wdr-20
570	GO:0006003	BP	e	fructose 2,6-bisphosphate metabolic process	2/3967	2/46846	0.00716934	5	2	0.0391251	pfkb-1.1,pfkb-1.2
571	GO:0006104	BP	e	succinyl-CoA metabolic process	2/3967	2/46846	0.00716934	11	2	0.0391251	sucl-2,sucl-1
572	GO:2000815	BP	e	regulation of mRNA stability involved in response to oxidative stress	2/3967	2/46846	0.00716934	11	2	0.0391251	sup-46,T07F10.3
573	GO:0000022	BP	e	mitotic spindle elongation	2/3967	2/46846	0.00716934	4	2	0.0391251	lin-5,tac-1
574	GO:0001704	BP	e	formation of primary germ layer	2/3967	2/46846	0.00716934	3	2	0.0391251	mex-1,pie-1
575	GO:0019217	BP	e	regulation of fatty acid metabolic process	2/3967	2/46846	0.00716934	6	2	0.0391251	nhr-49,mdt-15
576	GO:1902559	BP	e	3'-phospho-5'-adenylyl sulfate transmembrane transport	2/3967	2/46846	0.00716934	10	2	0.0391251	pst-2,pst-1
577	GO:0090114	BP	e	COPII-coated vesicle budding	2/3967	2/46846	0.00716934	7	2	0.0391251	npp-20,sec-31
578	GO:0034587	BP	e	piRNA metabolic process	2/3967	2/46846	0.00716934	8	2	0.0391251	henn-1,parn-1
579	GO:0000038	BP	e	very long-chain fatty acid metabolic process	2/3967	2/46846	0.00716934	8	2	0.0391251	daf-22,dhs-28
580	GO:0006107	BP	e	oxaloacetate metabolic process	2/3967	2/46846	0.00716934	7	2	0.0391251	mdh-1,C01G10.7
581	GO:0006021	BP	e	inositol biosynthetic process	2/3967	2/46846	0.00716934	7	2	0.0391251	ttx-7,inos-1
582	GO:0006102	BP	e	isocitrate metabolic process	2/3967	2/46846	0.00716934	7	2	0.0391251	idh-1,idh-2
583	GO:0002082	BP	e	regulation of oxidative phosphorylation	2/3967	2/46846	0.00716934	10	2	0.0391251	phb-1,phb-2
584	GO:0006231	BP	e	dTMP biosynthetic process	2/3967	2/46846	0.00716934	12	2	0.0391251	tyms-1,ZK643.2
585	GO:0101030	BP	e	tRNA-guanine transglycosylation	2/3967	2/46846	0.00716934	11	2	0.0391251	C11D2.4,tgt-1
586	GO:0034214	BP	e	protein hexamerization	2/3967	2/46846	0.00716934	6	2	0.0391251	mei-1,spas-1
587	GO:0035246	BP	e	peptidyl-arginine N-methylation	2/3967	2/46846	0.00716934	10	2	0.0391251	prmt-5,prmt-1
588	GO:0001578	BP	e	microtubule bundle formation	2/3967	2/46846	0.00716934	6	2	0.0391251	tppp-1,spas-1
589	GO:0000461	BP	e	endonucleolytic cleavage to generate mature 3'-end of SSU-rRNA from (SSU-rRNA, 5.8S rRNA, LSU-rRNA)	2/3967	2/46846	0.00716934	11	2	0.0391251	rps-0,rps-21
590	GO:0071816	BP	e	tail-anchored membrane protein insertion into ER membrane	2/3967	2/46846	0.00716934	9	2	0.0391251	asna-1,wrb-1
591	GO:0000002	BP	e	mitochondrial genome maintenance	2/3967	2/46846	0.00716934	5	2	0.0391251	pif-1,C27H6.9
592	GO:0034402	BP	e	recruitment of 3'-end processing factors to RNA polymerase II holoenzyme complex	2/3967	2/46846	0.00716934	7	2	0.0391251	rpb-4,cdc-73
593	GO:0006183	BP	e	GTP biosynthetic process	2/3967	2/46846	0.00716934	11	2	0.0391251	ndk-1,T22D1.3
594	GO:1904780	BP	e	negative regulation of protein localization to centrosome	2/3967	2/46846	0.00716934	7	2	0.0391251	szy-20,atx-2
595	GO:0046104	BP	e	thymidine metabolic process	2/3967	2/46846	0.00716934	9	2	0.0391251	upp-1,thk-1
596	GO:0010821	BP	e	regulation of mitochondrion organization	2/3967	2/46846	0.00716934	6	2	0.0391251	miro-1,drp-1
597	GO:0051045	BP	e	negative regulation of membrane protein ectodomain proteolysis	2/3967	2/46846	0.00716934	9	2	0.0391251	cri-2,timp-1
598	GO:1904799	BP	e	regulation of neuron remodeling	2/3967	2/46846	0.00716934	9	2	0.0391251	cyy-1,cdk-5
599	GO:0051881	BP	e	regulation of mitochondrial membrane potential	2/3967	2/46846	0.00716934	4	2	0.0391251	pgs-1,crls-1
600	GO:0030177	BP	e	positive regulation of Wnt signaling pathway	2/3967	2/46846	0.00716934	7	2	0.0391251	apr-1,mig-14
601	GO:0006382	BP	e	adenosine to inosine editing	2/3967	2/46846	0.00716934	9	2	0.0391251	adr-1,adr-2
602	GO:0001845	BP	e	phagolysosome assembly	2/3967	2/46846	0.00716934	7	2	0.0391251	unc-108,ced-1
603	GO:0015825	BP	e	L-serine transport	2/3967	2/46846	0.00716934	11	2	0.0391251	Y57E12AL.1,R11H6.2
604	GO:0006843	BP	e	mitochondrial citrate transmembrane transport	2/3967	2/46846	0.00716934	11	2	0.0391251	K11H3.3,Y37B11A.3
605	GO:1905833	BP	e	negative regulation of microtubule nucleation	2/3967	2/46846	0.00716934	11	2	0.0391251	atx-2,klp-7
606	GO:0006225	BP	e	UDP biosynthetic process	2/3967	2/46846	0.00716934	11	2	0.0391251	F40F8.1,C29F7.3
607	GO:0030033	BP	e	microvillus assembly	2/3967	2/46846	0.00716934	6	2	0.0391251	daf-25,act-5
608	GO:0031398	BP	e	positive regulation of protein ubiquitination	2/3967	2/46846	0.00716934	10	2	0.0391251	pink-1,dss-1
609	GO:0006811	BP	e	ion transport	49/3967	395/46846	0.00814485	4	49	0.0444116	inx-22,inx-13,inx-12,vha-16,vha-10,inx-14,asg-1,atp-1,F58F12.1,tomm-40,vha-9,mfn-1,twk-5,tric-1B.1,Y82E9BR.3,unc-32,slc-17.2,vha-1,nac-3,mcu-1,vdac-1,vha-5,mca-1,inx-8,best-1,vha-18,del-6,inx-11,eat-6,glc-1,vha-12,inx-3,asg-2,nhx-4,inx-5,unc-58,nhx-5,inx-2,sfxn-1.5,nkb-1,lgc-22,vha-2,nac-2,tric-1B.2,Y70G10A.3,ZC262.5,inx-9,vha-13,lgc-28
610	GO:0010171	BP	e	body morphogenesis	6/3967	22/46846	0.00835999	3	6	0.0455085	lim-7,pdi-3,rab-7,ced-10,sand-1,aps-2
611	GO:0007517	BP	e	muscle organ development	5/3967	16/46846	0.00857254	4	5	0.0465489	soc-2,let-60,act-1,unc-97,mlc-1
612	GO:0006310	BP	e	DNA recombination	7/3967	29/46846	0.00917132	7	7	0.0496761	pif-1,rpa-2,cra-1,brc-2,exo-1,rad-51,K07C5.3
613	GO:0040028	BP	e	regulation of vulval development	7/3967	29/46846	0.00917132	7	7	0.0496761	hop-1,adr-1,sod-1,let-60,apx-1,sel-10,lip-1
614	GO:0050911	BP	p	detection of chemical stimulus involved in sensory perception of smell	1/3967	271/46846	1.53816e-06	5	1	3.93044e-05	str-118
615	GO:0007186	BP	p	G-protein coupled receptor signaling pathway	13/3967	673/46846	3.503e-06	5	13	7.48379e-05	gpa-16,mig-1,gpc-2,eat-16,lat-1,pdfr-1,F35H10.10,npr-25,egl-10,ser-7,T04F8.2,str-118,C24A8.6
616	GO:0007606	BP	p	sensory perception of chemical stimulus	2/3967	188/46846	1.76953e-05	5	2	0.000318515	bas-1,D2023.1
617	GO:0042048	BP	p	olfactory behavior	2/3967	179/46846	3.72797e-05	3	2	0.0005843	odr-4,str-118
618	GO:0072546	CC	e	ER membrane protein complex	10/3967	10/46846	1.01138e-07	5	10	2.56673e-05	F25H2.4,emc-2,emc-1,B0334.5,C35D10.1,perm-3,emc-6,emc-3,Y43F8C.7,emc-5
619	GO:0015935	CC	e	small ribosomal subunit	9/3967	10/46846	1.01138e-07	5	9	2.56673e-05	rps-15,rps-20,dap-3,rps-9,rps-0,rps-3,rps-5,rps-23,mrps-2
620	GO:0008541	CC	e	proteasome regulatory particle, lid subcomplex	8/3967	10/46846	1.01138e-07	3	8	2.56673e-05	rpn-5,rpn-9,rpn-12,dss-1,rpn-6.1,rpn-3,rpn-6.2,rpn-13
621	GO:0010494	CC	e	cytoplasmic stress granule	9/3967	13/46846	1.15761e-07	7	9	2.56673e-05	vbh-1,pab-1,lsm-1,rsp-1,cgh-1,atx-2,gtbp-1,T07F10.3,sir-2.4
622	GO:0005774	CC	e	vacuolar membrane	12/3967	20/46846	1.29165e-07	5	12	2.56673e-05	ctns-1,rab-7,vha-1,cua-1,catp-6,arl-8,snap-1,Y59A8B.8,mrp-1,vha-2,vha-13,Y59A8B.25
623	GO:0030017	CC	e	sarcomere	12/3967	24/46846	1.37135e-07	5	12	2.56673e-05	pfd-2,mak-1,ttll-12,hip-1,K08E3.5,allo-1,Y57G11C.3,cnb-1,zig-12,unc-27,C04G6.4,W03F9.1
624	GO:0005741	CC	e	mitochondrial outer membrane	14/3967	24/46846	1.37135e-07	6	14	2.56673e-05	tomm-22,fzo-1,lgg-1,pgam-5,tomm-40,gop-3,mtx-2,tomm-7,miro-1,vdac-1,kmo-1,tomm-20,dct-1,C41G7.9
625	GO:0000794	CC	e	condensed nuclear chromosome	18/3967	33/46846	1.65363e-07	7	18	2.56673e-05	sep-1,cdc-6,rpa-2,mei-2,ekl-1,nol-6,csc-1,pal-1,brc-2,dpy-28,him-3,csr-1,rad-51,zim-2,lin-54,air-1,ceh-39,him-8
626	GO:0005681	CC	e	spliceosomal complex	16/3967	33/46846	1.65363e-07	5	16	2.56673e-05	snr-7,smu-1,snr-2,hel-1,M28.5,uaf-1,snr-5,bud-31,snr-6,skp-1,gut-2,slrp-1,smi-1,lsm-6,sap-49,prp-19
627	GO:0030173	CC	e	integral component of Golgi membrane	18/3967	33/46846	1.65363e-07	6	18	2.56673e-05	T03F1.12,nstp-4,rer-1,pst-2,ugtp-1,unc-50,hut-1,nstp-2,pst-1,yif-1,sms-2,F47B7.2,C34D4.4,nstp-1,srf-3,W02F12.2,nstp-5,W09G3.8
628	GO:0005819	CC	e	spindle	18/3967	38/46846	1.887e-07	5	18	2.56673e-05	rab-11.1,sep-1,mei-1,ify-1,cdc-14,lin-5,ooc-5,csc-1,tac-1,paa-1,tbg-1,pie-1,jtr-1,bir-1,pph-5,dyrb-1,ska-1,smo-1
629	GO:0005839	CC	e	proteasome core complex	12/3967	17/46846	2.08849e-07	3	12	2.56673e-05	pbs-4,pas-3,pbs-7,pas-4,pbs-2,pbs-5,pbs-3,pbs-6,pbs-1,pas-2,C14C10.5,pas-1
630	GO:0005666	CC	e	RNA polymerase III complex	11/3967	17/46846	2.08849e-07	8	11	2.56673e-05	rpb-10,rpb-5,rpb-6,rpb-8,rpc-2,rpc-11,rpc-1,rpac-40,rpb-12,W06E11.1,M106.7
631	GO:0070469	CC	e	respiratory chain	14/3967	17/46846	2.08849e-07	2	14	2.56673e-05	D2030.4,nduf-7,F44G4.2,Y54F10AM.5,ucr-1,nuo-4,T27E9.2,Y94H6A.8,cyc-2.1,isp-1,C33A12.1,F53F4.10,gas-1,nduf-6
632	GO:0044613	CC	e	nuclear pore central transport channel	7/3967	8/46846	2.30215e-07	5	7	2.56673e-05	nxt-1,npp-11,npp-7,ran-4,npp-4,npp-19,npp-1
633	GO:0000276	CC	e	mitochondrial proton-transporting ATP synthase complex, coupling factor F(o)	7/3967	8/46846	2.30215e-07	7	7	2.56673e-05	asg-1,Y82E9BR.3,atp-4,atp-5,R04F11.2,asb-2,asg-2
634	GO:0005759	CC	e	mitochondrial matrix	31/3967	54/46846	2.37309e-07	5	31	2.56673e-05	D2030.2,F27D4.1,F39H2.3,pdpr-1,clpp-1,Y57A10A.29,Y22D7AL.10,cri-3,C34C12.8,ucr-1,F25B5.6,oatr-1,mdh-2,nuo-4,pdhk-2,ech-6,blos-1,glrx-5,ogdh-1,C08F8.2,Y67H2A.7,Y45F10D.4,dld-1,tsfm-1,dlat-1,pcca-1,B0272.3,sir-2.2,E02H1.1,C53A5.17,acdh-10
635	GO:0000777	CC	e	condensed chromosome kinetochore	17/3967	34/46846	2.59137e-07	6	17	2.56673e-05	plk-2,mis-12,kbp-5,lin-5,pch-2,npp-5,tac-1,pal-1,plk-1,hcp-3,ran-1,klp-7,lis-1,mdf-2,ska-1,kbp-2,kbp-1
636	GO:0000932	CC	e	P-body	17/3967	34/46846	2.59137e-07	7	17	2.56673e-05	rpb-7,lin-41,pab-1,ntl-2,rpb-4,puf-5,lsm-1,patr-1,ntl-9,let-711,panl-2,cgh-1,panl-3,dcap-1,gut-2,dcs-1,lsm-6
637	GO:0022625	CC	e	cytosolic large ribosomal subunit	38/3967	49/46846	2.6485e-07	6	38	2.56673e-05	rpl-7,Y37E3.8,rpl-1,rpl-13,rpl-24.1,rpl-19,rpl-14,rpl-30,rpl-31,rpl-22,rpl-33,rpl-10,rpl-5,rpl-26,rpl-36.A,W01D2.1,rpl-16,rpl-37,rpl-23,C16A3.4,rpl-36,rpl-6,rpl-9,rpl-35,rpl-21,rpl-15,rpl-7A,rpl-34,rpl-12,rpl-18,rpl-29,rpl-11.1,rpl-39,rpl-28,rpl-38,rpl-2,rpl-11.2,rpl-20
638	GO:0000793	CC	e	condensed chromosome	18/3967	44/46846	2.82249e-07	6	18	2.56673e-05	swsn-2.2,mel-26,ify-1,lin-5,csc-1,plk-1,zfp-1,baf-1,hpl-2,klp-7,pam-1,mbk-2,bir-1,mcm-3,cpar-1,fzy-1,W05F2.8,H04D03.6
639	GO:0005852	CC	e	eukaryotic translation initiation factor 3 complex	9/3967	14/46846	2.99561e-07	4	9	2.56673e-05	eif-3.I,eif-3.H,eif-3.J,eif-3.F,eif-3.B,eif-3.D,cif-1,eif-3.K,eif-3.L
640	GO:0005813	CC	e	centrosome	34/3967	72/46846	3.17683e-07	6	34	2.56673e-05	sep-1,cyb-2.2,sys-1,rsa-1,T12C9.7,cdc-14,cdc-42,szy-20,ebp-2,tac-1,paa-1,dnc-2,plk-1,tbg-1,klp-7,rsa-2,npp-16,pph-4.1,pie-1,pig-1,jtr-1,mdf-2,oma-1,cyb-1,cyb-2.1,let-92,mbk-2,mex-5,cmd-1,oma-2,air-1,cyb-3,dyrb-1,evl-20
641	GO:0016324	CC	e	apical plasma membrane	24/3967	78/46846	3.20623e-07	4	24	2.56673e-05	rab-11.1,hop-1,mtm-1,erm-1,egg-6,par-6,pkc-3,ifb-1,ccm-3,orai-1,wht-7,snap-29,lnkn-1,vha-8,vha-5,wht-2,let-653,gck-1,aqp-4,sulp-4,hmit-1.2,nekl-3,C09G1.4,noca-1
642	GO:0022627	CC	e	cytosolic small ribosomal subunit	26/3967	30/46846	3.39783e-07	6	26	2.56673e-05	rps-10,rps-15,rps-19,rps-7,rps-20,rps-26,eif-2D,eif-2A,rps-9,rps-29,rps-22,rps-0,rps-12,rps-3,rps-13,rps-21,iglr-2,rps-28,C11D2.7,rps-4,rps-5,rps-11,rps-23,rps-27,rps-16,mrps-18.C
643	GO:0005747	CC	e	mitochondrial respiratory chain complex I	24/3967	30/46846	3.39783e-07	7	24	2.56673e-05	lpd-5,nuo-2,nuo-6,nduf-7,F59C6.5,C34B2.8,Y63D3A.7,C18E9.4,F44G4.2,F45H10.3,Y51H1A.3,Y54F10AM.5,Y53G8AL.2,C16A3.5,nuo-4,Y94H6A.8,C33A12.1,nuo-5,F53F4.10,gas-1,nduf-6,nduf-2.2,nduf-5,Y57G11C.1147,nuo-3
644	GO:0000275	CC	e	mitochondrial proton-transporting ATP synthase complex, catalytic core F(1)	6/3967	6/46846	3.6748e-07	7	6	2.56673e-05	atp-1,F58F12.1,R05D3.6,Y69A2AR.18,hpo-18,ZC262.5
645	GO:0005768	CC	e	endosome	23/3967	61/46846	3.69844e-07	6	23	2.56673e-05	rab-11.1,unc-108,stam-1,T19A6.1,tat-5,rab-5,mom-5,cup-2,vps-28,vps-18,C30B5.2,cdc-42,alfa-1,mig-14,egg-1,vps-29,chat-1,spe-39,sorf-1,chup-1,sid-5,F52E1.9,snx-3
646	GO:0032040	CC	e	small-subunit processome	15/3967	35/46846	3.98141e-07	4	15	2.56673e-05	C48B6.2,F30A10.9,rps-7,Y54E5B.2,nol-6,M28.5,C16C10.2,C34E10.10,B0280.9,Y39A1A.14,Y41C4A.9,ZK795.3,Y45F10D.7,nol-56,Y53C12B.1
647	GO:0005802	CC	e	trans-Golgi network	13/3967	26/46846	4.16842e-07	6	13	2.56673e-05	unc-108,T03F1.12,T01G9.2,T19A6.1,R05D11.9,tat-5,agef-1,arl-5,tpst-1,cua-1,trpp-6,Y37D8A.25,glo-1
648	GO:0005763	CC	e	mitochondrial small ribosomal subunit	16/3967	26/46846	4.16842e-07	7	16	2.56673e-05	mrps-14,dap-3,iglr-2,mrps-2,mrps-11,mrps-35,mrps-28,mrps-12,mrps-9,mrps-21,mrps-6,mrps-18B,mrps-18.C,mrps-7,mrps-24,mrps-16
649	GO:0005685	CC	e	U1 snRNP	10/3967	18/46846	4.33994e-07	7	10	2.56673e-05	snr-7,snr-2,rnp-7,snr-5,snr-6,rnp-2,rnp-3,snr-1,snr-4,F40F8.11
650	GO:0005623	CC	e	cell	22/3967	56/46846	4.4083e-07	1	22	2.56673e-05	glrx-10,erp-44.1,hxk-1,C32D5.8,prdx-3,C35D10.10,glrx-5,prdx-6,mca-1,fat-3,pges-2,puf-3,mom-2,trx-2,emo-1,hmp-1,F47B7.2,vha-12,C53D6.4,glrx-21,prdx-2,glrx-22
651	GO:0031410	CC	e	cytoplasmic vesicle	35/3967	92/46846	4.67487e-07	5	35	2.56673e-05	rab-11.1,scm-1,unc-11,unc-57,aho-3,sup-17,tat-5,ced-1,unc-101,copb-1,vps-18,lgg-1,ctns-1,copz-1,mig-14,copd-1,odr-4,alx-1,cope-1,sma-10,npp-20,ced-10,vha-5,catp-6,tsp-12,T14G10.5,spe-39,clic-1,sel-9,lys-1,chup-1,lec-8,epn-1,snt-2,snb-1
652	GO:0005938	CC	e	cell cortex	42/3967	86/46846	4.97809e-07	5	42	2.56673e-05	gpa-16,sep-1,hop-1,mtm-1,erm-1,apr-1,gla-3,mel-26,rab-5,csnk-1,par-6,pfn-1,pkc-3,cdc-42,lin-5,mig-5,dab-1,egg-3,ebp-2,nop-1,rpn-2,strd-1,lis-1,pod-1,lit-1,pam-1,cka-1,let-60,par-5,let-99,efa-6,mbk-2,rho-1,act-2,par-1,pfn-3,pfn-2,tth-1,C09G1.4,pph-6,dyrb-1,sao-1
653	GO:0000776	CC	e	kinetochore	20/3967	51/46846	5.10672e-07	5	20	2.56673e-05	plk-2,mis-12,lin-5,ebp-2,npp-5,spat-1,tac-1,pal-1,dnc-2,npp-10,plk-1,hcp-3,ran-1,klp-7,npp-18,lis-1,npp-20,znf-207,npp-23,ska-1
654	GO:0005743	CC	e	mitochondrial inner membrane	66/3967	99/46846	5.30933e-07	6	66	2.56673e-05	W04C9.2,mppa-1,phb-1,abtm-1,coq-4,dnj-21,tin-44,D2030.4,tin-13,atp-1,misc-1,F54A3.5,phb-2,F58F12.1,F44G4.2,sdhb-1,chch-3,sdhd-1,cchl-1,C47G2.3,mfn-1,F45H10.3,ddp-1,Y54F10AM.5,sft-1,C16C10.1,cox-6A,clk-1,F25B5.6,coq-2,psd-1,coq-5,R05D3.6,mrpl-32,K11H3.3,tin-10,cox-5A,T27E9.2,ant-1.1,Y94H6A.8,timm-17B.1,mcu-1,tin-9.1,dif-1,isp-1,slc-25A26,C33A12.1,C47E12.2,F01G4.6,coq-3,hpo-18,F20D6.11,coq-6,scpl-4…
655	GO:0000775	CC	e	chromosome, centromeric region	13/3967	31/46846	5.39659e-07	6	13	2.56673e-05	plk-2,dscc-1,lin-53,lin-5,npp-5,csc-1,tac-1,pal-1,plk-1,hcp-3,ran-1,lis-1,ska-1
656	GO:0000139	CC	e	Golgi membrane	51/3967	126/46846	5.69551e-07	5	51	2.61294e-05	rab-11.1,scm-1,T03F1.12,hop-1,mans-1,ile-1,tfg-1,nstp-4,cogc-4,sqv-2,copb-1,eas-1,sqv-7,sqv-8,R06F6.8,copz-1,mig-14,rei-1,pst-2,copd-1,odr-4,gos-28,gly-3,ugtp-1,unc-50,hpd-1,gly-9,pen-2,gly-8,tpst-1,cope-1,npp-20,cogc-2,ntp-1,hst-1,T14G10.5,rab-1,pst-1,cogc-6,sel-9,nstp-10,sec-23,ile-2,hst-2,swt-1,srf-3,tag-189,sqv-6,nstp-5,F30F8.10,glct-6
657	GO:0030176	CC	e	integral component of endoplasmic reticulum membrane	25/3967	46/46846	5.70033e-07	6	25	2.61294e-05	pign-1,sec-12,imp-1,fce-1,C34B2.10,T06D8.9,pst-2,R151.6,F44B9.5,hut-1,elo-6,nstp-2,elo-1,fat-6,elo-2,pst-1,ret-1,F26F2.7,sms-2,elo-4,nstp-1,R01B10.6,fce-2,Y56A3A.36,fitm-2
658	GO:0005730	CC	e	nucleolus	47/3967	133/46846	5.81254e-07	5	47	2.61294e-05	Y23H5B.5,Y54E10A.10,C43E11.9,cdc-6,gld-4,F30A10.9,nola-3,eif-6,nol-6,cdc-14,ZK1127.5,F10E7.5,szy-20,crn-5,M28.5,Y54G11A.11,C16C10.2,C34E10.10,rps-13,K04C2.2,byn-1,B0280.9,adr-2,K12H4.3,Y39A1A.14,Y48A6B.3,Y66A7A.2,Y41C4A.9,R02D3.8,nog-1,rrp-8,rpc-11,W08E12.7,C49H3.3,ZK795.3,Y62E10A.2,sel-10,crn-4,rpoa-12,E02H1.1,nol-9,M02B7.2,paxt-1,lsm-6,nxf-1,parp-1,dao-5
659	GO:0000502	CC	e	proteasome complex	31/3967	36/46846	6.00609e-07	5	31	2.61294e-05	pbs-4,rpn-8,pas-3,pbs-7,pas-4,rpn-10,pbs-2,pbs-5,rpt-4,rpn-5,pbs-3,rpn-9,rad-23,rpn-12,usp-14,dss-1,rpn-2,rpt-3,rpn-6.1,pbs-6,rpn-3,rpn-6.2,rpt-6,pbs-1,rpn-1,rpn-7,rpt-2,pas-2,rpt-1,pas-1,rpn-13
660	GO:0005643	CC	e	nuclear pore	23/3967	36/46846	6.00609e-07	5	23	2.61294e-05	npp-6,npp-7,ima-2,npp-12,rae-1,npp-4,npp-19,npp-5,C27F2.10,npp-10,npp-16,npp-18,npp-20,npp-8,ima-3,npp-1,C35A5.8,ima-1,npp-22,sir-2.4,npp-23,npp-25,nxf-1
661	GO:0045121	CC	e	membrane raft	28/3967	41/46846	6.05515e-07	4	28	2.61294e-05	stl-1,lec-5,vps-32.1,T19D12.4,lec-1,nep-17,tag-10,ctsa-2,vha-1,hpo-6,Y54G2A.18,vha-19,pcp-3,K08D8.6,dod-19,F54E2.1,gfi-1,tre-3,F35E12.10,C29F3.7,pcp-4,act-4,C26B9.5,K10C2.1,Y12A6A.1,Y16B4A.2,ZK6.11,F57F4.4
662	GO:0005874	CC	e	microtubule	25/3967	87/46846	6.22669e-07	6	25	2.66928e-05	tbca-1,tppp-1,mei-2,mei-1,tbcd-1,tba-1,maph-1.2,tba-2,maph-1.1,cct-3,cdc-14,ebp-2,tac-1,tbb-2,dnc-2,dlc-1,tbg-1,tbb-1,klp-7,lis-1,spas-1,dyrb-1,ska-1,C54C6.6,noca-1
663	GO:0030054	CC	e	cell junction	37/3967	155/46846	6.67255e-07	1	37	2.75988e-05	inx-22,inx-13,inx-12,unc-57,inx-14,apr-1,rae-1,par-6,hmp-2,mig-5,zyx-1,rnf-5,fsn-1,cutc-1,snap-29,tbg-1,strd-1,inx-8,gex-3,ppm-1.A,mics-1,hmp-1,inx-11,cni-1,glc-1,unc-97,inx-3,inx-5,tth-1,inx-2,sphk-1,vab-9,inx-9,snf-6,snb-1,noca-1,gei-15
664	GO:0072686	CC	e	mitotic spindle	9/3967	15/46846	6.92181e-07	6	9	2.75988e-05	sep-1,tba-1,cdc-14,paa-1,rpn-2,mbk-2,cmd-1,pph-5,ska-1
665	GO:0031966	CC	e	mitochondrial membrane	14/3967	27/46846	6.92252e-07	5	14	2.75988e-05	phb-1,asg-1,phb-2,tomm-40,sdhb-1,T09F3.2,Y82E9BR.3,ogdh-1,drp-1,acl-6,asg-2,dct-1,sfxn-1.5,sphk-1
666	GO:0005635	CC	e	nuclear envelope	25/3967	58/46846	7.92296e-07	5	25	2.88595e-05	sep-1,npp-11,swsn-2.2,ima-2,lmn-1,ooc-5,npp-19,paa-1,npp-10,dlc-1,H14A12.3,baf-1,npp-18,lis-1,lem-4,npp-20,ima-3,npp-1,kdp-1,unc-84,sir-2.4,cnep-1,him-8,nxf-1,ubc-9
667	GO:0048471	CC	e	perinuclear region of cytoplasm	25/3967	76/46846	8.57626e-07	4	25	2.88595e-05	unc-108,hop-1,gld-4,fbf-1,gld-3,cdc-42,ooc-5,ced-4,abi-1,henn-1,pdhk-2,lis-1,cua-1,ubxn-2,odr-8,ntp-1,sir-2.1,spas-1,unc-76,sft-4,egrh-1,mut-2,srf-3,dyrb-1,lbp-5
668	GO:0005769	CC	e	early endosome	16/3967	42/46846	8.68088e-07	7	16	2.88595e-05	unc-108,vha-16,stam-1,ZK858.6,rab-5,mom-5,cup-2,vps-18,B0334.5,rabx-5,sand-1,spe-39,sorf-1,rab-21,Y37D8A.25,emc-5
669	GO:0005815	CC	e	microtubule organizing center	21/3967	42/46846	8.68088e-07	5	21	2.88595e-05	rab-11.1,plk-2,sep-1,rsa-1,lin-5,szy-20,ebp-2,tac-1,paa-1,plk-1,tbg-1,rsa-2,pph-4.1,pie-1,lis-1,pig-1,let-92,oma-2,T15B12.1,evl-20,smo-1
670	GO:1990904	CC	e	ribonucleoprotein complex	14/3967	37/46846	8.90753e-07	2	14	2.89737e-05	cey-3,cey-2,sup-46,pab-1,mrpl-41,tdp-1,rsp-1,msi-1,cgh-1,sqd-1,gtbp-1,T07F10.3,slrp-1,sap-49
671	GO:0005665	CC	e	RNA polymerase II, core complex	9/3967	12/46846	9.52015e-07	8	9	2.89737e-05	rpb-10,rpb-7,rpb-5,rpb-3,rpb-4,rpb-6,rpb-11,rpb-8,rpb-12
672	GO:0008540	CC	e	proteasome regulatory particle, base subcomplex	10/3967	12/46846	9.52015e-07	3	10	2.89737e-05	rpn-10,rpt-4,F56F11.4,F35G12.12,rpn-2,rpt-6,rpn-1,rpt-2,rpt-1,psmd-9
673	GO:0005832	CC	e	chaperonin-containing T-complex	7/3967	9/46846	9.59427e-07	5	7	2.89737e-05	cct-3,cct-1,cct-4,cct-2,cct-5,cct-6,cct-8
674	GO:0000159	CC	e	protein phosphatase type 2A complex	7/3967	9/46846	9.59427e-07	5	7	2.89737e-05	rsa-1,Y71H2AM.20,paa-1,T22D1.5,let-92,pptr-2,pptr-1
675	GO:0005791	CC	e	rough endoplasmic reticulum	7/3967	9/46846	9.59427e-07	6	7	2.89737e-05	rps-26,hsp-4,rps-21,rpl-6,rps-28,tram-1,rps-23
676	GO:0005694	CC	e	chromosome	57/3967	136/46846	9.60454e-07	5	57	2.89737e-05	mcm-4,plk-2,sep-1,hil-5,lin-61,mei-1,lin-53,his-68,scc-1,ify-1,set-4,cec-3,lin-5,pch-2,szy-20,npp-5,csc-1,his-44,tac-1,pal-1,npp-10,cra-1,brc-2,plk-1,hcp-3,ran-1,dpy-28,klp-7,his-72,lis-1,him-3,pam-1,let-70,mbk-2,lin-54,hil-4,his-35,dvc-1,bir-1,his-74,his-71,hil-3,his-24,his-69,his-54,his-63,cpar-1,his-66,dyrb-1,ska-1,his-39,smo-1,fzy-1,gsp-2,set-25,his-73,his-59,his-6,his-40,his-25
677	GO:0005654	CC	e	nucleoplasm	31/3967	83/46846	1.03284e-06	5	31	3.05806e-05	ztf-3,dscc-1,swsn-2.2,rpa-2,mau-2,tdpt-1,nfyc-1,F10E7.11,tdp-1,rsp-7,rad-23,rnp-5,uaf-1,henn-1,lin-9,baf-1,dpy-28,Y66D12A.9,npp-20,Y48A5A.1,mdf-2,sir-2.1,rmh-2,ima-1,usip-1,unc-97,paxt-1,nxf-1,dao-5,hal-2,prp-19
678	GO:0005856	CC	e	cytoskeleton	79/3967	240/46846	1.0564e-06	5	79	3.05935e-05	rab-11.1,tbca-1,plk-2,arx-1,arx-7,dnc-6,sep-1,vpr-1,unc-94,mei-2,mei-1,tba-1,rsa-1,pfn-1,tba-2,maph-1.1,msp-33,ify-1,msp-49,pkc-3,cdc-14,msp-142,lin-5,arp-6,szy-20,mop-25.2,zyx-1,csc-1,tac-1,mlc-4,tbb-2,arx-6,paa-1,dnc-2,dlc-1,plk-1,tbg-1,tbb-1,rsa-2,pph-4.1,pie-1,arx-5,lis-1,mlc-5,pat-6,pig-1,pam-1,msp-77,msp-38,let-92,rho-1,oma-2,spas-1,arx-2,act-3,act-2,act-1,sas-5,bir-1,F57A10.2,pph-5,pfn-3,u…
679	GO:0055120	CC	e	striated muscle dense body	39/3967	96/46846	1.08162e-06	5	39	3.06019e-05	F26A3.4,T01G9.2,hgo-1,mom-4,F25H2.4,pfd-2,ttll-12,zyx-1,har-1,rnf-5,pxl-1,mlp-1,cutc-1,ZK637.2,ufc-1,arx-5,hip-1,K08E3.5,pat-6,C46G7.2,F42C5.9,allo-1,Y57G11C.3,F22F7.7,Y45G5AM.6,glrx-3,cnb-1,C55A6.10,Y43F8B.2,pfn-3,T03G6.3,unc-97,hsp-25,zig-12,cysl-1,C04G6.4,W03F9.1,C47B2.2,gei-15
680	GO:0043186	CC	e	P granule	33/3967	65/46846	1.1028e-06	7	33	3.06019e-05	mex-3,snr-7,vbh-1,gld-1,gls-1,gld-4,pab-1,fbf-2,gld-3,puf-8,puf-5,mex-6,mex-1,paa-1,npp-10,cgh-1,pie-1,snr-6,ife-1,dcap-1,csr-1,oma-1,mbk-2,mex-5,snr-1,spn-4,oma-2,pos-1,meg-2,meg-1,pgl-2,sir-2.4,parn-1
681	GO:0031965	CC	e	nuclear membrane	13/3967	28/46846	1.11775e-06	5	13	3.06019e-05	imb-1,npp-6,npp-7,nepr-1,npp-19,npp-5,npp-10,rpn-2,lem-4,cmd-1,npp-22,cnep-1,gsp-2
682	GO:0005764	CC	e	lysosome	27/3967	90/46846	1.18975e-06	7	27	3.20475e-05	unc-108,blos-9,vps-18,lgg-1,asm-1,ctns-1,raga-1,rab-7,npp-18,npp-20,spp-10,catp-6,ragc-1,arl-8,cpr-5,aagr-3,lipl-1,cpl-1,cpr-6,asp-3,chup-1,asp-4,asah-2,nprl-3,F52E1.9,cdr-4,laat-1
683	GO:0000786	CC	e	nucleosome	62/3967	90/46846	1.18975e-06	5	62	3.20475e-05	hil-5,his-68,his-16,his-15,his-12,his-11,his-11,his-9,his-59,his-6,his-40,his-25,his-44,his-43,hcp-3,his-72,his-61,his-32,mes-6,his-68,his-47,his-48,his-57,hil-4,his-51,his-52,his-21,his-22,his-18,his-35,his-37,his-74,his-4,his-3,his-2,his-71,hil-3,his-24,his-45,his-69,his-53,his-49,his-54,his-42,his-63,his-29,cpar-1,his-55,his-58,his-59,his-6,his-40,his-25,his-62,his-66,his-65,his-1,his-59,his-6…
684	GO:0042995	CC	e	cell projection	36/3967	161/46846	1.19022e-06	2	36	3.20475e-05	daf-25,mtm-1,stam-1,kin-10,rae-1,nubp-1,kin-3,unc-101,uev-1,maph-1.1,msp-33,msp-49,ift-43,msp-142,cdc-42,tdc-1,zyx-1,tac-1,gars-1,odr-4,cyy-1,strd-1,cdk-5,pat-6,msp-77,msp-38,unc-43,let-92,egl-10,erg-28,cni-1,sel-10,mig-13,sphk-1,msp-152,C54C6.6
685	GO:0005581	CC	e	collagen trimer	62/3967	172/46846	1.19996e-06	2	62	3.21768e-05	col-7,col-62,col-40,col-17,dpy-2,col-77,col-79,col-39,col-80,col-81,col-92,col-95,col-98,col-101,col-103,col-106,col-109,dpy-13,col-34,col-33,col-114,col-14,col-117,col-118,col-122,col-125,col-129,col-130,col-139,col-140,col-144,col-145,col-10,col-147,col-149,col-13,col-12,sqt-3,col-159,col-160,col-161,col-162,col-42,col-166,col-167,col-168,col-169,col-178,col-180,col-181,col-184,col-102,col-133,…
686	GO:0005794	CC	e	Golgi apparatus	81/3967	222/46846	1.32428e-06	5	81	3.49088e-05	rab-11.1,scm-1,cogc-3,unc-11,unc-108,hop-1,F54D7.2,F57B10.5,gna-2,R05D11.9,sqv-5,dhhc-7,unc-101,nstp-4,cogc-4,sqv-2,Y25C1A.7,copb-1,eas-1,fut-3,sqv-7,copz-1,B0334.5,C47D12.2,pisy-1,mig-14,rab-18,rei-1,pst-2,arf-1.2,C28H8.4,copd-1,odr-4,gos-28,gly-3,ugtp-1,rab-6.1,trpp-3,arl-5,unc-50,gly-9,pen-2,gly-8,tpst-1,hut-1,cope-1,pod-1,chat-1,sar-1,cogc-2,ntp-1,arf-3,Y42H9AR.1,hst-1,tbc-3,T14G10.5,mon-2,ps…
687	GO:0005789	CC	e	endoplasmic reticulum membrane	88/3967	165/46846	1.45376e-06	5	88	3.74415e-05	trap-1,Y54E10BR.5,pign-1,hop-1,F54D7.2,ostd-1,vpr-1,C27A12.9,pigv-1,dad-1,ile-1,nra-2,fce-1,tag-179,fath-1,cup-2,C34B2.10,K05C4.2,art-1,B0495.7,ostb-1,myrf-1,C14A4.3,tric-1B.1,mig-14,tbc-20,mboa-6,emb-8,C28H8.4,stt-3,odr-4,R151.6,ZK686.3,K12H4.4,hpd-1,pen-2,hpo-21,spl-1,dpm-1,npp-20,Y54G2A.18,ZK180.3,odr-8,hyl-1,K08F4.3,mogs-1,dnj-1,dnj-2,fat-6,erl-1,sec-61,rab-1,H43I07.3,ZC513.5,yif-1,B0024.13,e…
688	GO:0005829	CC	e	cytosol	168/3967	380/46846	1.65994e-06	4	168	4.16006e-05	rab-11.1,Y92H12A.5,lin-65,C53H9.2,moag-4,eif-2gamma,F23C8.5,Y54E10A.11,pgk-1,T03F1.12,eif-3.H,pfkb-1.1,mtm-1,usp-5,ahcy-1,gld-1,gla-3,hxk-1,nubp-1,pab-1,rpn-10,daf-16,tag-296,eif-6,Y48G10A.1,glp-4,ubc-14,gpdh-1,yars-1,rps-26,uev-1,djr-1.1,tsn-1,R05F9.6,sgt-1,ulp-2,pkc-3,vps-35,lgg-1,lin-23,sod-1,cdc-42,mthf-1,cdc-48.2,mig-5,gss-1,mex-6,gpd-4,gpd-1,R06F6.8,gmps-1,rpn-9,rad-23,rpn-12,mex-1,tpi-1,Y4…
689	GO:0005739	CC	e	mitochondrion	238/3967	457/46846	1.68773e-06	5	238	4.21351e-05	pgs-1,W04C9.2,pif-1,phb-1,abtm-1,coq-4,got-2.1,let-630,atp-3,dnj-21,tin-44,ech-1.2,acdh-3,nuo-2,C48B6.2,T10B11.6,idhg-2,nuo-6,fecl-1,gcsh-2,T25G3.4,D2030.4,mce-1,F27D4.1,bckd-1B,asg-1,tin-13,nduf-7,stl-1,pdpr-1,mrps-30,abhd-11.2,atp-1,oxa-1,tfg-1,ech-7,yars-1,misc-1,mrpl-41,tomm-22,T07D3.9,F54A3.5,Y25C1A.13,pink-1,fzo-1,phb-2,lgg-1,F58F12.1,icd-1,sod-1,acdh-12,pgam-5,T09A5.5,mrpl-50,C18E9.4,tomm-…
690	GO:0005576	CC	e	extracellular region	62/3967	312/46846	1.8198e-06	1	62	4.45784e-05	ule-1,clec-91,Y52B11A.8,col-40,asm-1,F32A5.4,wrt-1,F35C11.5,btb-14,Y54F10AM.8,heh-1,cpg-1,gars-1,dnpp-1,cpg-2,clec-160,far-1,far-2,K04H4.2,sod-4,ttr-2,manf-1,col-34,col-14,erp-44.2,Y73F4A.2,Y73F4A.1,cbd-1,let-653,thn-2,pqn-74,ule-4,C08F11.12,Y45F10C.2,nlp-29,cri-2,timp-1,asp-6,mom-2,ttr-46,sqt-3,C15C8.4,cut-2,asp-3,vit-1,lpr-3,lpr-6,lpr-5,lpr-4,hch-1,famk-1,nlp-28,C07E3.9,gpx-3,ddo-3,thn-1,nas-20…
691	GO:0005615	CC	e	extracellular space	63/3967	300/46846	1.83488e-06	2	63	4.47793e-05	tol-1,mig-1,smp-1,dpy-2,asm-1,sod-1,wrt-1,skpo-1,ttr-18,F32A11.1,sod-4,ttr-2,sma-10,manf-1,col-14,ttr-53,ttr-17,let-653,scl-2,scl-3,ttr-51,srp-2,cpr-5,cnc-2,nlp-29,srp-7,cri-2,K07C11.4,timp-1,asp-6,mom-2,ttr-47,ttr-46,ttr-44,cpl-1,ttr-24,ttr-26,col-42,mnr-1,F47B7.2,ttr-35,cpr-6,gpx-5,col-178,tbh-1,cpd-2,osm-11,lron-8,gpx-3,ttr-21,ddo-3,ttr-31,ttr-32,ttr-8,ttr-59,ttr-6,lon-8,ttr-48,dos-1,col-96,tt…
692	GO:0005840	CC	e	ribosome	109/3967	159/46846	1.97788e-06	5	109	4.75566e-05	rpl-7,mrpl-38,Y37E3.8,rpl-1,mrpl-17,rpl-13,rps-10,rpl-24.1,rpl-19,rps-17,C37A2.7,C48B6.2,rps-15,mrpl-54,rps-19,rpl-14,rps-7,rpl-30,mrps-30,rpl-31,rps-6,rps-20,rps-26,mrpl-41,rpl-22,rpl-33,rpl-10,rpl-5,rpl-26,mrpl-50,mrps-14,rpl-36.A,rps-9,rpl-43,W01D2.1,mrpl-40,rps-29,rps-22,mrpl-30,ubl-1,rpl-16,rpl-37,rpl-3,rps-0,mrps-18C,rps-12,rpl-23,rps-3,rps-13,rpl-36,rps-21,rpl-6,rpl-9,rpl-35,rpl-21,mrpl-32…
693	GO:0005783	CC	e	endoplasmic reticulum	148/3967	318/46846	2.22294e-06	5	148	5.24807e-05	trap-1,cogc-3,dnj-28,Y54E10BR.5,hop-1,ostd-1,pigv-1,dad-1,F57B10.5,pdi-3,mans-1,gna-2,R05D11.9,aph-1,nra-2,fce-1,fath-1,cup-2,C34B2.10,dhhc-7,ola-1,ubc-14,K05C4.2,rps-26,W08F4.3,Y59C2A.2,sqv-2,C01F1.6,pfd-2,eas-1,art-1,cth-2,hsp-4,B0495.7,ostb-1,ooc-5,ttll-12,M176.4,myrf-1,C14A4.3,C47D12.2,txdc-12.1,tric-1B.1,F57C2.5,mboa-6,pdi-1,emb-8,arf-1.2,F01F1.15,C28H8.4,stt-3,let-767,algn-1,odr-4,epg-4,rps…
694	GO:0005622	CC	e	intracellular	92/3967	268/46846	2.32135e-06	2	92	5.42148e-05	mrpl-17,rpl-13,rpl-19,rps-17,C48B6.2,nuo-6,lin-41,rpl-14,rps-7,rpl-30,rps-6,rps-26,rpl-22,F09E5.7,rpl-33,F10E7.5,puf-8,rpl-10,rpl-5,mop-25.2,mrps-14,rpl-36.A,rps-9,tpi-1,rpl-43,smg-9,W01D2.1,rps-29,heh-1,rpl-37,wdr-5.1,rpl-3,clp-2,rps-0,mrps-18C,rps-12,rps-13,pdfr-1,rpl-36,rps-21,rpl-6,ncl-1,rpl-35,rpl-21,lap-1,mrpl-12,Y56A3A.18,abce-1,rps-24,rpl-15,mrpl-2,rps-28,tald-1,lin-45,rps-4,plc-4,fat-3,r…
695	GO:0030663	CC	e	COPI-coated vesicle membrane	6/3967	7/46846	2.38591e-06	7	6	5.45494e-05	copb-1,copz-1,copd-1,cope-1,T14G10.5,sel-9
696	GO:0048500	CC	e	signal recognition particle	6/3967	7/46846	2.38591e-06	4	6	5.45494e-05	F37F2.2,cup-2,srpa-72,R151.6,ZK512.4,F25G6.8
697	GO:0005886	CC	e	plasma membrane	144/3967	713/46846	2.44533e-06	2	144	5.55185e-05	rab-11.1,yop-1,inx-22,inx-13,inx-12,snf-1,mtm-1,zipt-2.4,snt-4,inx-14,aho-3,egg-6,imp-1,sup-17,tat-5,rab-5,eat-16,mom-5,ced-12,csnk-1,aph-2,ced-1,par-6,snf-3,fgt-1,pkc-3,cgt-3,tat-4,wrt-1,cdc-42,mig-5,lat-1,ooc-5,aqp-10,lec-3,ccm-3,B0334.5,pinn-4,mig-14,atgp-2,osta-3,orai-1,ral-1,nex-1,arf-1.2,egg-1,wht-7,rpn-2,pdfr-1,cyy-1,snap-29,lnkn-1,unc-32,rab-6.1,rheb-1,sma-10,ced-2,nsy-4,ced-10,chat-1,F29…
698	GO:0071013	CC	e	catalytic step 2 spliceosome	13/3967	35/46846	2.79514e-06	6	13	6.23737e-05	snr-7,mag-1,snr-2,sftb-1,snr-5,lsm-7,repo-1,snr-1,snr-4,gut-2,Y108F1.5,F40F8.11,prp-19
699	GO:0005751	CC	e	mitochondrial respiratory chain complex IV	5/3967	5/46846	4.34456e-06	7	5	9.01566e-05	cox-5B,cox-4,cox-6A,cox-5A,cox-7C
700	GO:0005737	CC	e	cytoplasm	642/3967	1681/46846	5.02574e-06	3	642	0.00010298	sesn-1,rab-11.1,mex-3,otub-2,hgap-1,F37F2.2,atg-5,cdk-7,tbca-1,eif-2gamma,eif-3.I,plk-2,arx-1,mek-2,Y54E10BR.3,arx-7,vbh-1,dnc-6,sep-1,pgk-1,uba-5,pbs-4,cyb-2.2,cdc-6,eif-3.H,unc-57,app-1,pat-10,pas-3,Y110A7A.9,unc-94,csn-2,ari-1.1,oaz-1,ima-2,mei-2,ppfr-2,rege-1,nars-1,ekl-1,pfd-6,ttx-7,unc-15,ZK524.4,F26A3.4,gld-1,adr-1,aho-3,ath-1,apr-1,mau-2,gla-3,T01G9.2,kin-10,mei-1,F52B5.2,nepr-1,lin-28,dp…
701	GO:0005686	CC	e	U2 snRNP	9/3967	18/46846	5.31131e-06	7	9	0.000108152	snr-7,snr-2,sftb-1,snr-6,repo-1,snr-1,snr-4,sap-49,F40F8.11
702	GO:0005634	CC	e	nucleus	552/3967	2018/46846	5.4273e-06	5	552	0.000110169	rcor-1,sesn-1,ztf-3,mbtr-1,rnp-8,otub-2,psf-3,hgap-1,pif-1,lin-65,rpb-10,moag-4,cdk-7,mcm-4,snr-7,plk-2,nxt-1,Y54E10A.10,cdk-2,sep-1,pcaf-1,pbs-4,cyb-2.2,hop-1,C43E11.9,cdc-6,ZK973.9,rpa-2,imb-1,pat-10,pas-3,sem-2,lim-7,hil-5,csn-2,ari-1.1,oaz-1,T27A3.7,usp-5,ima-2,dbr-1,ppfr-2,teg-4,rpb-5,F22D6.2,ekl-1,nhr-23,lin-61,mif-3,ZK524.4,adr-1,taf-5,apr-1,mau-2,kin-10,mei-1,F52B5.2,nepr-1,lin-28,pbs-7,t…
703	GO:0005765	CC	e	lysosomal membrane	11/3967	27/46846	5.72796e-06	7	11	0.000114708	imp-1,blos-9,vps-18,ctns-1,npp-18,npp-20,arl-8,lmp-1,nprl-3,F52E1.9,laat-1
704	GO:0016020	CC	e	membrane	945/3967	6147/46846	8.52941e-06	1	945	0.0001669	rab-11.1,C53D5.1,tol-1,Y65B4BL.4,mig-1,Y92H12BR.3,Y73E7A.6,Y71G12B.23,atg-5,Y71G12B.25,scm-1,phb-1,Y74C10AL.2,abtm-1,yop-1,lron-11,trap-1,cogc-3,Y54E10BR.5,pign-1,W05F2.3,inx-22,inx-13,inx-12,unc-11,coq-4,T03F1.12,R12E2.13,hop-1,D1007.5,unc-57,F54D7.2,F21F3.6,F28B3.10,F28B3.6,enu-3.3,snf-1,mtm-1,F48C1.6,dhs-2,F55A12.2,F27C1.2,C09D4.1,zipt-11,ostd-1,zipt-2.4,dnj-21,C32F10.4,vpr-1,C27A12.9,pept-3,T…
705	GO:0016021	CC	e	integral component of membrane	834/3967	5849/46846	8.71392e-06	3	834	0.000169665	C53D5.1,tol-1,Y65B4BL.4,mig-1,Y92H12BR.3,Y73E7A.6,Y71G12B.23,Y71G12B.25,scm-1,Y74C10AL.2,abtm-1,yop-1,lron-11,trap-1,Y54E10BR.5,pign-1,W05F2.3,inx-22,inx-13,inx-12,T03F1.12,hop-1,D1007.5,F54D7.2,F21F3.6,F28B3.10,F28B3.6,enu-3.3,snf-1,F48C1.6,dhs-2,F55A12.2,F27C1.2,C09D4.1,zipt-11,ostd-1,zipt-2.4,dnj-21,C32F10.4,vpr-1,C27A12.9,pept-3,T09B4.5,T09B4.2,pigv-1,C48E7.1,snt-4,npp-12,dad-1,F57B10.5,D2092…
706	GO:0005744	CC	e	TIM23 mitochondrial import inner membrane translocase complex	6/3967	8/46846	8.85299e-06	7	6	0.000169665	timm-23,romo-1,F56B3.11,timm-17B.1,scpl-4,timm-17B.2
707	GO:0005885	CC	e	Arp2/3 protein complex	6/3967	8/46846	8.85299e-06	5	6	0.000169665	arx-1,arx-7,arx-6,arx-5,arx-2,arx-3
708	GO:0005793	CC	e	endoplasmic reticulum-Golgi intermediate compartment	9/3967	19/46846	9.32989e-06	5	9	0.000176213	F57B10.5,gna-2,ile-1,T14G10.5,sel-9,yif-1,Y60A3A.9,ile-2,sft-4
709	GO:0000151	CC	e	ubiquitin ligase complex	9/3967	19/46846	9.32989e-06	4	9	0.000176213	ari-1.1,Y49F6B.9,ufd-2,dcn-1,ubc-18,ari-2,let-70,ari-1.4,F52C6.12
710	GO:0030424	CC	e	axon	34/3967	181/46846	1.05551e-05	5	34	0.000198206	unc-108,snt-4,mau-2,kin-10,tba-1,rae-1,kin-3,maph-1.1,tdc-1,zyx-1,tac-1,gars-1,abi-1,odr-4,cyy-1,asna-1,strd-1,cdk-5,pat-6,nsy-4,hyl-1,unc-43,let-92,sel-10,unc-76,unc-1,mig-13,unc-18,aak-2,sphk-1,cil-1,snt-2,zig-1,snb-1
711	GO:0000307	CC	e	cyclin-dependent protein kinase holoenzyme complex	10/3967	24/46846	1.20878e-05	7	10	0.000225039	cyb-2.2,T12C9.7,R02F2.1,cit-1.2,cks-1,cyb-1,cyb-2.1,cyb-3,ccnk-1,cyh-1
712	GO:0016529	CC	e	sarcoplasmic reticulum	9/3967	20/46846	1.56844e-05	6	9	0.000287885	emc-2,F57C2.5,hpo-21,ccch-1,T03G6.3,dgtr-1,oig-2,R151.10,K07F5.22,K07F5.15
713	GO:0005736	CC	e	RNA polymerase I complex	7/3967	12/46846	1.67763e-05	8	7	0.00030281	rpb-10,rpb-5,rpb-6,rpb-8,rpac-40,rpoa-12,rpb-12
714	GO:0005682	CC	e	U5 snRNP	7/3967	12/46846	1.67763e-05	7	7	0.00030281	snr-7,snr-2,snr-6,snr-1,snr-4,F40F8.11,Y54G2A.75
715	GO:0005758	CC	e	mitochondrial intermembrane space	7/3967	12/46846	1.67763e-05	5	7	0.00030281	D2030.4,F15D3.6,B0334.4,T20B12.7,let-754,blos-1,cyc-2.1
716	GO:0015629	CC	e	actin cytoskeleton	8/3967	16/46846	1.81439e-05	6	8	0.000323906	arx-7,kel-1,zyx-1,arx-6,mlc-5,pat-6,ttc-17,arx-3
717	GO:0005762	CC	e	mitochondrial large ribosomal subunit	10/3967	25/46846	1.86147e-05	7	10	0.00032782	mrpl-38,mrpl-17,mrpl-41,mrpl-32,mrpl-22,mrpl-2,lpl-1,mrpl-49,mrpl-23,mrpl-46
718	GO:0005921	CC	e	gap junction	10/3967	25/46846	1.86147e-05	3	10	0.00032782	inx-22,inx-13,inx-12,inx-14,inx-8,inx-11,inx-3,inx-5,inx-2,inx-9
719	GO:0033180	CC	e	proton-transporting V-type ATPase, V1 domain	5/3967	6/46846	2.423e-05	4	5	0.000403404	spe-5,vha-9,vha-19,vha-12,vha-13
720	GO:0042555	CC	e	MCM complex	5/3967	6/46846	2.423e-05	2	5	0.000403404	mcm-4,mcm-5,mcm-6,mcm-7,mcm-3
721	GO:0008250	CC	e	oligosaccharyltransferase complex	5/3967	6/46846	2.423e-05	5	5	0.000403404	ostd-1,dad-1,ostb-1,stt-3,ZK686.3
722	GO:0030127	CC	e	COPII vesicle coat	5/3967	6/46846	2.423e-05	6	5	0.000403404	npp-20,sar-1,sec-31,sec-24.2,sec-23
723	GO:0033179	CC	e	proton-transporting V-type ATPase, V0 domain	6/3967	9/46846	2.46401e-05	4	6	0.000403404	vha-16,unc-32,vha-1,vha-3,vha-5,vha-2
724	GO:0005750	CC	e	mitochondrial respiratory chain complex III	6/3967	9/46846	2.46401e-05	7	6	0.000403404	T02H6.11,ucr-1,T27E9.2,isp-1,mppb-1,C14B9.10
725	GO:0032154	CC	e	cleavage furrow	8/3967	17/46846	3.17183e-05	4	8	0.000510313	sep-1,mel-26,unc-59,nop-1,pod-1,rho-1,unc-61,sao-1
726	GO:0045335	CC	e	phagocytic vesicle	7/3967	13/46846	3.3677e-05	7	7	0.000531329	unc-108,rab-5,ctns-1,rab-7,atg-18,lmp-1,snx-6
727	GO:0030016	CC	e	myofibril	7/3967	13/46846	3.3677e-05	6	7	0.000531329	cpn-3,unc-94,D2092.4,tpi-1,daf-41,unc-78,twf-2
728	GO:0030008	CC	e	TRAPP complex	4/3967	4/46846	5.1352e-05	3	4	0.000755485	trpp-3,trpp-4,trpp-5,trpp-1
729	GO:0070176	CC	e	DRM complex	4/3967	4/46846	5.1352e-05	8	4	0.000755485	lin-53,lin-9,lin-52,lin-54
730	GO:0005740	CC	e	mitochondrial envelope	4/3967	4/46846	5.1352e-05	5	4	0.000755485	cox-5B,sdhd-1,dif-1,dct-1
731	GO:0005787	CC	e	signal peptidase complex	4/3967	4/46846	5.1352e-05	5	4	0.000755485	Y54E10BR.5,C34B2.10,K12H4.4,hpo-21
732	GO:0031597	CC	e	cytosolic proteasome complex	4/3967	4/46846	5.1352e-05	6	4	0.000755485	rpt-4,F56F11.4,rpt-3,rpt-6
733	GO:0046540	CC	e	U4/U6 x U5 tri-snRNP complex	8/3967	18/46846	5.28439e-05	8	8	0.000768596	snr-2,M28.5,snr-6,lsm-8,snr-4,gut-2,lsm-6,Y54G2A.75
734	GO:0031902	CC	e	late endosome membrane	8/3967	18/46846	5.28439e-05	7	8	0.000768596	vps-18,rab-7,vps-36,sorf-1,lmp-1,sid-5,F52E1.9,memb-2
735	GO:0015934	CC	e	large ribosomal subunit	6/3967	10/46846	5.71571e-05	5	6	0.000811407	rpl-1,rpl-26,mrpl-30,rpl-16,mrpl-32,mrpl-22
736	GO:0005869	CC	e	dynactin complex	6/3967	10/46846	5.71571e-05	6	6	0.000811407	dnc-5,dnc-6,dnc-2,cap-1,dnc-4,dnc-3
737	GO:0016592	CC	e	mediator complex	9/3967	23/46846	6.03451e-05	6	9	0.000849263	sur-2,mdt-4,mdt-22,mdt-8,mdt-15,mdt-29,mdt-20,sna-1,mdt-18
738	GO:0030496	CC	e	midbody	7/3967	14/46846	6.24099e-05	2	7	0.000870799	sep-1,unc-59,cdc-14,plk-1,jtr-1,bir-1,unc-61
739	GO:0030134	CC	e	COPII-coated ER to Golgi transport vesicle	7/3967	14/46846	6.24099e-05	7	7	0.000870799	F57B10.5,ile-1,sel-9,yif-1,Y60A3A.9,ile-2,W09G3.8
740	GO:0005687	CC	e	U4 snRNP	5/3967	7/46846	7.88401e-05	7	5	0.00103992	snr-7,snr-2,snr-6,snr-1,F40F8.11
741	GO:0060473	CC	e	cortical granule	5/3967	7/46846	7.88401e-05	8	5	0.00103992	rab-11.1,sep-1,ugtp-1,rab-6.1,snb-1
742	GO:0005786	CC	e	signal recognition particle, endoplasmic reticulum targeting	5/3967	7/46846	7.88401e-05	5	5	0.00103992	F37F2.2,srpa-72,ZK512.4,F25G6.8,F25G6.9
743	GO:0005801	CC	e	cis-Golgi network	5/3967	7/46846	7.88401e-05	5	5	0.00103992	cogc-3,C28H8.4,gos-28,trpp-6,erd-2
744	GO:0016272	CC	e	prefoldin complex	5/3967	7/46846	7.88401e-05	2	5	0.00103992	pfd-6,pfd-3,pfd-2,pfd-5,pfd-4
745	GO:0031083	CC	e	BLOC-1 complex	5/3967	7/46846	7.88401e-05	6	5	0.00103992	dsbn-1,blos-1,snpn-1,mutd-1,blos-4
746	GO:0008023	CC	e	transcription elongation factor complex	5/3967	7/46846	7.88401e-05	6	5	0.00103992	Y54G11A.11,elpc-2,ell-1,elpc-3,elpc-4
747	GO:0032991	CC	e	protein-containing complex	7/3967	15/46846	0.000108441	1	7	0.00138549	rnp-8,R06F6.8,fem-2,odr-4,odr-8,pph-5,dct-1
748	GO:0031305	CC	e	integral component of mitochondrial inner membrane	7/3967	15/46846	0.000108441	8	7	0.00138549	timm-23,Y53F4B.14,coq-2,timm-17B.1,mcu-1,F01G4.6,timm-17B.2
749	GO:0035267	CC	e	NuA4 histone acetyltransferase complex	7/3967	15/46846	0.000108441	9	7	0.00138549	his-44,mrg-1,ruvb-1,his-54,his-66,gfl-1,ing-3
750	GO:0043073	CC	e	germ cell nucleus	6/3967	11/46846	0.000116691	6	6	0.00147071	fbf-1,dpy-28,rad-51,tam-1,hda-1,ceh-39
751	GO:0005669	CC	e	transcription factor TFIID complex	7/3967	16/46846	0.000178672	7	7	0.00221336	tlf-1,taf-6.1,tbp-1,taf-12,taf-9,taf-11.1,taf-2
752	GO:0055037	CC	e	recycling endosome	8/3967	21/46846	0.000194965	7	8	0.00239433	rab-11.1,cdc-42,snap-29,alx-1,F53H1.3,spe-39,nhx-5,Y37D8A.25
753	GO:0005688	CC	e	U6 snRNP	5/3967	8/46846	0.000195485	7	5	0.00239433	lsm-8,lsm-7,usip-1,gut-2,lsm-6
754	GO:0000220	CC	e	vacuolar proton-transporting V-type ATPase, V0 domain	5/3967	8/46846	0.000195485	5	5	0.00239433	unc-32,vha-1,vha-3,vha-5,vha-2
755	GO:0005876	CC	e	spindle microtubule	6/3967	12/46846	0.000216606	7	6	0.00258973	ify-1,tbb-2,dnc-2,tbb-1,air-1,dyrb-1
756	GO:0071004	CC	e	U2-type prespliceosome	6/3967	12/46846	0.000216606	7	6	0.00258973	snr-7,snr-2,uaf-1,sftb-1,lsm-7,repo-1
757	GO:0000176	CC	e	nuclear exosome (RNase complex)	6/3967	12/46846	0.000216606	5	6	0.00258973	F29A7.6,exos-8,crn-5,exos-1,exos-7,exos-3
758	GO:0005663	CC	e	DNA replication factor C complex	4/3967	5/46846	0.000239382	5	4	0.00268933	rfc-4,F44B9.8,rfc-2,rfc-3
759	GO:0005689	CC	e	U12-type spliceosomal complex	4/3967	5/46846	0.000239382	6	4	0.00268933	snr-7,lsm-7,snr-1,F40F8.11
760	GO:0042788	CC	e	polysomal ribosome	4/3967	5/46846	0.000239382	6	4	0.00268933	eif-3.H,rps-26,rps-28,rps-23
761	GO:0098592	CC	e	cytoplasmic side of apical plasma membrane	4/3967	5/46846	0.000239382	5	4	0.00268933	ccm-3,let-653,gck-1,arf-6
762	GO:0034719	CC	e	SMN-Sm protein complex	4/3967	5/46846	0.000239382	4	4	0.00268933	snr-7,C24H11.5,snr-1,F40F8.11
763	GO:0033177	CC	e	proton-transporting two-sector ATPase complex, proton-transporting domain	4/3967	5/46846	0.000239382	3	4	0.00268933	Y82E9BR.3,vha-1,vha-3,vha-2
764	GO:0005838	CC	e	proteasome regulatory particle	4/3967	5/46846	0.000239382	3	4	0.00268933	rpn-8,rpn-9,rpn-12,rpn-7
765	GO:0031314	CC	e	extrinsic component of mitochondrial inner membrane	4/3967	5/46846	0.000239382	6	4	0.00268933	coq-4,coq-1,coq-8,coq-3
766	GO:0005658	CC	e	alpha DNA polymerase:primase complex	4/3967	5/46846	0.000239382	8	4	0.00268933	pri-2,pri-1,div-1,T24C4.5
767	GO:0045261	CC	e	proton-transporting ATP synthase complex, catalytic core F(1)	4/3967	5/46846	0.000239382	4	4	0.00268933	atp-1,F58F12.1,Y69A2AR.18,ZC262.5
768	GO:0000785	CC	e	chromatin	9/3967	27/46846	0.00025337	5	9	0.00283183	dscc-1,cdk-2,rpa-2,lin-61,mau-2,mei-1,his-11,his-11,his-44,zfp-1
769	GO:0051233	CC	e	spindle midzone	7/3967	17/46846	0.000281539	5	7	0.00310408	cdc-14,lin-5,ebp-2,plk-1,mdf-2,air-1,bir-1
770	GO:0019005	CC	e	SCF ubiquitin ligase complex	7/3967	17/46846	0.000281539	6	7	0.00310408	skr-2,EEED8.10,Y53G8AR.8,fsn-1,skpt-1,cks-1,spsb-2
771	GO:0015630	CC	e	microtubule cytoskeleton	5/3967	9/46846	0.000409042	6	5	0.0042782	unc-59,maph-1.1,spas-1,unc-61,C18B2.5
772	GO:0031901	CC	e	early endosome membrane	5/3967	9/46846	0.000409042	7	5	0.0042782	rab-5,mig-14,chat-1,ehbp-1,sorf-1
773	GO:0031461	CC	e	cullin-RING ubiquitin ligase complex	5/3967	9/46846	0.000409042	5	5	0.0042782	apc-11,cul-2,cul-3,rbx-1,cul-5
774	GO:0030425	CC	e	dendrite	20/3967	103/46846	0.000474571	5	20	0.00491623	kin-10,tba-1,kin-3,unc-101,uev-1,maph-1.1,vps-35,abi-1,odr-4,cyy-1,strd-1,cdk-5,nsy-4,egl-10,erg-28,cni-1,ser-7,mig-13,moc-1,cil-1
775	GO:0005912	CC	e	adherens junction	8/3967	24/46846	0.000559533	3	8	0.005778	apr-1,tbcd-1,hmp-2,pxl-1,tbg-1,hmp-1,unc-97,noca-1
776	GO:0045252	CC	e	oxoglutarate dehydrogenase complex	3/3967	3/46846	0.000606832	6	3	0.00578087	ogdh-1,dlst-1,ogdh-2
777	GO:0031105	CC	e	septin complex	3/3967	3/46846	0.000606832	5	3	0.00578087	unc-59,unc-61,C18B2.5
778	GO:0005785	CC	e	signal recognition particle receptor complex	3/3967	3/46846	0.000606832	5	3	0.00578087	cup-2,R151.6,F38A1.8
779	GO:0031595	CC	e	nuclear proteasome complex	3/3967	3/46846	0.000606832	6	3	0.00578087	rpn-5,F56F11.4,rpt-6
780	GO:0061700	CC	e	GATOR2 complex	3/3967	3/46846	0.000606832	2	3	0.00578087	sesn-1,npp-18,npp-20
781	GO:0000811	CC	e	GINS complex	3/3967	3/46846	0.000606832	7	3	0.00578087	psf-2,psf-1,sld-5
782	GO:0042721	CC	e	TIM22 mitochondrial import inner membrane insertion complex	3/3967	3/46846	0.000606832	7	3	0.00578087	C47G2.3,tin-10,R04F11.5
783	GO:0005940	CC	e	septin ring	3/3967	3/46846	0.000606832	7	3	0.00578087	unc-59,unc-61,C18B2.5
784	GO:0032160	CC	e	septin filament array	3/3967	3/46846	0.000606832	7	3	0.00578087	unc-59,unc-61,C18B2.5
785	GO:0000172	CC	e	ribonuclease MRP complex	3/3967	3/46846	0.000606832	4	3	0.00578087	C15C6.4,C05D11.9,Y66A7A.2
786	GO:0019774	CC	e	proteasome core complex, beta-subunit complex	3/3967	3/46846	0.000606832	3	3	0.00578087	pbs-4,pbs-3,pbs-6
787	GO:0005770	CC	e	late endosome	7/3967	19/46846	0.000626912	7	7	0.00593744	gna-2,vps-35,rab-7,gop-1,spe-39,sorf-1,sid-5
788	GO:0005788	CC	e	endoplasmic reticulum lumen	7/3967	19/46846	0.000626912	5	7	0.00593744	Y105E8A.2,hsp-4,stc-1,ooc-5,pdi-1,pdi-2,pdi-6
789	GO:0000922	CC	e	spindle pole	7/3967	19/46846	0.000626912	5	7	0.00593744	mei-2,mei-1,lin-5,ooc-5,mop-25.2,tac-1,pam-1
790	GO:0000812	CC	e	Swr1 complex	4/3967	6/46846	0.000669685	8	4	0.00612875	ruvb-1,zhit-1,gfl-1,ing-3
791	GO:0017053	CC	e	transcriptional repressor complex	4/3967	6/46846	0.000669685	2	4	0.00612875	rcor-1,lin-53,lin-37,lin-9
792	GO:0030014	CC	e	CCR4-NOT complex	4/3967	6/46846	0.000669685	3	4	0.00612875	ntl-9,let-711,ntl-4,ntl-11
793	GO:0031080	CC	e	nuclear pore outer ring	4/3967	6/46846	0.000669685	5	4	0.00612875	npp-5,npp-18,npp-20,npp-23
794	GO:0005720	CC	e	nuclear heterochromatin	4/3967	6/46846	0.000669685	7	4	0.00612875	aldo-2,hpl-2,sir-2.1,set-25
795	GO:0071339	CC	e	MLL1 complex	4/3967	6/46846	0.000669685	8	4	0.00612875	mcrs-1,mxl-1,mxl-3,Y48A6C.4
796	GO:0044666	CC	e	MLL3/4 complex	5/3967	10/46846	0.000760927	7	5	0.00681193	ash-2,wdr-5.1,pis-1,wdr-5.3,dpy-30
797	GO:0030126	CC	e	COPI vesicle coat	5/3967	10/46846	0.000760927	6	5	0.00681193	copb-1,copz-1,copd-1,cope-1,T14G10.5
798	GO:0005637	CC	e	nuclear inner membrane	6/3967	15/46846	0.000938784	6	6	0.00814529	lmn-1,hpl-2,sir-2.1,unc-84,W05F2.8,H04D03.6
799	GO:0000795	CC	e	synaptonemal complex	5/3967	11/46846	0.00129779	7	5	0.0110976	zhp-2,zhp-3,mlh-1,syp-2,R06C7.2
800	GO:0005844	CC	e	polysome	5/3967	11/46846	0.00129779	3	5	0.0110976	gls-1,gld-4,pab-1,pfd-3,msi-1
801	GO:0070971	CC	e	endoplasmic reticulum exit site	4/3967	7/46846	0.00145748	5	4	0.0119158	tfg-1,sar-1,sec-31,sec-23
802	GO:0016471	CC	e	vacuolar proton-transporting V-type ATPase complex	4/3967	7/46846	0.00145748	5	4	0.0119158	vha-16,vha-10,unc-32,vha-5
803	GO:0000243	CC	e	commitment complex	4/3967	7/46846	0.00145748	7	4	0.0119158	uaf-1,rnp-7,snr-1,F40F8.11
804	GO:0005761	CC	e	mitochondrial ribosome	4/3967	7/46846	0.00145748	7	4	0.0119158	dap-3,mrpl-40,C24D10.6,mrpl-48
805	GO:0017119	CC	e	Golgi transport complex	4/3967	7/46846	0.00145748	5	4	0.0119158	cogc-3,cogc-4,cogc-2,cogc-6
806	GO:0048188	CC	e	Set1C/COMPASS complex	4/3967	7/46846	0.00145748	7	4	0.0119158	ash-2,swd-2.2,dpy-30,swd-2.1
807	GO:0019773	CC	e	proteasome core complex, alpha-subunit complex	4/3967	7/46846	0.00145748	3	4	0.0119158	pas-3,pas-4,pas-2,pas-1
808	GO:0005818	CC	e	aster	4/3967	7/46846	0.00145748	5	4	0.0119158	csnk-1,ooc-5,lis-1,evl-20
809	GO:0043231	CC	e	intracellular membrane-bounded organelle	24/3967	146/46846	0.00152129	4	24	0.012422	C34B2.10,Y39F10B.1,ugt-58,cisd-3.2,cisd-3.1,nex-1,odr-4,rpia-1,K12H4.4,hpo-21,ugt-52,acs-20,ugt-22,rho-1,ugt-12,ugt-48,dnj-25,ugt-23,gas-1,cyp-35A2,cyp-36A1,ugt-41,cyp-33C7,ugt-13
810	GO:0010008	CC	e	endosome membrane	7/3967	22/46846	0.00169207	6	7	0.0137304	vacl-14,C30B5.2,vps-32.1,egg-1,vps-37,ehbp-1,mvb-12
811	GO:0043204	CC	e	perikaryon	13/3967	62/46846	0.00180747	3	13	0.0146304	unc-108,kin-10,kin-3,uev-1,maph-1.1,tdc-1,tac-1,strd-1,pat-6,unc-43,let-92,mig-13,sphk-1
812	GO:0030864	CC	e	cortical actin cytoskeleton	5/3967	12/46846	0.00207006	7	5	0.0165707	pkc-3,aipl-1,unc-78,cas-1,cas-2
813	GO:0031143	CC	e	pseudopodium	7/3967	23/46846	0.00225613	4	7	0.0168325	msp-33,msp-49,msp-142,msp-77,msp-38,epn-1,msp-152
814	GO:0005732	CC	e	small nucleolar ribonucleoprotein complex	3/3967	4/46846	0.00227327	3	3	0.0168325	snr-5,Y48A6B.3,lsm-6
815	GO:0045263	CC	e	proton-transporting ATP synthase complex, coupling factor F(o)	3/3967	4/46846	0.00227327	4	3	0.0168325	asg-1,Y82E9BR.3,asg-2
816	GO:0034098	CC	e	VCP-NPL4-UFD1 AAA ATPase complex	3/3967	4/46846	0.00227327	5	3	0.0168325	cdc-48.2,npl-4.2,ufd-1
817	GO:0061617	CC	e	MICOS complex	3/3967	4/46846	0.00227327	7	3	0.0168325	W04C9.2,F54A3.5,dnj-9
818	GO:0033588	CC	e	Elongator holoenzyme complex	3/3967	4/46846	0.00227327	3	3	0.0168325	elpc-2,elpc-3,elpc-4
819	GO:0005655	CC	e	nucleolar ribonuclease P complex	3/3967	4/46846	0.00227327	7	3	0.0168325	C15C6.4,C05D11.9,Y66A7A.2
820	GO:0009331	CC	e	glycerol-3-phosphate dehydrogenase complex	3/3967	4/46846	0.00227327	4	3	0.0168325	T25G3.4,gpdh-1,gpdh-2
821	GO:0019185	CC	e	snRNA-activating protein complex	3/3967	4/46846	0.00227327	6	3	0.0168325	snpc-1.1,snpc-1.2,R05F9.11
822	GO:0031209	CC	e	SCAR complex	3/3967	4/46846	0.00227327	4	3	0.0168325	abi-1,gex-3,Y57G11C.1147,nuo-3
823	GO:0000813	CC	e	ESCRT I complex	3/3967	4/46846	0.00227327	7	3	0.0168325	vps-28,vps-37,mvb-12
824	GO:0005742	CC	e	mitochondrial outer membrane translocase complex	3/3967	4/46846	0.00227327	7	3	0.0168325	tomm-40,tomm-7,tomm-20
825	GO:0070765	CC	e	gamma-secretase complex	3/3967	4/46846	0.00227327	4	3	0.0168325	aph-1,aph-2,pen-2
826	GO:0008180	CC	e	COP9 signalosome	4/3967	8/46846	0.00271947	5	4	0.0196019	csn-2,csn-4,cif-1,csn-5
827	GO:0071944	CC	e	cell periphery	4/3967	8/46846	0.00271947	2	4	0.0196019	mig-14,cbd-1,cmd-1,par-1
828	GO:0000138	CC	e	Golgi trans cisterna	4/3967	8/46846	0.00271947	7	4	0.0196019	unc-108,hid-1,rab-6.2,syx-6
829	GO:0000145	CC	e	exocyst	4/3967	8/46846	0.00271947	5	4	0.0196019	sec-6,sec-5,sec-10,sec-15
830	GO:0030687	CC	e	preribosome, large subunit precursor	6/3967	18/46846	0.00278963	4	6	0.0200853	C43E11.9,eif-6,Y6B3B.9,C05D2.10,C16A3.4,Y56A3A.18
831	GO:0031462	CC	e	Cul2-RING ubiquitin ligase complex	8/3967	32/46846	0.00434561	6	8	0.0308453	Y71A12B.12,lrr-1,zyg-11,elb-1,cul-2,rbx-1,vhl-1,elc-1
832	GO:0005884	CC	e	actin filament	5/3967	14/46846	0.0045326	6	5	0.0313634	wip-1,act-2,twf-2,plx-1,plst-1
833	GO:0055038	CC	e	recycling endosome membrane	5/3967	14/46846	0.0045326	7	5	0.0313634	rab-11.1,scm-1,chat-1,ehbp-1,arf-6
834	GO:0005776	CC	e	autophagosome	5/3967	14/46846	0.0045326	6	5	0.0313634	vps-18,lgg-1,alfa-1,sqst-1,C36E6.2
835	GO:0070847	CC	e	core mediator complex	4/3967	9/46846	0.00456782	7	4	0.0313634	mdt-4,mdt-8,sna-1,mdt-18
836	GO:0000177	CC	e	cytoplasmic exosome (RNase complex)	4/3967	9/46846	0.00456782	5	4	0.0313634	exos-8,crn-5,exos-7,exos-3
837	GO:0005773	CC	e	vacuole	4/3967	9/46846	0.00456782	5	4	0.0313634	vha-1,pyp-1,spe-39,vha-2
838	GO:1990124	CC	e	messenger ribonucleoprotein complex	4/3967	9/46846	0.00456782	3	4	0.0313634	lin-41,cgh-1,cpb-1,oma-1
839	GO:0031090	CC	e	organelle membrane	4/3967	9/46846	0.00456782	2	4	0.0313634	C34B2.10,rab-7,K12H4.4,hpo-21
840	GO:0031941	CC	e	filamentous actin	4/3967	9/46846	0.00456782	5	4	0.0313634	erm-1,mlc-4,ipla-2,T15B12.1
841	GO:0005680	CC	e	anaphase-promoting complex	4/3967	9/46846	0.00456782	6	4	0.0313634	apc-11,apc-2,such-1,apc-10
842	GO:0031672	CC	e	A band	4/3967	9/46846	0.00456782	5	4	0.0313634	unc-15,mak-1,csn-5,C46G7.2
843	GO:0000347	CC	e	THO complex	3/3967	5/46846	0.00532411	5	3	0.0350069	thoc-3,thoc-5,thoc-7
844	GO:0000779	CC	e	condensed chromosome, centromeric region	3/3967	5/46846	0.00532411	7	3	0.0350069	baf-1,hcp-3,dpy-28
845	GO:0005749	CC	e	mitochondrial respiratory chain complex II, succinate dehydrogenase complex (ubiquinone)	3/3967	5/46846	0.00532411	7	3	0.0350069	sdhb-1,sdhd-1,mev-1
846	GO:0000445	CC	e	THO complex part of transcription export complex	3/3967	5/46846	0.00532411	6	3	0.0350069	thoc-3,thoc-5,thoc-7
847	GO:1990726	CC	e	Lsm1-7-Pat1 complex	3/3967	5/46846	0.00532411	3	3	0.0350069	lsm-1,lsm-7,gut-2
848	GO:0034388	CC	e	Pwp2p-containing subcomplex of 90S preribosome	3/3967	5/46846	0.00532411	6	3	0.0350069	B0280.9,Y45F10D.7,Y53C12B.1
849	GO:0043025	CC	e	neuronal cell body	24/3967	157/46846	0.00561035	3	24	0.0368518	unc-108,hop-1,enu-3.3,kin-10,tba-1,kin-3,vps-35,tdc-1,enu-3.2,abi-1,asna-1,enu-3.1,enu-3.6,enu-3.5,lis-1,ced-10,let-92,cni-1,unc-76,mig-13,aak-2,sphk-1,cil-1,enu-3.4
850	GO:0031012	CC	e	extracellular matrix	11/3967	55/46846	0.00577042	2	11	0.0378651	tol-1,dpy-2,sma-10,col-14,cri-2,timp-1,zmp-4,col-42,col-178,lron-8,col-96
851	GO:0030659	CC	e	cytoplasmic vesicle membrane	6/3967	21/46846	0.00654147	5	6	0.0391251	aho-3,sup-17,sma-10,tsp-12,clic-1,sel-9
852	GO:0030117	CC	e	membrane coat	4/3967	10/46846	0.00710574	4	4	0.0391251	copb-1,apb-1,T14G10.5,apa-2
853	GO:0005797	CC	e	Golgi medial cisterna	4/3967	10/46846	0.00710574	7	4	0.0391251	gos-28,ugtp-1,hsp-16.1,hid-1
854	GO:0005849	CC	e	mRNA cleavage factor complex	2/3967	2/46846	0.00716934	6	2	0.0391251	cfim-1,pcf-11
855	GO:0031251	CC	e	PAN complex	2/3967	2/46846	0.00716934	4	2	0.0391251	panl-2,panl-3
856	GO:0042719	CC	e	mitochondrial intermembrane space protein transporter complex	2/3967	2/46846	0.00716934	6	2	0.0391251	tin-13,tin-10
857	GO:0071595	CC	e	Nem1-Spo7 phosphatase complex	2/3967	2/46846	0.00716934	5	2	0.0391251	nepr-1,cnep-1
858	GO:0042600	CC	e	chorion	2/3967	2/46846	0.00716934	3	2	0.0391251	ZK813.3,ZK813.1
859	GO:0034515	CC	e	proteasome storage granule	2/3967	2/46846	0.00716934	7	2	0.0391251	rpn-2,rpn-1
860	GO:1990131	CC	e	Gtr1-Gtr2 GTPase complex	2/3967	2/46846	0.00716934	2	2	0.0391251	raga-1,ragc-1
861	GO:0002189	CC	e	ribose phosphate diphosphokinase complex	2/3967	2/46846	0.00716934	5	2	0.0391251	R151.2,W04G3.5
862	GO:0005784	CC	e	Sec61 translocon complex	2/3967	2/46846	0.00716934	6	2	0.0391251	Y38F2AR.9,sec-61
863	GO:0016282	CC	e	eukaryotic 43S preinitiation complex	2/3967	2/46846	0.00716934	5	2	0.0391251	eif-3.H,eif-1
864	GO:0098591	CC	e	external side of apical plasma membrane	2/3967	2/46846	0.00716934	4	2	0.0391251	let-653,asp-1
865	GO:0030891	CC	e	VCB complex	2/3967	2/46846	0.00716934	6	2	0.0391251	elb-1,vhl-1
866	GO:0031371	CC	e	ubiquitin conjugating enzyme complex	2/3967	2/46846	0.00716934	4	2	0.0391251	ubc-13,ubc-1
867	GO:0036513	CC	e	Derlin-1 retrotranslocation complex	2/3967	2/46846	0.00716934	5	2	0.0391251	rnf-5,sel-11
868	GO:0005956	CC	e	protein kinase CK2 complex	2/3967	2/46846	0.00716934	3	2	0.0391251	kin-10,kin-3
869	GO:0033553	CC	e	rDNA heterochromatin	2/3967	2/46846	0.00716934	7	2	0.0391251	rrp-8,sir-2.1
870	GO:0001405	CC	e	PAM complex, Tim23 associated import motor	2/3967	2/46846	0.00716934	7	2	0.0391251	dnj-21,C34C12.8
871	GO:0043625	CC	e	delta DNA polymerase complex	2/3967	2/46846	0.00716934	6	2	0.0391251	F12F6.7,F10C2.4
872	GO:0005638	CC	e	lamin filament	2/3967	2/46846	0.00716934	7	2	0.0391251	lmn-1,unc-84
873	GO:0035632	CC	e	mitochondrial prohibitin complex	2/3967	2/46846	0.00716934	7	2	0.0391251	phb-1,phb-2
874	GO:1990071	CC	e	TRAPPII protein complex	2/3967	2/46846	0.00716934	6	2	0.0391251	trpp-5,trpp-10
875	GO:0070822	CC	e	Sin3-type complex	2/3967	2/46846	0.00716934	7	2	0.0391251	hda-3,hda-1
876	GO:0045244	CC	e	succinate-CoA ligase complex (GDP-forming)	2/3967	2/46846	0.00716934	7	2	0.0391251	sucl-2,sucl-1
877	GO:0017087	CC	e	mitochondrial processing peptidase complex	2/3967	2/46846	0.00716934	6	2	0.0391251	mppa-1,mppb-1
878	GO:0018444	CC	e	translation release factor complex	2/3967	2/46846	0.00716934	4	2	0.0391251	erfa-1,erfa-3
879	GO:0071986	CC	e	Ragulator complex	2/3967	2/46846	0.00716934	6	2	0.0391251	lmtr-2,lmtr-5
880	GO:0034274	CC	e	Atg12-Atg5-Atg16 complex	2/3967	2/46846	0.00716934	4	2	0.0391251	atg-5,lgg-3
881	GO:0032541	CC	e	cortical endoplasmic reticulum	2/3967	2/46846	0.00716934	7	2	0.0391251	yop-1,R05H5.5
882	GO:0031416	CC	e	NatB complex	2/3967	2/46846	0.00716934	7	2	0.0391251	cra-1,natb-1
883	GO:0005811	CC	e	lipid droplet	6/3967	22/46846	0.00835999	5	6	0.0455085	plin-1,dhs-3,lid-1,acs-4,ldp-1,D1054.1
884	GO:0005777	CC	e	peroxisome	9/3967	43/46846	0.00887905	6	9	0.0481731	B0334.3,daf-22,ctl-2,ctl-3,idh-1,dhs-28,T07E3.3,gstk-1,ctl-1
885	GO:0017056	MF	e	structural constituent of nuclear pore	10/3967	16/46846	9.31188e-08	2	10	2.56673e-05	npp-11,npp-6,npp-7,npp-4,npp-19,npp-5,npp-10,npp-8,npp-1,npp-22
886	GO:0003954	MF	e	NADH dehydrogenase activity	8/3967	10/46846	1.01138e-07	4	8	2.56673e-05	D2030.4,nduf-7,Y51H1A.3,Y53G8AL.2,nuo-5,F53F4.10,dpyd-1,gas-1
887	GO:0015078	MF	e	proton transmembrane transporter activity	14/3967	20/46846	1.29165e-07	7	14	2.56673e-05	vha-16,vha-10,asg-1,Y82E9BR.3,unc-32,vha-1,vha-3,vha-5,atp-4,atp-5,R04F11.2,asb-2,asg-2,vha-2
888	GO:0003899	MF	e	DNA-directed 5'-3' RNA polymerase activity	20/3967	33/46846	1.65363e-07	7	20	2.56673e-05	rpb-10,rpb-7,rpb-5,rpb-3,pri-2,rpb-4,rpb-6,rpb-11,rpb-8,rpc-2,pri-1,rpc-11,rpc-1,rpac-40,rpb-9,rpoa-12,rpb-12,T24C4.5,W06E11.1,M106.7
889	GO:0051536	MF	e	iron-sulfur cluster binding	19/3967	38/46846	1.887e-07	3	19	2.56673e-05	nduf-7,nubp-1,pri-2,sdhb-1,Y54G11A.9,T20B12.7,aco-2,glrx-5,lpd-8,Y45F10D.4,Y73F8A.27,nuo-5,F10C2.4,elpc-3,F53F4.10,Y39B6A.3,dpyd-1,aco-1,gas-1
890	GO:0003690	MF	e	double-stranded DNA binding	21/3967	38/46846	1.887e-07	5	21	2.56673e-05	rpa-2,hil-5,mau-2,tdp-1,crn-5,C27F2.10,gen-1,baf-1,exo-1,F52C12.1,lag-1,F21D5.5,rad-51,hil-4,C50F4.12,hil-3,his-24,F35H10.5,R03H10.6,Y43C5A.3,K11D2.5
891	GO:0031625	MF	e	ubiquitin protein ligase binding	26/3967	38/46846	1.887e-07	5	26	2.56673e-05	mel-26,ned-8,daf-16,F52C6.2,ubc-15,ify-1,npl-4.1,ufd-2,ubl-1,ubq-1,bath-41,ubc-18,apc-2,bath-43,ubq-2,cul-2,ubc-1,cyb-1,let-70,erl-1,cul-3,rpt-2,cul-5,par-1,F52C6.12,npl-4.2
892	GO:0003730	MF	e	mRNA 3'-UTR binding	20/3967	43/46846	1.94962e-07	6	20	2.56673e-05	gld-1,gla-3,lin-28,pab-1,daz-1,fbf-1,fbf-2,puf-8,tdp-1,mex-6,mex-1,puf-6,cpb-1,pie-1,oma-1,mex-5,puf-3,oma-2,pos-1,ccch-1
893	GO:0002020	MF	e	protease binding	7/3967	8/46846	2.30215e-07	4	7	2.56673e-05	ify-1,fsn-1,tsp-12,cri-2,timp-1,dct-1,dma-1
894	GO:0008320	MF	e	protein transmembrane transporter activity	7/3967	8/46846	2.30215e-07	5	7	2.56673e-05	timm-23,tomm-40,C47G2.3,timm-17B.1,sec-61,tomm-20,timm-17B.2
895	GO:0004722	MF	e	protein serine/threonine phosphatase activity	12/3967	21/46846	2.50356e-07	7	12	2.56673e-05	pdp-1,cdc-14,fem-2,paa-1,pph-4.1,soc-2,ppm-1.A,gsp-1,pptr-1,oga-1,cnep-1,gsp-2
896	GO:0043130	MF	e	ubiquitin binding	15/3967	21/46846	2.50356e-07	4	15	2.56673e-05	stam-1,rae-1,tli-1,npl-4.1,rad-23,Y57A10A.31,wdr-48,F44B9.5,ubxn-2,cks-1,vps-36,C36E6.2,npl-4.2,otub-1,rpn-13
897	GO:0003743	MF	e	translation initiation factor activity	27/3967	44/46846	2.82249e-07	6	27	2.56673e-05	eif-2gamma,eif-3.I,eif-3.H,eif-2beta,eif-2Bbeta,eif-6,eif-3.J,eif-2D,eif-3.F,eif-2A,gtf-2E2,eif-3.B,inf-1,eif-3.D,eif-2Balpha,iff-1,ife-1,cif-1,ife-3,C37C3.2,eif-2Bdelta,ZK856.11,eif-3.K,ife-4,eif-1,taf-10,eif-3.L
898	GO:0051082	MF	e	unfolded protein binding	30/3967	66/46846	3.03417e-07	3	30	2.56673e-05	dnj-28,pfd-6,D2030.2,cyn-5,cct-3,pfd-2,hsp-4,cct-1,cct-4,stc-1,cyn-11,cct-2,dnj-20,Y53F4B.14,cyn-6,Y22D7AL.10,C34C12.8,cct-5,cct-6,pfd-5,hsp-75,sip-1,cct-8,Y48A5A.1,pfd-4,hsp-1,hsp-6,hsp-16.1,sel-11,cyn-7
899	GO:0030170	MF	e	pyridoxal phosphate binding	19/3967	50/46846	3.69613e-07	5	19	2.56673e-05	got-2.1,C32F10.8,cbl-1,B0205.6,F09E5.7,cth-2,tdc-1,cysl-2,bas-1,oatr-1,mel-32,spl-1,pygl-1,kynu-1,got-2.2,cysl-1,tatn-1,got-1.2,cysl-3
900	GO:0004812	MF	e	aminoacyl-tRNA ligase activity	16/3967	35/46846	3.98141e-07	4	16	2.56673e-05	nars-1,glp-4,yars-1,kars-1,fars-3,rars-1,gars-1,dars-1,ears-2,sars-2,iars-1,hars-1,mars-1,vars-1,wars-1,dars-2
901	GO:0008289	MF	e	lipid binding	20/3967	67/46846	3.98153e-07	2	20	2.56673e-05	acbp-1,lbp-6,strl-1,ced-12,tag-296,daf-22,Y82E9BR.14,Y82E9BR.3,tag-340,far-1,far-2,perm-5,lbp-9,lbp-4,F40A3.3,far-3,acbp-3,far-8,far-6,lbp-5
902	GO:0004518	MF	e	nuclease activity	17/3967	45/46846	4.03505e-07	4	17	2.56673e-05	dom-3,rege-1,drsh-1,tdpt-1,tsn-1,gen-1,exo-1,F52C12.1,hoe-1,C08B6.8,F10C2.4,crn-4,parn-1,pelo-1,tsen-34,rnh-2,C27H6.9
903	GO:0000287	MF	e	magnesium ion binding	21/3967	40/46846	4.16655e-07	5	21	2.56673e-05	msh-2,idhg-2,ttx-7,pyk-1,tat-5,tat-4,fars-3,enol-1,gss-1,B0334.3,idhg-1,F25B5.3,R151.2,pyp-1,kin-4,Y62E10A.13,Y10G11A.1,ppm-1.A,C01G10.7,W04G3.5,R151.10
904	GO:0004175	MF	e	endopeptidase activity	17/3967	26/46846	4.16842e-07	5	17	2.56673e-05	pbs-4,hop-1,pas-3,pbs-7,pas-4,aph-1,aph-2,pbs-2,pbs-5,pbs-3,lat-1,rpn-2,pbs-6,pbs-1,rpn-1,pas-2,pas-1
905	GO:0061631	MF	e	ubiquitin conjugating enzyme activity	13/3967	26/46846	4.16842e-07	5	13	2.56673e-05	ubc-14,uev-1,ubc-16,etc-1,ubc-20,ubc-18,ubc-7,ubc-13,ubc-1,let-70,F52C6.12,ubc-8,ubc-26
906	GO:0046961	MF	e	proton-transporting ATPase activity, rotational mechanism	12/3967	18/46846	4.33994e-07	14	12	2.56673e-05	vha-16,vha-9,unc-32,vha-1,Y69A2AR.18,vha-19,vha-8,vha-5,vha-18,vha-12,vha-2,vha-13
907	GO:0016616	MF	e	oxidoreductase activity, acting on the CH-OH group of donors, NAD or NADP as acceptor	14/3967	22/46846	4.62174e-07	4	14	2.56673e-05	idhg-2,gpdh-1,perm-1,ldh-1,C31C9.2,idhg-1,mdh-2,gpdh-2,idh-1,mdh-1,sqv-4,B0250.5,idh-2,idhb-1
908	GO:0008565	MF	e	protein transporter activity	18/3967	22/46846	4.62174e-07	2	18	2.56673e-05	nxt-1,cogc-3,dnj-21,ima-2,ran-4,tin-13,F23F1.5,tsr-1,vps-35,vps-29,tin-10,cogc-2,ima-3,aps-1,ima-1,apa-2,aps-2,tag-189
909	GO:0030234	MF	e	enzyme regulator activity	11/3967	22/46846	4.62174e-07	2	11	2.56673e-05	E01A2.1,pat-10,tnc-2,cox-6A,rpn-2,rpn-3,rpn-1,rpn-7,cmd-1,F43C9.2,W04G3.5
910	GO:0003727	MF	e	single-stranded RNA binding	11/3967	22/46846	4.62174e-07	5	11	2.56673e-05	mex-3,rnp-8,rpb-7,gld-1,alg-2,rpb-4,tdp-1,spt-4,asd-1,pos-1,Y95B8A.8
911	GO:0016874	MF	e	ligase activity	50/3967	105/46846	4.7963e-07	2	50	2.56673e-05	ari-1.1,nars-1,skr-2,glp-4,yars-1,bpl-1,kars-1,skr-17,fars-3,ttll-12,gss-1,gmps-1,sucl-2,acs-19,rars-1,gars-1,F25B5.6,rfl-1,dars-1,ears-2,Y41D4A.6,ubc-13,lpl-1,gln-6,mccc-1,uba-1,iars-1,hars-1,mars-1,gln-3,skr-13,skr-12,gln-5,skr-7,adss-1,vars-1,aos-1,pyc-1,skr-3,wars-1,sur-5,pcca-1,suca-1,sucl-1,E01A2.5,ctps-1,Y106G6E.4,skr-4,skr-18,dars-2
912	GO:0003924	MF	e	GTPase activity	50/3967	146/46846	4.94531e-07	7	50	2.56673e-05	rab-11.1,gpa-16,eif-2gamma,unc-108,B0207.6,eef-2,rab-5,tba-1,tba-2,efsc-1,unc-59,fzo-1,C56E6.2,cdc-42,raga-1,rab-7,rab-18,Y67D2.4,tufm-1,ral-1,tbb-2,ras-2,eef-1A.1,rab-6.1,rheb-1,tbg-1,tbb-1,ran-1,atln-1,ced-10,sar-1,miro-1,drp-1,ntp-1,rap-1,ragc-1,let-60,rho-1,rab-1,erfa-3,unc-61,rap-2,C18B2.5,mig-2,rab-6.2,rab-39,F38A1.8,rab-21,evl-20,glo-1
913	GO:0016853	MF	e	isomerase activity	29/3967	68/46846	5.19231e-07	2	29	2.56673e-05	pdi-3,fkb-8,fkb-2,gale-1,cyn-15,cyn-5,cyn-10,cyn-11,tpi-1,pinn-4,cyn-6,Y71H2AM.20,pdi-1,rpia-1,F08F8.7,ZK632.4,F21D5.1,F52B11.2,B0024.11,cyn-7,pus-1,fkb-6,pdi-2,pdi-6,gst-42,ger-1,pinn-1,fkb-1,Y73B6BL.29
914	GO:0003755	MF	e	peptidyl-prolyl cis-trans isomerase activity	13/3967	31/46846	5.39659e-07	4	13	2.56673e-05	fkb-8,fkb-2,cyn-15,cyn-5,cyn-10,cyn-11,pinn-4,cyn-6,Y71H2AM.20,cyn-7,fkb-6,pinn-1,fkb-1
915	GO:0009055	MF	e	electron transfer activity	17/3967	31/46846	5.39659e-07	3	17	2.56673e-05	glrx-10,F23C8.5,F27D4.1,sdhb-1,gsr-1,glrx-5,Y94H6A.8,cyc-2.1,dld-1,Y73F8A.27,Y116A8C.30,nuo-5,glrx-3,glrx-21,mev-1,ucr-11,glrx-22
916	GO:0016779	MF	e	nucleotidyltransferase activity	18/3967	46/46846	5.70033e-07	4	18	2.61294e-05	Y47D9A.1,gld-4,nmat-2,pri-2,C36A4.4,rpc-2,polk-1,pri-1,K08E3.5,rpc-1,pole-2,F12F6.7,F43H9.3,pap-1,F10C2.4,tag-335,mut-2,flad-1
917	GO:0046982	MF	e	protein heterodimerization activity	66/3967	106/46846	5.84551e-07	4	66	2.61294e-05	his-68,nfyc-1,taf-6.1,his-16,his-15,his-12,his-11,his-11,his-9,his-59,his-6,his-40,his-25,his-44,his-43,T26A5.8,hcp-3,div-1,taf-12,his-72,taf-9,his-61,his-32,his-68,his-47,his-48,his-57,his-51,his-52,his-21,his-22,his-18,his-35,his-37,mxl-1,his-74,his-4,his-3,his-2,taf-11.1,his-71,his-45,his-69,his-53,his-49,his-54,his-42,his-63,his-29,cpar-1,his-55,his-58,his-59,his-6,his-40,his-25,his-62,his-66…
918	GO:0042802	MF	e	identical protein binding	32/3967	75/46846	6.74303e-07	3	32	2.75988e-05	mei-1,cfim-1,lmn-1,mel-26,ndk-1,hsf-1,smu-1,tdpt-1,rpt-4,maoc-1,cdc-48.2,dnpp-1,lap-1,baf-1,eif-2Balpha,npp-18,T03F6.3,npp-20,mcu-1,rad-51,unc-43,glrx-3,spas-1,erh-1,sqv-4,pas-2,glc-1,swsn-1,pfk-1.1,gst-42,smo-1,C08B11.9
919	GO:0003735	MF	e	structural constituent of ribosome	98/3967	141/46846	6.89218e-07	2	98	2.75988e-05	rpl-7,Y37E3.8,rpl-1,mrpl-17,rpl-13,rps-10,rpl-24.1,rpl-19,rps-17,rps-15,rps-19,rpl-14,rps-7,rpl-30,mrps-30,rpl-31,rps-6,rps-20,rps-26,mrpl-41,rpl-22,rpl-33,rpl-10,rpl-5,rpl-26,mrps-14,dap-3,rpl-36.A,rps-9,rpl-43,W01D2.1,rps-29,rps-22,mrpl-30,ubl-1,rpl-16,rpl-37,rpl-3,rps-0,mrps-18C,rps-12,rpl-23,rps-3,rps-13,rpl-36,rps-21,rpl-6,rpl-9,rpl-35,rpl-21,iglr-2,mrpl-32,mrpl-22,mrpl-12,ubq-2,rps-24,rpl-1…
920	GO:0008137	MF	e	NADH dehydrogenase (ubiquinone) activity	12/3967	15/46846	6.92181e-07	6	12	2.75988e-05	lpd-5,nuo-2,nuo-6,D2030.4,nduf-7,F45H10.3,Y51H1A.3,Y94H6A.8,Y116A8C.30,nuo-5,F53F4.10,gas-1
921	GO:0004298	MF	e	threonine-type endopeptidase activity	12/3967	15/46846	6.92181e-07	6	12	2.75988e-05	pbs-4,pas-3,pbs-7,pas-4,pbs-2,pbs-5,pbs-3,pbs-6,tasp-1,pbs-1,pas-2,pas-1
922	GO:0001056	MF	e	RNA polymerase III activity	11/3967	15/46846	6.92181e-07	8	11	2.75988e-05	rpb-10,rpb-5,rpb-6,rpb-8,rpc-2,rpc-11,rpc-1,rpac-40,rpb-12,W06E11.1,M106.7
923	GO:0046933	MF	e	proton-transporting ATP synthase activity, rotational mechanism	13/3967	15/46846	6.92181e-07	13	13	2.75988e-05	atp-3,asg-1,atp-1,F58F12.1,Y82E9BR.3,R05D3.6,Y69A2AR.18,vha-19,hpo-18,atp-5,asb-2,asg-2,ZC262.5
924	GO:0019843	MF	e	rRNA binding	18/3967	27/46846	6.92252e-07	5	18	2.75988e-05	Y54E10A.10,let-630,C48B6.2,rpl-5,rps-9,W01D2.1,rpl-37,rpl-9,Y39A1A.14,Y41C4A.9,rps-4,rps-5,rpl-12,rpl-11.1,rpl-2,rpl-11.2,mrps-6,mrps-7
925	GO:0005198	MF	e	structural molecule activity	19/3967	52/46846	6.98864e-07	1	19	2.75988e-05	erm-1,lmn-1,hmp-2,copb-1,ifb-1,rpn-9,Y54G11A.9,rpn-6.1,rpn-6.2,npp-18,cope-1,npp-20,T14G10.5,sec-31,clic-1,unc-76,Y39B6A.3,ifc-2,F10C1.8
926	GO:0042803	MF	e	protein homodimerization activity	17/3967	52/46846	6.98864e-07	4	17	2.75988e-05	msh-2,app-1,smu-1,gpdh-1,sod-1,lat-1,gss-1,Y17G7B.10,C34C12.8,mel-32,gpdh-2,idh-1,hars-1,sel-10,dpyd-1,dct-1,idh-2
927	GO:0016538	MF	e	cyclin-dependent protein serine/threonine kinase regulator activity	11/3967	23/46846	8.17699e-07	5	11	2.88595e-05	cyb-2.2,T12C9.7,R02F2.1,cit-1.2,cyy-1,cks-1,cyb-1,cyb-2.1,cyb-3,ccnk-1,cyh-1
928	GO:0016791	MF	e	phosphatase activity	13/3967	23/46846	8.17699e-07	5	13	2.88595e-05	scpl-3,plpp-1.1,cdc-14,plpp-1.2,plpr-1,K02D10.1,Y62E10A.13,C53A3.2,F44E7.2,plpp-1.3,cnep-1,fbp-1,F55A11.11
929	GO:0003697	MF	e	single-stranded DNA binding	16/3967	32/46846	8.38229e-07	5	16	2.88595e-05	rpb-7,msh-2,rpa-2,pri-2,tdpt-1,rpb-4,npp-19,gen-1,brc-2,pri-1,mlh-1,F52C12.1,ubc-1,rad-51,crn-4,T24C4.5
930	GO:0051287	MF	e	NAD binding	15/3967	19/46846	8.46236e-07	5	15	2.88595e-05	idhg-2,gpdh-1,gpd-4,gpd-1,C31C9.2,men-1,idhg-1,gpdh-2,sqv-4,B0250.5,gpd-3,gas-1,nduf-2.2,parp-1,gpd-2
931	GO:0051537	MF	e	2 iron, 2 sulfur cluster binding	12/3967	19/46846	8.46236e-07	4	12	2.88595e-05	sdhb-1,Y54G11A.9,cisd-3.2,cisd-3.1,T20B12.7,glrx-5,isp-1,Y45F10D.4,Y73F8A.27,F20D6.11,F53F4.10,Y39B6A.3
932	GO:0031624	MF	e	ubiquitin conjugating enzyme binding	10/3967	19/46846	8.46236e-07	5	10	2.88595e-05	uba-5,ari-1.1,tli-1,uev-1,Y49F6B.9,dcn-1,ufc-1,siah-1,ari-2,ari-1.4
933	GO:0031492	MF	e	nucleosomal DNA binding	13/3967	19/46846	8.46236e-07	6	13	2.88595e-05	hil-5,hcp-3,his-72,hil-4,his-74,his-2,his-71,hil-3,his-24,his-69,cpar-1,his-73,his-59,his-6,his-40,his-25
934	GO:0003729	MF	e	mRNA binding	30/3967	64/46846	8.47594e-07	5	30	2.88595e-05	adr-1,lin-28,cfim-1,sup-46,pab-1,B0511.7,rbm-3.1,rbm-3.2,rps-26,daz-1,rsp-1,cri-3,rpl-16,msi-1,asd-1,sftb-1,rnp-4,thoc-5,rbm-26,rnp-7,rpl-35,dcap-1,rde-8,gtbp-1,rps-5,spn-4,T07F10.3,fox-1,mrps-7,pcf-11
935	GO:0042302	MF	e	structural constituent of cuticle	67/3967	169/46846	9.34201e-07	2	67	2.89737e-05	col-7,col-62,col-40,dpy-2,col-77,col-79,col-39,col-80,col-81,ram-2,col-92,col-95,col-98,col-101,col-103,col-106,col-109,dpy-13,col-34,col-33,bli-6,col-114,col-14,col-117,col-3,col-118,col-122,col-125,col-126,let-653,col-129,col-130,col-139,col-140,col-144,col-145,col-10,col-147,col-149,col-13,col-12,sqt-3,col-159,col-160,col-161,cut-2,col-162,col-42,col-166,col-167,col-168,col-169,col-178,col-180…
936	GO:0017025	MF	e	TBP-class protein binding	8/3967	12/46846	9.52015e-07	4	8	2.89737e-05	F56F11.4,B0336.13,taf-12,rpt-6,ttb-1,rpt-2,rpt-1,dro-1
937	GO:0004602	MF	e	glutathione peroxidase activity	8/3967	12/46846	9.52015e-07	5	8	2.89737e-05	gpx-5,gpx-3,gpx-1,gpx-7,gpx-2,gst-36,T07E3.3,gstk-1
938	GO:0016651	MF	e	oxidoreductase activity, acting on NAD(P)H	7/3967	9/46846	9.59427e-07	3	7	2.89737e-05	lpd-5,nuo-2,C33A12.1,nuo-5,fre-1,gas-1,nduf-2.2
939	GO:0001055	MF	e	RNA polymerase II activity	7/3967	9/46846	9.59427e-07	8	7	2.89737e-05	rpb-10,rpb-5,rpb-3,rpb-6,rpb-11,rpb-8,rpb-12
940	GO:0031386	MF	e	protein tag	7/3967	9/46846	9.59427e-07	1	7	2.89737e-05	ned-8,F52C6.2,ubl-1,ubq-1,ubq-2,ubl-5,smo-1
941	GO:0008168	MF	e	methyltransferase activity	30/3967	102/46846	9.70221e-07	4	30	2.89998e-05	homt-1,tyms-1,mtq-2,set-4,W02B12.10,ash-2,Y17G7B.18,K09E4.3,ZK1058.5,prmt-5,anmt-2,C23G10.7,B0361.6,coq-5,Y39A1A.14,M142.8,rrp-8,prmt-9,coq-3,gcst-1,trm-1,prmt-1,E02H1.1,M01E11.1,tfbm-1,comt-3,ZK1128.1,set-25,H20J04.9,C53A5.17
942	GO:0004674	MF	e	protein serine/threonine kinase activity	52/3967	230/46846	1.03719e-06	6	52	3.05806e-05	R06A10.4,cdk-7,plk-2,mek-2,cdk-2,cdc-7,ZK524.4,kin-10,F52B5.2,mom-4,csnk-1,kin-3,gsk-3,pkc-3,pink-1,mak-1,mop-25.2,mnk-1,mpk-1,efk-1,plk-1,aak-1,strd-1,cdk-5,lit-1,tpa-1,kgb-1,pig-1,lin-45,pkg-2,unc-43,kin-4,mbk-2,air-1,gck-1,par-1,chk-2,kin-29,mop-25.1,sek-3,mek-1,nekl-3,famk-1,kin-20,aak-2,F39F10.3,mop-25.3,gck-3,Y111B2A.1,plk-3,madd-3,F52C12.6
943	GO:0061630	MF	e	ubiquitin protein ligase activity	21/3967	59/46846	1.05001e-06	5	21	3.05935e-05	Y54E10BR.3,Y54E10A.11,ari-1.1,lin-41,Y49F6B.9,rnf-5,apc-11,skpt-1,ncl-1,such-1,cul-2,siah-1,ari-2,ari-1.4,cul-3,rbx-1,cul-5,sel-11,vhl-1,C55A6.12,prp-19
944	GO:0019901	MF	e	protein kinase binding	29/3967	77/46846	1.08543e-06	5	29	3.06019e-05	msh-2,cyb-2.2,unc-14,unc-15,mel-26,hmp-2,T12C9.7,cdc-42,mak-1,mex-6,ccm-3,egg-3,R02F2.1,abi-1,cyy-1,strd-1,epg-9,cks-1,cyb-1,cyb-2.1,let-60,mex-5,rho-1,R02F11.4,sel-10,cyb-3,pptr-1,mig-2,gck-3
945	GO:0051539	MF	e	4 iron, 4 sulfur cluster binding	15/3967	28/46846	1.11775e-06	4	15	3.06019e-05	nduf-7,nubp-1,pri-2,sdhb-1,Y54G11A.9,T20B12.7,aco-2,lpd-8,Y45F10D.4,nuo-5,F10C2.4,dpyd-1,aco-1,gas-1,Y92H12BL.4
946	GO:0004842	MF	e	ubiquitin-protein transferase activity	23/3967	90/46846	1.18975e-06	4	23	3.20475e-05	ari-1.1,T27A3.7,lin-41,Y71A12B.12,Y49F6B.9,EEED8.10,zyg-11,ufd-2,etc-1,Y57A10A.31,Y53G8AR.8,apc-11,fsn-1,rle-1,ubc-13,ari-2,ntl-4,let-70,ari-1.4,F54B11.5,elc-1,spsb-2,prp-19
947	GO:0019904	MF	e	protein domain specific binding	13/3967	33/46846	1.27559e-06	3	13	3.39255e-05	vpr-1,hmp-2,pkc-3,gld-3,dab-1,mex-6,tac-1,elb-1,sir-2.1,par-5,mex-5,mxl-1,elc-1
948	GO:0016757	MF	e	transferase activity, transferring glycosyl groups	34/3967	145/46846	1.30407e-06	3	34	3.4542e-05	R12E2.11,ostd-1,pigv-1,dad-1,sqv-2,fut-3,cgt-3,ostb-1,ugt-58,sqv-8,C14A4.3,stt-3,algn-1,upp-1,gly-3,bre-3,sqv-3,W09D10.5,gly-9,gly-8,K02D7.1,dpm-1,tgt-1,ugt-22,pygl-1,ugt-48,ZC513.5,H12D21.10,gyg-2,ugt-23,C08B11.8,sqv-6,parp-1,T27F7.4
949	GO:0005525	MF	e	GTP binding	64/3967	212/46846	1.44765e-06	8	64	3.74322e-05	rab-11.1,gpa-16,C53H9.2,eif-2gamma,unc-108,eef-2,rab-5,tba-1,tba-2,efsc-1,ola-1,unc-59,fzo-1,C56E6.2,cdc-42,raga-1,rab-7,rab-18,Y67D2.4,tufm-1,ral-1,tbb-2,rei-1,ras-2,C26E6.12,arf-1.2,eef-1A.1,rab-6.1,rheb-1,tbg-1,arl-5,tbb-1,ran-1,T28D6.6,nog-1,atln-1,ced-10,sar-1,miro-1,drp-1,arf-3,rap-1,ragc-1,let-60,arl-8,rho-1,rab-1,unc-132,adss-1,C37C3.2,F46B6.4,cat-4,erfa-3,unc-61,rap-2,mig-2,rab-6.2,tag-3…
950	GO:0008233	MF	e	peptidase activity	74/3967	246/46846	1.47727e-06	3	74	3.78972e-05	otub-2,Y54E10BR.5,sep-1,pbs-4,app-1,pas-3,usp-5,dpt-1,pbs-7,pas-4,imp-1,sup-17,fce-1,C34B2.10,pbs-2,pbs-5,F41C3.5,pbs-3,ulp-2,wrt-1,B0495.7,clpp-1,myrf-1,F13D12.6,usp-14,clp-2,dnpp-1,npp-10,ctsa-2,pcp-1,K12H4.4,K12H4.7,pbs-6,lap-1,hpo-21,pbs-1,ppgn-1,otub-4,map-1,csn-5,ddi-1,odr-8,pam-1,imp-3,Y67H2A.7,cpr-5,try-8,srp-7,timp-1,asp-6,asp-12,pas-2,lap-2,pas-1,zmp-4,atx-3,cpl-1,asp-1,K10C2.1,cpr-6,as…
951	GO:0050661	MF	e	NADP binding	10/3967	20/46846	1.56331e-06	5	10	3.9791e-05	gpd-4,gpd-1,gsr-1,emb-8,gspd-1,fre-1,gpd-3,dpyd-1,gpd-2,F17C8.9
952	GO:0022857	MF	e	transmembrane transporter activity	25/3967	98/46846	1.61132e-06	2	25	4.06953e-05	pept-3,fgt-1,B0454.6,Y82E9BR.16,K11D9.3,Y39E4B.5,ant-1.1,aat-4,dif-1,C46C2.2,C47E12.2,pept-2,T11G6.2,ZK822.5,ZK829.9,T10C6.6,hmit-1.2,mrp-1,aat-3,aat-2,F25B4.7,ant-1.3,T12B3.2,aat-9,Y66D12A.13
953	GO:0003779	MF	e	actin binding	22/3967	79/46846	1.71416e-06	4	22	4.25891e-05	arx-1,M04F3.5,erm-1,unc-94,pfn-1,arx-6,wip-1,arx-5,pat-6,cap-1,arx-2,pfn-3,unc-78,pfn-2,tth-1,unc-27,twf-2,cas-1,Y50D7A.10,cas-2,plst-1,arx-3
954	GO:0050660	MF	e	flavin adenine dinucleotide binding	18/3967	61/46846	1.80494e-06	5	18	4.43812e-05	acdh-3,F27D4.1,spr-5,dus-2,acdh-9,acdh-12,gsr-1,emb-8,acdh-13,dld-1,F20D6.11,coq-6,kmo-1,fre-1,Y7A5A.1,acdh-7,C45G9.2,acdh-10
955	GO:0003824	MF	e	catalytic activity	115/3967	354/46846	1.87999e-06	1	115	4.5709e-05	pgs-1,Y65B4A.8,mppa-1,pign-1,F53F10.2,pdp-1,got-2.1,pfkb-1.1,C32F10.8,C27A12.9,ech-1.2,mans-1,bckd-1B,pyk-1,nmat-2,cbl-1,ZC434.8,B0205.6,ech-7,dus-2,Y25C1A.13,F09E5.3,acer-1,ZK1127.5,cth-2,rpb-4,B0495.5,tdc-1,ZK1320.9,ech-4,B0334.3,ldh-1,tpi-1,daf-22,atgp-2,fem-2,ucr-2.3,sucl-2,acs-19,ucr-1,bas-1,aldo-2,gen-1,oatr-1,mel-32,mdh-2,ggtb-1,acs-4,F08F8.7,fum-1,upp-1,fahd-1,F10E9.7,B0303.3,ech-6,W09D10…
956	GO:0016491	MF	e	oxidoreductase activity	128/3967	386/46846	2.16483e-06	2	128	5.1482e-05	tyr-4,ech-1.2,acdh-3,nuo-2,T25G3.4,F27D4.1,dhs-3,hgo-1,nduf-7,fath-1,pdpr-1,amx-2,spr-5,gpdh-1,T01D1.4,acdh-9,alh-6,art-1,sod-1,acdh-12,mthf-1,perm-1,skpo-1,pah-1,sdhb-1,gpd-4,gpd-1,M106.3,ldh-1,hphd-1,C31C9.2,men-1,ctl-2,ctl-3,gsr-1,rnr-2,prdx-3,C35D10.6,emb-8,clk-1,nmad-1,let-767,mdh-2,F57B9.1,alh-12,tyr-1,F44E2.6,sod-4,gpdh-2,hpd-1,acdh-11,prdx-6,aass-1,ogdh-1,T22D1.3,F55G1.9,F33D4.4,isp-1,idh…
957	GO:0030515	MF	e	snoRNA binding	8/3967	13/46846	2.29002e-06	5	8	5.38471e-05	C48B6.2,nola-3,Y54E5B.2,byn-1,Y48A6B.3,ZK795.3,nol-56,Y53C12B.1
958	GO:0016301	MF	e	kinase activity	75/3967	333/46846	2.33356e-06	4	75	5.43053e-05	cdk-7,plk-2,mek-2,cdk-2,pgk-1,pnk-1,pyk-1,hxk-1,mom-4,csnk-1,ZC434.8,ndk-1,kin-3,gsk-3,tbck-1,pkc-3,pink-1,cki-2,mak-1,aakg-5,mnk-1,F40F8.1,Y17G7B.10,ppk-2,mpk-1,coq-8,skpt-1,mvk-1,efk-1,let-754,plk-1,pdhk-2,aak-1,cdk-5,lit-1,tpa-1,kgb-1,pig-1,pfkb-1.2,lin-45,pkg-2,cka-1,thk-1,unc-43,kin-4,B0001.4,mbk-2,air-1,gck-1,rskd-1,par-1,chk-2,kin-29,pfk-1.1,dgk-2,sek-3,F46H5.3,mek-1,git-1,F38B2.4,nekl-3,C…
959	GO:0003676	MF	e	nucleic acid binding	137/3967	471/46846	2.43901e-06	3	137	5.55185e-05	mex-3,ztf-3,rnp-8,sago-2,rpb-7,vbh-1,rnp-6,ppw-1,F57C9.4,cey-3,cey-2,F33D11.10,hrpk-1,teg-4,ztf-4,nars-1,gld-1,lin-28,ddx-52,mec-8,C41G7.3,lsl-1,alg-5,sup-46,pab-1,Y53H1A.2,rbm-3.1,rbm-3.2,hrp-2,hinf-1,dog-1,C24H12.4,sdz-24,alg-2,rsp-4,EEED8.10,daz-1,rsp-5,kars-1,ztf-17,hel-1,tdp-1,rsp-7,ptb-1,npp-19,rsp-2,rsp-1,K12D12.5,parn-2,wago-4,xpd-1,rnp-5,uaf-1,pes-4,msi-1,asd-1,rnp-4,imph-1,rcan-1,B0336.…
960	GO:0003723	MF	e	RNA binding	169/3967	378/46846	2.54215e-06	4	169	5.73172e-05	rpl-7,mex-3,rnp-8,F37F2.2,snr-7,rpl-1,Y54E10A.6,rnp-6,larp-5,C43E11.9,rpl-24.1,dom-3,hrpk-1,C48B6.2,ztf-4,rege-1,gld-1,adr-1,D2005.1,lin-41,mec-8,C41G7.3,rpl-14,drsh-1,rae-1,sup-46,pab-1,rpl-30,rbm-3.1,rbm-3.2,hrp-2,C15C6.4,C47B2.9,snr-2,F23F1.5,nol-6,rsp-4,EEED8.10,daz-1,eif-2D,fbf-1,fbf-2,rsp-5,T14B4.1,nos-2,gld-3,puf-8,hel-1,fars-3,rpl-5,puf-5,rpl-26,szy-20,tdp-1,M28.5,rsp-7,ptb-1,rps-9,lsm-1,…
961	GO:0008022	MF	e	protein C-terminus binding	9/3967	17/46846	2.87265e-06	3	9	6.32372e-05	stam-1,pab-1,alx-1,atx-2,kgb-1,csn-5,sir-2.1,efl-1,apa-2
962	GO:0000175	MF	e	3'-5'-exoribonuclease activity	7/3967	10/46846	2.9621e-06	8	7	6.49867e-05	parn-2,BE0003N10.1,R02D3.8,C08B6.8,crn-4,parn-1,M02B7.2
963	GO:0016829	MF	e	lyase activity	22/3967	88/46846	2.98999e-06	2	22	6.53784e-05	cbl-1,djr-1.1,F09E5.3,cth-2,tdc-1,enol-1,cchl-1,Y48B6A.13,cysl-2,aldo-2,psd-1,fum-1,aco-2,ech-6,spl-1,icl-1,F22F7.7,bca-1,aco-1,R10E4.9,pcbd-1,hpo-8
964	GO:0016787	MF	e	hydrolase activity	235/3967	839/46846	3.17385e-06	2	235	6.89361e-05	pif-1,K12C11.1,mcm-4,Y54E10BR.5,vbh-1,sep-1,pbs-4,scpl-3,pdp-1,app-1,dom-3,pas-3,mtm-1,F33D11.10,usp-5,dbr-1,ahcy-1,rege-1,ttx-7,mans-1,aho-3,ath-1,mei-1,dpt-1,pbs-7,pas-4,sup-17,tat-5,fce-1,drsh-1,C34B2.10,hda-3,abhd-11.2,T27F6.6,pbs-2,ola-1,Y48G10A.1,tdpt-1,pbs-5,dog-1,rpt-4,gba-1,F41C3.5,ndx-3,pbs-3,ulp-2,ndx-6,cdc-14,fzo-1,tat-4,asm-1,D1022.4,wrt-1,pgam-5,B0495.7,hda-2,cdc-48.2,hel-1,T23G7.2,…
965	GO:0016740	MF	e	transferase activity	244/3967	935/46846	3.2725e-06	2	244	7.08426e-05	homt-1,pgs-1,cdk-7,plk-2,mek-2,pign-1,Y54E10A.11,cdk-2,pgk-1,R12E2.11,got-2.1,tyms-1,coq-1,ostd-1,ari-1.1,pigv-1,dad-1,gna-2,gld-4,pyk-1,hxk-1,nmat-2,ate-1,mom-4,sqv-5,csnk-1,ZC434.8,ndk-1,kin-3,dhhc-7,fdps-1,pri-2,gsk-3,ubc-14,mtq-2,sqv-2,Y49F6B.9,gst-6,gst-7,pkc-3,pink-1,fut-3,cgt-3,set-4,ostb-1,ufd-2,etc-1,mak-1,ugt-58,sqv-8,mnk-1,C14A4.3,dph-2,F40F8.1,W02B12.10,B0334.5,gfat-1,ash-2,Y17G7B.10,…
966	GO:0003677	MF	e	DNA binding	172/3967	841/46846	3.29002e-06	4	172	7.09859e-05	rcor-1,pif-1,rpb-10,mcm-4,msh-2,rpa-2,sem-2,cey-3,cey-2,lim-7,hil-5,rpb-5,F22D6.2,nhr-23,lin-28,tlf-1,snpc-4,nhr-49,his-68,daf-16,hsf-1,pri-2,B0019.2,spr-5,dog-1,nfyc-1,nhr-88,camt-1,hmg-11,cdc-14,F10E7.11,cec-3,ztf-17,mex-6,nhr-19,myrf-1,rpb-6,gtf-2E2,hmg-12,ash-2,his-16,his-15,his-12,his-11,his-11,his-9,his-59,his-6,his-40,his-25,his-44,his-43,hmg-1.1,xpd-1,Y53G8AM.8,mcm-5,pal-1,rpb-8,rpc-2,B03…
967	GO:0005524	MF	e	ATP binding	218/3967	915/46846	3.42182e-06	8	218	7.34714e-05	Y65B4A.8,pif-1,R06A10.4,cdk-7,mcm-4,abtm-1,plk-2,arx-1,mek-2,vbh-1,cdk-2,msh-2,pgk-1,uba-5,cdc-6,spe-5,pfkb-1.1,F33D11.10,cdc-7,pnk-1,nars-1,ZK524.4,D2030.2,mei-1,F52B5.2,ddx-52,gld-4,tat-5,hxk-1,nmat-2,mom-4,nubp-1,csnk-1,ZC434.8,ndk-1,kin-3,atp-1,gsk-3,ola-1,glp-4,ubc-14,yars-1,dog-1,rpt-4,C24H12.4,cct-3,tbck-1,pkc-3,pink-1,tat-4,kars-1,hsp-4,cdc-48.2,pch-2,cct-1,cct-4,hel-1,fars-3,stc-1,mak-1,…
968	GO:0046872	MF	e	metal ion binding	315/3967	1372/46846	3.42776e-06	4	315	7.34714e-05	daf-25,gpa-16,K12C11.1,mppa-1,rpb-10,mcm-4,Y54E10A.11,cdk-2,uba-5,pdp-1,app-1,dom-3,lim-7,tyr-4,rnf-1,ari-1.1,usp-5,cytb-5.2,rege-1,F22D6.2,nhr-23,ttx-7,T25G3.4,eif-2beta,gla-3,lin-28,dpt-1,tin-13,sup-17,hgo-1,nduf-7,gld-4,lin-41,F16A11.1,fce-1,drsh-1,hrdl-1,nhr-49,mom-4,sqv-5,nubp-1,fath-1,hda-3,T27F6.6,pri-2,F22G12.4,ola-1,tdpt-1,nhr-88,Y49F6B.9,C16A11.3,vps-18,R05F9.6,ndx-3,pkc-3,ndx-6,pink-1,…
969	GO:0000166	MF	e	nucleotide binding	247/3967	870/46846	3.53899e-06	4	247	7.53596e-05	rab-11.1,pif-1,gpa-16,R06A10.4,cdk-7,mcm-4,abtm-1,plk-2,arx-1,mek-2,vbh-1,cdk-2,pgk-1,uba-5,dom-3,F33D11.10,cdc-7,nars-1,mei-1,gld-4,eef-2,tat-5,hxk-1,nmat-2,tba-1,mom-4,nubp-1,csnk-1,ZC434.8,ndk-1,kin-3,atp-1,gsk-3,tba-2,ola-1,glp-4,ubc-14,unc-59,yars-1,dog-1,rpt-4,cct-3,pkc-3,pink-1,fzo-1,tat-4,kars-1,hsp-4,rpb-4,cdc-42,cdc-48.2,pch-2,cct-1,cct-4,hel-1,fars-3,stc-1,mak-1,cct-2,ooc-5,ttll-12,gss…
970	GO:0005515	MF	e	protein binding	404/3967	1095/46846	3.61432e-06	2	404	7.6713e-05	mex-3,icd-2,gpa-16,mppa-1,plk-2,nxt-1,cdk-2,sep-1,unc-11,npp-11,unc-108,E01A2.1,rpn-8,rps-10,kca-1,rpa-2,M04F3.5,F57C9.4,pfkb-1.1,mtm-1,B0261.7,erm-1,lim-7,hil-5,vpr-1,stam-1,rnf-1,csn-2,ima-2,hrpk-1,mei-2,lbp-6,ztf-4,ekl-1,unc-14,gld-1,lsy-22,apr-1,gla-3,T01G9.2,kin-10,mei-1,lin-28,pas-4,gls-1,C36B1.11,lmn-1,sup-17,mel-26,hxk-1,rab-5,mec-8,skr-2,lin-53,nhr-49,mom-4,dsbn-1,sys-1,sup-46,fath-1,rsa…
971	GO:0004601	MF	e	peroxidase activity	11/3967	26/46846	3.67638e-06	4	11	7.75251e-05	skpo-1,ctl-2,ctl-3,prdx-3,prdx-6,gpx-5,gpx-3,gpx-1,gpx-7,gpx-2,ctl-1
972	GO:0003684	MF	e	damaged DNA binding	11/3967	27/46846	5.72796e-06	5	11	0.000114708	msh-2,rpa-2,ubql-1,scc-1,rad-23,xpd-1,polh-1,rps-3,polk-1,ddb-1,agt-1
973	GO:0016746	MF	e	transferase activity, transferring acyl groups	28/3967	134/46846	6.59911e-06	3	28	0.000131097	ate-1,dhhc-7,cpt-1,mboa-6,Y71H2AM.1,nmt-1,F44B9.5,B0303.3,acaa-2,Y38C1AA.1,dlat-2,acl-6,acl-9,dlst-1,acl-14,acl-2,mboa-2,elpc-3,dlat-1,mboa-3,dhhc-1,acl-1,acl-11,dgtr-1,oac-56,Y67D2.5,hpo-20,dhhc-4
974	GO:0016627	MF	e	oxidoreductase activity, acting on the CH-CH group of donors	12/3967	34/46846	1.24427e-05	3	12	0.000230988	acdh-3,acdh-9,art-1,acdh-12,acdh-11,acdh-13,B0024.13,dpyd-1,acdh-7,F19H6.4,mev-1,acdh-10
975	GO:0001054	MF	e	RNA polymerase I activity	7/3967	12/46846	1.67763e-05	8	7	0.00030281	rpb-10,rpb-5,rpb-6,rpb-8,rpac-40,rpoa-12,rpb-12
976	GO:0003714	MF	e	transcription corepressor activity	10/3967	25/46846	1.86147e-05	3	10	0.00032782	rcor-1,csn-2,hda-3,F10E7.11,hda-2,K04C2.2,sir-2.1,hsb-1,hda-1,dro-1
977	GO:0004190	MF	e	aspartic-type endopeptidase activity	10/3967	25/46846	1.86147e-05	6	10	0.00032782	hop-1,imp-1,ddi-1,imp-3,asp-6,asp-12,asp-1,asp-3,asp-4,T18H9.11,asp-2
978	GO:0005243	MF	e	gap junction channel activity	10/3967	25/46846	1.86147e-05	6	10	0.00032782	inx-22,inx-13,inx-12,inx-14,inx-8,inx-11,inx-3,inx-5,inx-2,inx-9
979	GO:0004579	MF	e	dolichyl-diphosphooligosaccharide-protein glycotransferase activity	5/3967	6/46846	2.423e-05	6	5	0.000403404	ostd-1,dad-1,ostb-1,stt-3,ZK686.3
980	GO:0016209	MF	e	antioxidant activity	5/3967	6/46846	2.423e-05	1	5	0.000403404	sod-1,prdx-3,sod-4,prdx-6,prdx-2
981	GO:0003785	MF	e	actin monomer binding	5/3967	6/46846	2.423e-05	5	5	0.000403404	pfn-1,pfn-3,pfn-2,tth-1,twf-2
982	GO:0016765	MF	e	transferase activity, transferring alkyl or aryl (other than methyl) groups	5/3967	6/46846	2.423e-05	3	5	0.000403404	coq-1,F37B12.3,coq-2,agt-1,T01G1.4
983	GO:0004129	MF	e	cytochrome-c oxidase activity	6/3967	9/46846	2.46401e-05	8	6	0.000403404	cox-5B,cox-4,cox-6A,cox-5A,cox-6C,cox-7C
984	GO:0004185	MF	e	serine-type carboxypeptidase activity	6/3967	9/46846	2.46401e-05	7	6	0.000403404	F41C3.5,F13D12.6,ctsa-2,Y32F6A.5,K10C2.1,Y16B4A.2
985	GO:0051087	MF	e	chaperone binding	9/3967	21/46846	2.538e-05	3	9	0.000413439	dnj-28,tin-44,pfd-6,ufd-2,Y22D7AL.10,C34C12.8,daf-41,ahsa-1,F53A3.7
986	GO:0008483	MF	e	transaminase activity	8/3967	17/46846	3.17183e-05	4	8	0.000510313	got-2.1,gfat-1,oatr-1,gfat-2,gcst-1,got-2.2,tatn-1,got-1.2
987	GO:0017151	MF	e	DEAD/H-box RNA helicase binding	8/3967	17/46846	3.17183e-05	4	8	0.000510313	daf-16,zyx-1,paa-1,kgb-1,csn-5,rad-51,let-92,ergo-1
988	GO:0003887	MF	e	DNA-directed DNA polymerase activity	7/3967	13/46846	3.3677e-05	6	7	0.000531329	polh-1,K04C2.2,polk-1,div-1,pole-2,F12F6.7,F10C2.4
989	GO:0019888	MF	e	protein phosphatase regulator activity	7/3967	13/46846	3.3677e-05	4	7	0.000531329	ppfr-2,sds-22,paa-1,T22D1.5,pptr-2,pptr-1,ppfr-4
990	GO:0004386	MF	e	helicase activity	20/3967	88/46846	3.73034e-05	7	20	0.0005843	pif-1,mcm-4,vbh-1,F33D11.10,ddx-52,dog-1,hel-1,xpd-1,mcm-5,inf-1,cgh-1,mcm-6,C08F8.2,mcm-7,ruvb-1,ddx-17,mcm-3,gtf-2F2,F57B9.3,Y108F1.5
991	GO:0005509	MF	e	calcium ion binding	31/3967	169/46846	3.92494e-05	5	31	0.000611841	T03F1.11,pat-10,T25G3.4,mans-1,calm-1,tnc-2,mlc-4,nex-1,efk-1,mlc-5,test-1,miro-1,C47E12.3,crld-1,cmd-1,cnb-1,F55A11.1,C56A3.6,F43C9.2,mans-3,mlc-2,mlc-1,C07E3.9,C56C10.9,snt-2,F55A11.4,chpf-2,M04F3.4,T04F3.4,nex-3,Y69A2AL.2
992	GO:0015035	MF	e	protein disulfide oxidoreductase activity	9/3967	22/46846	3.97182e-05	5	9	0.000616813	glrx-10,glrx-5,Y55F3AR.2,glrx-3,trx-2,trx-4,glrx-21,gstk-1,glrx-22
993	GO:0008270	MF	e	zinc ion binding	73/3967	530/46846	3.97577e-05	6	73	0.000616813	rpb-10,app-1,usp-5,F22D6.2,nhr-23,lin-28,lin-41,nhr-49,Y105E8A.14,nhr-88,ZK1248.11,sod-1,nos-2,nhr-19,spt-4,rps-29,dnpp-1,C16A3.4,mel-32,ggtb-1,ncl-1,sod-4,ZK632.4,cbp-3,gtf-2H2C,rabx-5,rpc-11,K08D12.3,egl-18,ltah-1.2,pam-1,C49H3.9,nhr-4,sqst-1,repo-1,cpsf-4,sec-24.2,H24K24.3,elt-7,rpb-9,rbx-1,nhr-12,K07C5.3,cat-4,nhr-68,zmp-4,sec-23,bca-1,elt-3,hch-1,cpd-2,nhr-28,nhr-76,nhr-154,rpoa-12,nhr-181,c…
994	GO:0004527	MF	e	exonuclease activity	10/3967	27/46846	4.10236e-05	5	10	0.00063494	exos-8,exos-1,exo-1,F52C12.1,C08B6.8,F10C2.4,exos-7,exos-3,parn-1,C27H6.9
995	GO:0005528	MF	e	FK506 binding	4/3967	4/46846	5.1352e-05	4	4	0.000755485	fkb-8,fkb-2,fkb-6,fkb-1
996	GO:0046964	MF	e	3'-phosphoadenosine 5'-phosphosulfate transmembrane transporter activity	4/3967	4/46846	5.1352e-05	7	4	0.000755485	pst-2,nstp-2,pst-1,nstp-1
997	GO:0004365	MF	e	glyceraldehyde-3-phosphate dehydrogenase (NAD+) (phosphorylating) activity	4/3967	4/46846	5.1352e-05	6	4	0.000755485	gpd-4,gpd-1,gpd-3,gpd-2
998	GO:0042577	MF	e	lipid phosphatase activity	4/3967	4/46846	5.1352e-05	6	4	0.000755485	plpp-1.1,plpp-1.2,plpr-1,plpp-1.3
999	GO:0016887	MF	e	ATPase activity	25/3967	123/46846	5.13628e-05	7	25	0.000755485	abtm-1,mei-1,atp-1,ola-1,hsp-4,cdc-48.2,stc-1,wht-7,R05D3.6,asna-1,klp-7,abce-1,mlh-1,ntp-1,catp-6,rad-51,wht-2,hsp-1,hpo-18,hsp-6,pmp-5,spas-1,rpt-1,mrp-1,vps-4
1000	GO:0000978	MF	e	RNA polymerase II proximal promoter sequence-specific DNA binding	11/3967	33/46846	5.2735e-05	9	11	0.000768596	tlf-1,hsf-1,nfyc-1,ztf-17,mdt-8,tbp-1,egl-18,zip-11,lag-1,elt-7,elt-3
1001	GO:0017112	MF	e	Rab guanyl-nucleotide exchange factor activity	6/3967	10/46846	5.71571e-05	8	6	0.000811407	R06F6.8,trpp-3,F53H1.3,trpp-4,trpp-5,trpp-1
1002	GO:0004177	MF	e	aminopeptidase activity	9/3967	23/46846	6.03451e-05	6	9	0.000849263	K12C11.1,app-1,dpt-1,dnpp-1,lap-1,map-1,pam-1,lap-2,R119.2
1003	GO:0004300	MF	e	enoyl-CoA hydratase activity	5/3967	7/46846	7.88401e-05	5	5	0.00103992	ech-1.2,ech-7,B0303.3,ech-6,ech-5
1004	GO:0003689	MF	e	DNA clamp loader activity	5/3967	7/46846	7.88401e-05	11	5	0.00103992	dscc-1,rfc-4,F44B9.8,rfc-2,rfc-3
1005	GO:0008312	MF	e	7S RNA binding	5/3967	7/46846	7.88401e-05	5	5	0.00103992	F37F2.2,srpa-72,ZK512.4,F25G6.8,F25G6.9
1006	GO:0008121	MF	e	ubiquinol-cytochrome-c reductase activity	5/3967	7/46846	7.88401e-05	5	5	0.00103992	T02H6.11,T27E9.2,isp-1,C14B9.10,ucr-11
1007	GO:0005096	MF	e	GTPase activator activity	17/3967	73/46846	0.000100968	5	17	0.00131318	hgap-1,tbcd-1,sec-12,eat-16,tbck-1,tbc-14,tbc-20,W09D10.1,npp-16,tbc-3,gdi-1,sec-23,tbc-12,rhi-1,git-1,Y92H12BL.4,eat-17
1008	GO:0017137	MF	e	Rab GTPase binding	12/3967	41/46846	0.000102385	7	12	0.00132423	Y39F10B.1,Y25C1A.7,tbck-1,R06F6.8,tbc-14,tbc-20,gop-1,ggtb-1,tbc-3,ehbp-1,tbc-12,eat-17
1009	GO:0008013	MF	e	beta-catenin binding	6/3967	11/46846	0.000116691	3	6	0.00147071	apr-1,daf-16,lin-23,rsa-2,lit-1,hmp-1
1010	GO:0004364	MF	e	glutathione transferase activity	9/3967	25/46846	0.00012906	4	9	0.00162033	gst-6,gst-7,gst-4,gst-42,gst-5,gst-36,T07E3.3,gstk-1,C02D5.4
1011	GO:0003746	MF	e	translation elongation factor activity	8/3967	20/46846	0.000130361	6	8	0.00162727	eef-2,efsc-1,tufm-1,eef-1A.1,eef-1B.1,iff-1,ell-1,tsfm-1
1012	GO:0004672	MF	e	protein kinase activity	59/3967	422/46846	0.000142137	5	59	0.00177087	R06A10.4,cdk-7,plk-2,mek-2,cdk-2,cyb-2.2,cdc-7,ZK524.4,F52B5.2,mom-4,csnk-1,kin-3,gsk-3,T12C9.7,tbck-1,pkc-3,pink-1,mak-1,mnk-1,mpk-1,R02F2.1,plk-1,aak-1,strd-1,cdk-5,lit-1,tpa-1,kgb-1,pig-1,lin-45,pkg-2,unc-43,cyb-1,cyb-2.1,kin-4,mbk-2,air-1,gck-1,rskd-1,par-1,cyb-3,chk-2,kin-29,sek-3,mek-1,nekl-3,kin-20,aak-2,sid-3,heri-1,E02H4.6,F39F10.3,K04C1.5,Y50D7A.3,gck-3,Y111B2A.1,csk-1,plk-3,madd-3
1013	GO:0055077	MF	e	gap junction hemi-channel activity	7/3967	16/46846	0.000178672	6	7	0.00221336	inx-12,inx-14,inx-8,inx-11,inx-3,inx-5,inx-2
1014	GO:0008641	MF	e	ubiquitin-like modifier activating enzyme activity	5/3967	8/46846	0.000195485	4	5	0.00239433	uba-5,rfl-1,uba-1,aos-1,ula-1
1015	GO:0008239	MF	e	dipeptidyl-peptidase activity	6/3967	12/46846	0.000216606	7	6	0.00258973	dpt-1,pcp-1,K12H4.7,pcp-3,pcp-4,C26B9.5
1016	GO:0070181	MF	e	small ribosomal subunit rRNA binding	4/3967	5/46846	0.000239382	6	4	0.00268933	C34E10.10,rps-13,mrps-11,mrps-6
1017	GO:0016780	MF	e	phosphotransferase activity, for other substituted phosphate groups	4/3967	5/46846	0.000239382	4	4	0.00268933	F54D7.2,pisy-1,cept-2,crls-1
1018	GO:0043531	MF	e	ADP binding	4/3967	5/46846	0.000239382	8	4	0.00268933	msh-2,pgk-1,atp-1,ced-4
1019	GO:0047485	MF	e	protein N-terminus binding	4/3967	5/46846	0.000239382	3	4	0.00268933	apr-1,abi-1,lit-1,efl-1
1020	GO:0015450	MF	e	P-P-bond-hydrolysis-driven protein transmembrane transporter activity	4/3967	5/46846	0.000239382	6	4	0.00268933	Y38F2AR.9,timm-17B.1,emo-1,tomm-20
1021	GO:0000030	MF	e	mannosyltransferase activity	4/3967	5/46846	0.000239382	5	4	0.00268933	pigv-1,C14A4.3,ZC513.5,T27F7.4
1022	GO:0004000	MF	e	adenosine deaminase activity	4/3967	5/46846	0.000239382	5	4	0.00268933	adr-1,D2005.1,adr-2,C06G3.5
1023	GO:0008195	MF	e	phosphatidate phosphatase activity	4/3967	5/46846	0.000239382	6	4	0.00268933	plpp-1.1,plpp-1.2,plpr-1,plpp-1.3
1024	GO:0030276	MF	e	clathrin binding	7/3967	17/46846	0.000281539	3	7	0.00310408	unc-11,snt-4,apb-1,aps-1,dnj-25,aps-2,snt-2
1025	GO:0030145	MF	e	manganese ion binding	7/3967	17/46846	0.000281539	6	7	0.00310408	K12C11.1,ttx-7,lap-1,ppm-1.A,lap-2,famk-1,R119.2
1026	GO:0008234	MF	e	cysteine-type peptidase activity	15/3967	65/46846	0.000282082	5	15	0.00310481	sep-1,usp-5,ulp-2,usp-14,clp-2,odr-8,cpr-5,atx-3,cpl-1,cpr-6,ulp-5,usp-3,ubh-3,ulp-3,otub-1
1027	GO:0004402	MF	e	histone acetyltransferase activity	8/3967	22/46846	0.000283678	9	8	0.00311186	pcaf-1,dpff-1,cbp-3,taf-12,taf-9,elpc-3,cbp-2,phf-10
1028	GO:0005215	MF	e	transporter activity	9/3967	28/46846	0.000345452	1	9	0.00377046	osta-3,nac-3,dif-1,sid-1,sel-9,ced-8,nac-2,T25D3.4,Y70G10A.3
1029	GO:0016788	MF	e	hydrolase activity, acting on ester bonds	9/3967	28/46846	0.000345452	3	9	0.00377046	dbr-1,Y24F12A.1,lipl-5,crn-2,T19B10.8,lipl-1,Y37H2A.1,B0432.8,R01B10.4
1030	GO:0003713	MF	e	transcription coactivator activity	10/3967	34/46846	0.00036767	3	10	0.00399956	ZK973.9,sys-1,hmp-2,D2013.6,B0336.13,mdt-15,mdt-20,C18B2.4,taf-11.1,dro-1
1031	GO:0008236	MF	e	serine-type peptidase activity	10/3967	34/46846	0.00036767	5	10	0.00399956	Y54E10BR.5,dpf-3,clpp-1,npp-10,pcp-1,K12H4.7,dpf-5,pcp-3,pcp-4,C26B9.5
1032	GO:0015179	MF	e	L-amino acid transmembrane transporter activity	6/3967	13/46846	0.000373402	8	6	0.00402829	snf-1,atgp-2,aat-4,aat-3,aat-2,aat-9
1033	GO:0019789	MF	e	SUMO transferase activity	5/3967	9/46846	0.000409042	4	5	0.0042782	zhp-2,zhp-3,ZK1248.11,R06C7.2,ubc-9
1034	GO:0015165	MF	e	pyrimidine nucleotide-sugar transmembrane transporter activity	5/3967	9/46846	0.000409042	5	5	0.0042782	nstp-4,sqv-7,ugtp-1,srf-3,nstp-5
1035	GO:0044183	MF	e	protein binding involved in protein folding	5/3967	9/46846	0.000409042	3	5	0.0042782	pfd-2,hsp-4,stc-1,hsp-1,hsp-6
1036	GO:0009982	MF	e	pseudouridine synthase activity	5/3967	9/46846	0.000409042	4	5	0.0042782	Y48C3A.20,ZK287.7,B0024.11,pus-1,Y73B6BL.29
1037	GO:0015250	MF	e	water channel activity	5/3967	9/46846	0.000409042	6	5	0.0042782	aqp-2,aqp-10,aqp-4,aqp-7,aqp-11
1038	GO:0070403	MF	e	NAD+ binding	5/3967	9/46846	0.000409042	6	5	0.0042782	sir-2.1,hacd-1,B0272.3,sir-2.2,sir-2.4
1039	GO:0008139	MF	e	nuclear localization sequence binding	5/3967	9/46846	0.000409042	5	5	0.0042782	imb-1,npp-7,tsr-1,npp-10,ima-1
1040	GO:0005337	MF	e	nucleoside transmembrane transporter activity	5/3967	9/46846	0.000409042	4	5	0.0042782	ent-6,ent-1,ent-4,ent-2,ent-5
1041	GO:0016620	MF	e	oxidoreductase activity, acting on the aldehyde or oxo group of donors, NAD or NADP as acceptor	7/3967	18/46846	0.000427073	4	7	0.00444538	alh-6,gpd-4,gpd-1,alh-12,alh-4,gpd-3,gpd-2
1042	GO:0003682	MF	e	chromatin binding	13/3967	55/46846	0.000551198	2	13	0.00570096	gpdh-1,scc-1,mcm-5,zfp-1,gpdh-2,hpl-2,dpy-28,swd-2.2,swd-2.1,gfl-1,taf-2,W05F2.8,H04D03.6
1043	GO:0043022	MF	e	ribosome binding	6/3967	14/46846	0.000606647	4	6	0.00578087	eif-6,eif-2A,cpb-1,iff-1,eif-3.K,pelo-1
1044	GO:0005375	MF	e	copper ion transmembrane transporter activity	6/3967	14/46846	0.000606647	8	6	0.00578087	F27C1.2,F31E8.4,cua-1,F58G6.7,Y58A7A.1,F58G6.3
1045	GO:0003725	MF	e	double-stranded RNA binding	6/3967	14/46846	0.000606647	5	6	0.00578087	drsh-1,alg-2,adr-2,sid-1,stau-1,Y95B8A.8
1046	GO:0004069	MF	e	L-aspartate:2-oxoglutarate aminotransferase activity	3/3967	3/46846	0.000606832	5	3	0.00578087	got-2.1,got-2.2,got-1.2
1047	GO:0051861	MF	e	glycolipid binding	3/3967	3/46846	0.000606832	3	3	0.00578087	lec-10,lec-8,lec-9
1048	GO:0016868	MF	e	intramolecular transferase activity, phosphotransferases	3/3967	3/46846	0.000606832	4	3	0.00578087	R05F9.6,Y43F4B.5,F21D5.1
1049	GO:0003810	MF	e	protein-glutamine gamma-glutamyltransferase activity	3/3967	3/46846	0.000606832	5	3	0.00578087	pdi-3,pdi-1,pdi-2
1050	GO:0042030	MF	e	ATPase inhibitor activity	3/3967	3/46846	0.000606832	5	3	0.00578087	mai-2,sti-1,mai-1
1051	GO:0097027	MF	e	ubiquitin-protein transferase activator activity	3/3967	3/46846	0.000606832	4	3	0.00578087	fzr-1,F44B9.5,fzy-1
1052	GO:0005483	MF	e	soluble NSF attachment protein activity	3/3967	3/46846	0.000606832	3	3	0.00578087	snap-1,Y59A8B.8,Y59A8B.25
1053	GO:0004775	MF	e	succinate-CoA ligase (ADP-forming) activity	3/3967	3/46846	0.000606832	6	3	0.00578087	sucl-2,suca-1,sucl-1
1054	GO:0019003	MF	e	GDP binding	3/3967	3/46846	0.000606832	8	3	0.00578087	gpa-16,sucl-2,sucl-1
1055	GO:0010309	MF	e	acireductone dioxygenase [iron(II)-requiring] activity	3/3967	3/46846	0.000606832	5	3	0.00578087	T01D1.4,F42F12.4,K07E1.1
1056	GO:0061133	MF	e	endopeptidase activator activity	3/3967	3/46846	0.000606832	5	3	0.00578087	ced-4,Y66D12A.9,rpn-13
1057	GO:0051920	MF	e	peroxiredoxin activity	3/3967	3/46846	0.000606832	4	3	0.00578087	prdx-3,prdx-6,prdx-2
1058	GO:0035614	MF	e	snRNA stem-loop binding	3/3967	3/46846	0.000606832	6	3	0.00578087	mec-8,rnp-2,rnp-3
1059	GO:0003896	MF	e	DNA primase activity	3/3967	3/46846	0.000606832	8	3	0.00578087	pri-2,pri-1,T24C4.5
1060	GO:0019776	MF	e	Atg8 ligase activity	3/3967	3/46846	0.000606832	3	3	0.00578087	atg-5,lgg-3,atg-3
1061	GO:0005462	MF	e	UDP-N-acetylglucosamine transmembrane transporter activity	3/3967	3/46846	0.000606832	6	3	0.00578087	nstp-2,nstp-1,srf-3
1062	GO:0004096	MF	e	catalase activity	3/3967	3/46846	0.000606832	5	3	0.00578087	ctl-2,ctl-3,ctl-1
1063	GO:0061608	MF	e	nuclear import signal receptor activity	3/3967	3/46846	0.000606832	3	3	0.00578087	ima-2,ima-3,ima-1
1064	GO:0019899	MF	e	enzyme binding	9/3967	30/46846	0.000612665	3	9	0.00582792	rnp-8,rpa-2,lin-28,sqv-5,ced-12,daf-16,crn-5,eri-5,cysl-1
1065	GO:0036402	MF	e	proteasome-activating ATPase activity	4/3967	6/46846	0.000669685	9	4	0.00612875	rpt-4,rpt-3,rpt-2,rpt-1
1066	GO:0048039	MF	e	ubiquinone binding	4/3967	6/46846	0.000669685	4	4	0.00612875	sdhb-1,sdhd-1,mev-1,R144.13
1067	GO:0001103	MF	e	RNA polymerase II repressing transcription factor binding	4/3967	6/46846	0.000669685	5	4	0.00612875	F10E7.11,ztf-17,kgb-1,hda-1
1068	GO:0003841	MF	e	1-acylglycerol-3-phosphate O-acyltransferase activity	4/3967	6/46846	0.000669685	7	4	0.00612875	acl-14,acl-2,acl-1,acl-11
1069	GO:0005545	MF	e	1-phosphatidylinositol binding	4/3967	6/46846	0.000669685	6	4	0.00612875	unc-11,F22G12.4,nex-1,nex-3
1070	GO:0004623	MF	e	phospholipase A2 activity	5/3967	10/46846	0.000760927	6	5	0.00681193	Y52B11A.8,F35C11.5,C07E3.9,H23N18.5,Y69A2AL.2
1071	GO:0003756	MF	e	protein disulfide isomerase activity	5/3967	10/46846	0.000760927	5	5	0.00681193	pdi-3,pdi-1,F47B7.2,pdi-2,pdi-6
1072	GO:0005112	MF	e	Notch binding	5/3967	10/46846	0.000760927	4	5	0.00681193	alx-1,gly-8,lag-1,osm-11,dos-1
1073	GO:0051213	MF	e	dioxygenase activity	8/3967	25/46846	0.000762109	3	8	0.00681193	hgo-1,T01D1.4,nmad-1,hpd-1,ZK550.6,cdo-1,F42F12.4,K07E1.1
1074	GO:0005200	MF	e	structural constituent of cytoskeleton	8/3967	25/46846	0.000762109	2	8	0.00681193	tba-1,tba-2,tbb-2,tbg-1,tbb-1,R02F11.4,act-1,act-4
1075	GO:0051015	MF	e	actin filament binding	13/3967	57/46846	0.000792824	5	13	0.0070478	arx-7,unc-94,wip-1,arx-5,pod-1,cap-1,hmp-1,aipl-1,unc-78,ipla-2,twf-2,plst-1,arx-3
1076	GO:0003678	MF	e	DNA helicase activity	7/3967	20/46846	0.000894286	8	7	0.00789589	pif-1,mcm-4,mcm-5,mcm-6,C08F8.2,mcm-7,ruvb-1
1077	GO:0015171	MF	e	amino acid transmembrane transporter activity	6/3967	15/46846	0.000938784	7	6	0.00814529	Y18D10A.23,skat-1,F13H10.3,Y32F6A.4,Y4C6B.2,Y43F4B.7
1078	GO:0032947	MF	e	protein-containing complex scaffold activity	6/3967	15/46846	0.000938784	3	6	0.00814529	unc-59,sgt-1,let-711,lmtr-2,unc-61,C18B2.5
1079	GO:0019905	MF	e	syntaxin binding	7/3967	21/46846	0.00124395	4	7	0.0107358	snap-29,snap-1,unc-76,Y59A8B.8,unc-18,snt-2,Y59A8B.25
1080	GO:0000993	MF	e	RNA polymerase II complex binding	5/3967	11/46846	0.00129779	6	5	0.0110976	Y54G11A.11,spt-4,cdc-73,elpc-4,pcf-11
1081	GO:0051787	MF	e	misfolded protein binding	5/3967	11/46846	0.00129779	3	5	0.0110976	dnj-28,hsp-4,stc-1,hsp-1,hsp-6
1082	GO:0000062	MF	e	fatty-acyl-CoA binding	5/3967	11/46846	0.00129779	8	5	0.0110976	acbp-1,ech-4,acbp-5,Y41E3.7,acbp-3
1083	GO:0004843	MF	e	thiol-dependent ubiquitin-specific protease activity	8/3967	27/46846	0.00134233	8	8	0.0114634	otub-2,usp-5,otub-4,H34C03.2,T22F3.2,atx-3,ubh-3,otub-1
1084	GO:0047617	MF	e	acyl-CoA hydrolase activity	6/3967	16/46846	0.00139485	6	6	0.0118653	C31H5.6,T07D3.9,C17C3.1,C37H5.13,C25H3.14,C25H3.3
1085	GO:0005507	MF	e	copper ion binding	6/3967	16/46846	0.00139485	6	6	0.0118653	sod-1,cutc-1,sod-4,cua-1,tbh-1,cox-11
1086	GO:0005471	MF	e	ATP:ADP antiporter activity	4/3967	7/46846	0.00145748	8	4	0.0119158	ant-1.1,C47E12.2,F25B4.7,ant-1.3
1087	GO:0000340	MF	e	RNA 7-methylguanosine cap binding	4/3967	7/46846	0.00145748	6	4	0.0119158	ife-1,ife-3,dcs-1,ife-4
1088	GO:0031369	MF	e	translation initiation factor binding	4/3967	7/46846	0.00145748	3	4	0.0119158	rpb-7,rpb-4,eif-3.F,eif-3.B
1089	GO:0004526	MF	e	ribonuclease P activity	4/3967	7/46846	0.00145748	8	4	0.0119158	C15C6.4,C05D11.9,Y66A7A.2,Y62E10A.2
1090	GO:0019205	MF	e	nucleobase-containing compound kinase activity	4/3967	7/46846	0.00145748	5	4	0.0119158	F40F8.1,let-754,F38B2.4,C29F7.3
1091	GO:0004683	MF	e	calmodulin-dependent protein kinase activity	4/3967	7/46846	0.00145748	7	4	0.0119158	mak-1,mnk-1,unc-43,Y50D7A.3
1092	GO:0008134	MF	e	transcription factor binding	14/3967	69/46846	0.00171065	3	14	0.0138639	rcor-1,usp-5,tlf-1,sys-1,daf-16,nfyc-1,hel-1,mxl-2,tbp-1,taf-9,nap-1,efl-1,taf-11.1,sir-2.4
1093	GO:0035064	MF	e	methylated histone binding	6/3967	17/46846	0.00200211	5	6	0.0161457	zfp-1,hpl-2,rrp-8,W05F2.8,C38D4.10,H04D03.6
1094	GO:0015267	MF	e	channel activity	5/3967	12/46846	0.00207006	4	5	0.0165707	aqp-2,aqp-4,aqp-7,aqp-8,spp-5
1095	GO:0004368	MF	e	glycerol-3-phosphate dehydrogenase (quinone) activity	3/3967	4/46846	0.00227327	5	3	0.0168325	T25G3.4,gpdh-1,gpdh-2
1096	GO:0030943	MF	e	mitochondrion targeting sequence binding	3/3967	4/46846	0.00227327	5	3	0.0168325	timm-23,C47G2.3,tomm-20
1097	GO:0008469	MF	e	histone-arginine N-methyltransferase activity	3/3967	4/46846	0.00227327	8	3	0.0168325	prmt-5,prmt-9,prmt-1
1098	GO:0017091	MF	e	AU-rich element binding	3/3967	4/46846	0.00227327	5	3	0.0168325	cfim-1,exos-8,exos-7
1099	GO:0009931	MF	e	calcium-dependent protein serine/threonine kinase activity	3/3967	4/46846	0.00227327	7	3	0.0168325	mak-1,mnk-1,unc-43
1100	GO:0005457	MF	e	GDP-fucose transmembrane transporter activity	3/3967	4/46846	0.00227327	6	3	0.0168325	nstp-2,nstp-10,nstp-1
1101	GO:0008235	MF	e	metalloexopeptidase activity	3/3967	4/46846	0.00227327	6	3	0.0168325	lap-1,map-1,lap-2
1102	GO:0031593	MF	e	polyubiquitin modification-dependent protein binding	3/3967	4/46846	0.00227327	4	3	0.0168325	rpn-10,cdc-48.2,rad-23
1103	GO:0004367	MF	e	glycerol-3-phosphate dehydrogenase [NAD+] activity	3/3967	4/46846	0.00227327	5	3	0.0168325	T25G3.4,gpdh-1,gpdh-2
1104	GO:0000983	MF	e	transcription factor activity, RNA polymerase II core promoter sequence-specific DNA binding	3/3967	4/46846	0.00227327	4	3	0.0168325	mxl-1,mxl-3,elt-3
1105	GO:0097110	MF	e	scaffold protein binding	3/3967	4/46846	0.00227327	3	3	0.0168325	mek-2,unc-14,sys-1
1106	GO:0048038	MF	e	quinone binding	3/3967	4/46846	0.00227327	3	3	0.0168325	nduf-7,gas-1,nduf-2.2
1107	GO:0004550	MF	e	nucleoside diphosphate kinase activity	3/3967	4/46846	0.00227327	6	3	0.0168325	ndk-1,sucl-2,sucl-1
1108	GO:0030976	MF	e	thiamine pyrophosphate binding	3/3967	4/46846	0.00227327	4	3	0.0168325	B0334.3,ogdh-1,ogdh-2
1109	GO:0019784	MF	e	NEDD8-specific protease activity	3/3967	4/46846	0.00227327	7	3	0.0168325	csn-4,csn-5,otub-1
1110	GO:0004449	MF	e	isocitrate dehydrogenase (NAD+) activity	3/3967	4/46846	0.00227327	6	3	0.0168325	idhg-2,idhg-1,idhb-1
1111	GO:0004535	MF	e	poly(A)-specific ribonuclease activity	3/3967	4/46846	0.00227327	9	3	0.0168325	panl-2,panl-3,parn-1
1112	GO:0035241	MF	e	protein-arginine omega-N monomethyltransferase activity	3/3967	4/46846	0.00227327	8	3	0.0168325	prmt-5,prmt-9,prmt-1
1113	GO:0048027	MF	e	mRNA 5'-UTR binding	3/3967	4/46846	0.00227327	6	3	0.0168325	gld-1,mel-32,mrps-11
1114	GO:0004721	MF	e	phosphoprotein phosphatase activity	19/3967	107/46846	0.00239392	6	19	0.0177058	scpl-3,pdp-1,cdc-14,pgam-5,fem-2,pph-4.1,Y41D4A.5,let-92,ppm-1.A,scpl-4,gsp-1,pph-5,pph-1,pph-6,cnep-1,ssup-72,lip-1,gsp-2,clr-1
1115	GO:0005459	MF	e	UDP-galactose transmembrane transporter activity	4/3967	8/46846	0.00271947	6	4	0.0196019	sqv-7,hut-1,srf-3,nstp-5
1116	GO:0000900	MF	e	translation repressor activity, mRNA regulatory element binding	4/3967	8/46846	0.00271947	5	4	0.0196019	mel-32,cpb-1,oma-1,oma-2
1117	GO:0036459	MF	e	thiol-dependent ubiquitinyl hydrolase activity	8/3967	30/46846	0.0028151	7	8	0.0202464	usp-5,usp-14,H34C03.2,T22F3.2,atx-3,usp-3,ubh-3,otub-1
1118	GO:0030674	MF	e	protein binding, bridging	5/3967	13/46846	0.00313048	3	5	0.0223175	mel-26,vps-18,rsa-2,eri-5,unc-76
1119	GO:0001077	MF	e	proximal promoter DNA-binding transcription activator activity, RNA polymerase II-specific	8/3967	31/46846	0.00351639	5	8	0.0250413	camt-1,egl-18,lag-1,sir-2.1,elt-7,efl-1,ceh-39,elt-3
1120	GO:0004519	MF	e	endonuclease activity	7/3967	25/46846	0.00380742	5	7	0.0270842	rege-1,drsh-1,tsen-54,hoe-1,pelo-1,tsen-34,rnh-2
1121	GO:0005543	MF	e	phospholipid binding	5/3967	14/46846	0.0045326	4	5	0.0313634	unc-11,npp-11,npp-4,npp-19,efa-6
1122	GO:0102336	MF	e	3-oxo-arachidoyl-CoA synthase activity	4/3967	9/46846	0.00456782	5	4	0.0313634	elo-6,elo-1,elo-2,elo-4
1123	GO:0102756	MF	e	very-long-chain 3-ketoacyl-CoA synthase activity	4/3967	9/46846	0.00456782	5	4	0.0313634	elo-6,elo-1,elo-2,elo-4
1124	GO:0102338	MF	e	3-oxo-lignoceronyl-CoA synthase activity	4/3967	9/46846	0.00456782	5	4	0.0313634	elo-6,elo-1,elo-2,elo-4
1125	GO:0102337	MF	e	3-oxo-cerotoyl-CoA synthase activity	4/3967	9/46846	0.00456782	5	4	0.0313634	elo-6,elo-1,elo-2,elo-4
1126	GO:0009922	MF	e	fatty acid elongase activity	4/3967	9/46846	0.00456782	6	4	0.0313634	elo-6,elo-1,elo-2,elo-4
1127	GO:0042623	MF	e	ATPase activity, coupled	4/3967	9/46846	0.00456782	8	4	0.0313634	hsp-4,stc-1,hsp-1,hsp-6
1128	GO:0003857	MF	e	3-hydroxyacyl-CoA dehydrogenase activity	4/3967	9/46846	0.00456782	5	4	0.0313634	ech-1.2,B0303.3,hacd-1,B0272.3
1129	GO:0046983	MF	e	protein dimerization activity	12/3967	61/46846	0.00463261	3	12	0.0317748	rpb-3,lin-23,rpb-11,mxl-2,rilp-1,gars-1,hlh-30,rpac-40,gon-14,mxl-1,efl-1,mxl-3
1130	GO:0004867	MF	e	serine-type endopeptidase inhibitor activity	10/3967	47/46846	0.00527374	6	10	0.0350069	srp-2,srp-7,F32D8.7,tag-290,C02F12.5,B0222.5,piit-1,T21D12.12,K11D12.13,C49H3.16
1131	GO:0008173	MF	e	RNA methyltransferase activity	3/3967	5/46846	0.00532411	5	3	0.0350069	T14B4.1,Y17G7B.18,henn-1
1132	GO:0008177	MF	e	succinate dehydrogenase (ubiquinone) activity	3/3967	5/46846	0.00532411	5	3	0.0350069	sdhb-1,sdhd-1,mev-1
1133	GO:0015141	MF	e	succinate transmembrane transporter activity	3/3967	5/46846	0.00532411	9	3	0.0350069	nac-3,slc-25A10,nac-2
1134	GO:0001102	MF	e	RNA polymerase II activating transcription factor binding	3/3967	5/46846	0.00532411	5	3	0.0350069	taf-6.1,taf-12,ldb-1
1135	GO:0035257	MF	e	nuclear hormone receptor binding	3/3967	5/46846	0.00532411	5	3	0.0350069	hmp-2,mdt-15,sir-2.1
1136	GO:0043024	MF	e	ribosomal small subunit binding	3/3967	5/46846	0.00532411	4	3	0.0350069	let-630,abce-1,eif-1
1137	GO:0097602	MF	e	cullin family protein binding	3/3967	5/46846	0.00532411	3	3	0.0350069	dcn-1,apc-11,rbx-1
1138	GO:0004356	MF	e	glutamate-ammonia ligase activity	3/3967	5/46846	0.00532411	6	3	0.0350069	gln-6,gln-3,gln-5
1139	GO:0003747	MF	e	translation release factor activity	3/3967	5/46846	0.00532411	7	3	0.0350069	W03F8.3,erfa-1,erfa-3
1140	GO:0004022	MF	e	alcohol dehydrogenase (NAD) activity	3/3967	5/46846	0.00532411	5	3	0.0350069	dhs-3,H24K24.3,sodh-1
1141	GO:0003796	MF	e	lysozyme activity	4/3967	10/46846	0.00710574	5	4	0.0391251	lys-4,lys-6,lys-2,ilys-5
1142	GO:0051117	MF	e	ATPase binding	4/3967	10/46846	0.00710574	4	4	0.0391251	unc-32,mai-2,vha-5,mai-1
1143	GO:0003994	MF	e	aconitate hydratase activity	2/3967	2/46846	0.00716934	5	2	0.0391251	aco-2,aco-1
1144	GO:0102158	MF	e	very-long-chain 3-hydroxyacyl-CoA dehydratase activity	2/3967	2/46846	0.00716934	5	2	0.0391251	R10E4.9,hpo-8
1145	GO:0047952	MF	e	glycerol-3-phosphate dehydrogenase [NAD(P)+] activity	2/3967	2/46846	0.00716934	5	2	0.0391251	gpdh-1,gpdh-2
1146	GO:0000179	MF	e	rRNA (adenine-N6,N6-)-dimethyltransferase activity	2/3967	2/46846	0.00716934	8	2	0.0391251	E02H1.1,tfbm-1
1147	GO:0000035	MF	e	acyl binding	2/3967	2/46846	0.00716934	2	2	0.0391251	F37C12.3,Y56A3A.19
1148	GO:0008444	MF	e	CDP-diacylglycerol-glycerol-3-phosphate 3-phosphatidyltransferase activity	2/3967	2/46846	0.00716934	6	2	0.0391251	pgs-1,crls-1
1149	GO:0004576	MF	e	oligosaccharyl transferase activity	2/3967	2/46846	0.00716934	5	2	0.0391251	dad-1,stt-3
1150	GO:0004616	MF	e	phosphogluconate dehydrogenase (decarboxylating) activity	2/3967	2/46846	0.00716934	5	2	0.0391251	T25B9.9,B0250.5
1151	GO:0018812	MF	e	3-hydroxyacyl-CoA dehydratase activity	2/3967	2/46846	0.00716934	5	2	0.0391251	R10E4.9,hpo-8
1152	GO:0004360	MF	e	glutamine-fructose-6-phosphate transaminase (isomerizing) activity	2/3967	2/46846	0.00716934	6	2	0.0391251	gfat-1,gfat-2
1153	GO:1990381	MF	e	ubiquitin-specific protease binding	2/3967	2/46846	0.00716934	5	2	0.0391251	daf-16,sel-11
1154	GO:0016763	MF	e	transferase activity, transferring pentosyl groups	2/3967	2/46846	0.00716934	4	2	0.0391251	tgt-1,tgt-2
1155	GO:0008191	MF	e	metalloendopeptidase inhibitor activity	2/3967	2/46846	0.00716934	6	2	0.0391251	cri-2,timp-1
1156	GO:0031013	MF	e	troponin I binding	2/3967	2/46846	0.00716934	4	2	0.0391251	pat-10,tnc-2
1157	GO:0051377	MF	e	mannose-ethanolamine phosphotransferase activity	2/3967	2/46846	0.00716934	5	2	0.0391251	pign-1,C27A12.9
1158	GO:0046923	MF	e	ER retention sequence binding	2/3967	2/46846	0.00716934	5	2	0.0391251	C28H8.4,erd-2
1159	GO:0004536	MF	e	deoxyribonuclease activity	2/3967	2/46846	0.00716934	5	2	0.0391251	crn-2,crn-4
1160	GO:0019781	MF	e	NEDD8 activating enzyme activity	2/3967	2/46846	0.00716934	5	2	0.0391251	rfl-1,ula-1
1161	GO:0004749	MF	e	ribose phosphate diphosphokinase activity	2/3967	2/46846	0.00716934	5	2	0.0391251	R151.2,W04G3.5
1162	GO:0000036	MF	e	acyl carrier activity	2/3967	2/46846	0.00716934	5	2	0.0391251	F37C12.3,Y56A3A.19
1163	GO:0000171	MF	e	ribonuclease MRP activity	2/3967	2/46846	0.00716934	6	2	0.0391251	C15C6.4,C05D11.9
1164	GO:0004127	MF	e	cytidylate kinase activity	2/3967	2/46846	0.00716934	7	2	0.0391251	F40F8.1,C29F7.3
1165	GO:0032050	MF	e	clathrin heavy chain binding	2/3967	2/46846	0.00716934	4	2	0.0391251	dab-1,clic-1
1166	GO:0003839	MF	e	gamma-glutamylcyclotransferase activity	2/3967	2/46846	0.00716934	5	2	0.0391251	F22F7.7,C44B7.7
1167	GO:0008187	MF	e	poly-pyrimidine tract binding	2/3967	2/46846	0.00716934	6	2	0.0391251	uaf-1,mex-5
1168	GO:0008607	MF	e	phosphorylase kinase regulator activity	2/3967	2/46846	0.00716934	5	2	0.0391251	elpc-3,elpc-4
1169	GO:0004832	MF	e	valine-tRNA ligase activity	2/3967	2/46846	0.00716934	5	2	0.0391251	glp-4,vars-1
1170	GO:0010997	MF	e	anaphase-promoting complex binding	2/3967	2/46846	0.00716934	3	2	0.0391251	fzr-1,fzy-1
1171	GO:0102343	MF	e	3-hydroxy-arachidoyl-CoA dehydratase activity	2/3967	2/46846	0.00716934	5	2	0.0391251	R10E4.9,hpo-8
1172	GO:0004450	MF	e	isocitrate dehydrogenase (NADP+) activity	2/3967	2/46846	0.00716934	6	2	0.0391251	idh-1,idh-2
1173	GO:0022890	MF	e	inorganic cation transmembrane transporter activity	2/3967	2/46846	0.00716934	5	2	0.0391251	B0334.5,emc-5
1174	GO:0004331	MF	e	fructose-2,6-bisphosphate 2-phosphatase activity	2/3967	2/46846	0.00716934	8	2	0.0391251	pfkb-1.1,pfkb-1.2
1175	GO:0032357	MF	e	oxidized purine DNA binding	2/3967	2/46846	0.00716934	7	2	0.0391251	msh-2,rps-3
1176	GO:0030060	MF	e	L-malate dehydrogenase activity	2/3967	2/46846	0.00716934	5	2	0.0391251	mdh-2,mdh-1
1177	GO:0016274	MF	e	protein-arginine N-methyltransferase activity	2/3967	2/46846	0.00716934	7	2	0.0391251	prmt-5,prmt-1
1178	GO:0047429	MF	e	nucleoside-triphosphate diphosphatase activity	2/3967	2/46846	0.00716934	6	2	0.0391251	hap-1,dod-18
1179	GO:0033862	MF	e	UMP kinase activity	2/3967	2/46846	0.00716934	8	2	0.0391251	F40F8.1,C29F7.3
1180	GO:0035243	MF	e	protein-arginine omega-N symmetric methyltransferase activity	2/3967	2/46846	0.00716934	8	2	0.0391251	prmt-5,ZK1128.1
1181	GO:0032977	MF	e	membrane insertase activity	2/3967	2/46846	0.00716934	3	2	0.0391251	oxa-1,cox-18
1182	GO:0102344	MF	e	3-hydroxy-behenoyl-CoA dehydratase activity	2/3967	2/46846	0.00716934	5	2	0.0391251	R10E4.9,hpo-8
1183	GO:0003873	MF	e	6-phosphofructo-2-kinase activity	2/3967	2/46846	0.00716934	7	2	0.0391251	pfkb-1.1,pfkb-1.2
1184	GO:0004054	MF	e	arginine kinase activity	2/3967	2/46846	0.00716934	6	2	0.0391251	ZC434.8,F46H5.3
1185	GO:0102345	MF	e	3-hydroxy-lignoceroyl-CoA dehydratase activity	2/3967	2/46846	0.00716934	5	2	0.0391251	R10E4.9,hpo-8
1186	GO:0005464	MF	e	UDP-xylose transmembrane transporter activity	2/3967	2/46846	0.00716934	6	2	0.0391251	nstp-2,nstp-1
1187	GO:0015288	MF	e	porin activity	2/3967	2/46846	0.00716934	6	2	0.0391251	tomm-40,vdac-1
1188	GO:0004591	MF	e	oxoglutarate dehydrogenase (succinyl-transferring) activity	2/3967	2/46846	0.00716934	5	2	0.0391251	ogdh-1,ogdh-2
1189	GO:1990050	MF	e	phosphatidic acid transporter activity	2/3967	2/46846	0.00716934	4	2	0.0391251	F15D3.6,B0334.4
1190	GO:0097367	MF	e	carbohydrate derivative binding	2/3967	2/46846	0.00716934	2	2	0.0391251	gfat-1,gfat-2
1191	GO:0000979	MF	e	RNA polymerase II core promoter sequence-specific DNA binding	2/3967	2/46846	0.00716934	9	2	0.0391251	tlf-1,tbp-1
1192	GO:0005537	MF	e	mannose binding	2/3967	2/46846	0.00716934	4	2	0.0391251	ile-1,ile-2
1193	GO:0004659	MF	e	prenyltransferase activity	2/3967	2/46846	0.00716934	4	2	0.0391251	coq-2,ggtb-1
1194	GO:0072542	MF	e	protein phosphatase activator activity	2/3967	2/46846	0.00716934	5	2	0.0391251	pptr-2,pptr-1
1195	GO:0001016	MF	e	RNA polymerase III regulatory region DNA binding	2/3967	2/46846	0.00716934	6	2	0.0391251	tlf-1,tbp-1
1196	GO:0008138	MF	e	protein tyrosine/serine/threonine phosphatase activity	5/3967	16/46846	0.00857254	7	5	0.0465489	F26A3.4,cdc-14,F28C6.8,C24F3.2,lip-1
1197	GO:0016831	MF	e	carboxy-lyase activity	5/3967	16/46846	0.00857254	4	5	0.0465489	tdc-1,Y48B6A.13,bas-1,psd-1,spl-1
1198	GO:0008528	MF	p	G-protein coupled peptide receptor activity	0/3967	159/46846	1.97788e-06	5	0	4.75566e-05
1199	GO:0004888	MF	p	transmembrane signaling receptor activity	3/3967	236/46846	5.08864e-06	3	3	0.000103942	lat-1,glc-1,lgc-28
1200	GO:0038022	MF	p	G-protein coupled olfactory receptor activity	1/3967	159/46846	2.16713e-05	5	1	0.00037858	str-118
1201	GO:0004930	MF	p	G-protein coupled receptor activity	6/3967	265/46846	5.21675e-05	4	6	0.000765593	lat-1,pdfr-1,F35H10.10,npr-25,ser-7,C24A8.6
1202	GO:0005216	MF	p	ion channel activity	3/3967	158/46846	0.000879478	6	3	0.00779684	glc-1,trpa-2,lgc-28

## Sheet: Heat shock sense depleted
	GO	NS	enrichment	name	ratio_in_study	ratio_in_pop	p_uncorrected	depth	study_count	p_fdr_bh	gene_id_names
0	GO:0042273	BP	e	ribosomal large subunit biogenesis	7/1499	13/46846	4.90846e-08	4	7	6.92063e-05	ZK546.14,C18A3.3,pro-2,Y111B2A.12,rrbs-1,T06E6.1,pro-3
1	GO:0000462	BP	e	maturation of SSU-rRNA from tricistronic rRNA transcript (SSU-rRNA, 5.8S rRNA, LSU-rRNA)	8/1499	20/46846	9.64126e-08	11	8	6.92063e-05	F55F8.3,lpd-2,toe-1,tag-151,nol-10,wdr-46,Y61A9LA.10,T22H9.1
2	GO:0006816	BP	e	calcium ion transport	9/1499	29/46846	1.92787e-07	8	9	6.92063e-05	F22B5.10,egl-19,itr-1,ncx-3,micu-1,ncx-2,unc-68,unc-2,cca-1
3	GO:0040022	BP	e	feminization of hermaphroditic germ-line	5/1499	6/46846	1.94666e-07	6	5	6.92063e-05	mog-2,mog-5,cyn-4,mog-3,mog-1
4	GO:0042254	BP	e	ribosome biogenesis	14/1499	38/46846	2.27925e-07	4	14	6.92063e-05	riok-1,toe-1,tag-151,C18A3.3,H06I04.3,lpd-7,K01G5.5,Y75B8A.7,frg-1,F52C12.2,Y61A9LA.10,rrbs-1,pro-3,T22H9.1
5	GO:0006281	BP	e	DNA repair	23/1499	105/46846	2.39605e-07	7	23	6.92063e-05	xnp-1,rtel-1,spt-16,pole-1,smc-5,apn-1,Y37B11A.2,polq-1,hmg-4,lig-4,tim-1,tank-1,rad-50,C23H4.6,F33H12.6,xpg-1,F59H6.5,fnci-1,Y16E11A.2,ZK250.9,hsr-9,parp-2,rfs-1
6	GO:0040011	BP	e	locomotion	23/1499	93/46846	2.64819e-07	1	23	6.92063e-05	unc-63,chn-1,sin-3,smn-1,smu-2,mig-10,unc-119,unc-64,nud-1,unc-44,seu-1,unc-26,unc-68,rol-3,rpm-1,vab-8,unc-112,slo-1,nmy-1,unc-10,syd-2,lin-59,jph-1
7	GO:0043053	BP	e	dauer entry	7/1499	16/46846	3.00705e-07	4	7	6.92063e-05	che-3,daf-4,osm-3,che-11,dyf-11,osm-1,daf-8
8	GO:0006397	BP	e	mRNA processing	20/1499	82/46846	3.19895e-07	8	20	6.92063e-05	mfap-1,smn-1,W08E3.2,smu-2,mog-5,lsm-4,rha-1,stip-1,let-858,snrp-200,xrn-2,swp-1,mog-1,cpsf-1,sut-2,K07C5.6,cwc-15,tag-72,bcas-2,rbm-25
9	GO:0007018	BP	e	microtubule-based movement	17/1499	49/46846	3.30716e-07	3	17	6.92063e-05	dhc-1,nmy-2,che-3,unc-104,klp-19,myo-6,hum-8,osm-3,klp-11,nmy-3,klp-12,myo-5,vab-8,myo-3,bmk-1,hum-6,nmy-1
10	GO:0040017	BP	e	positive regulation of locomotion	14/1499	49/46846	3.30716e-07	4	14	6.92063e-05	unc-89,dys-1,pat-3,acy-1,lam-1,egl-19,epi-1,unc-22,egl-8,unc-41,unc-80,lam-2,dyc-1,unc-79
11	GO:0040025	BP	e	vulval development	13/1499	71/46846	3.62115e-07	5	13	6.92063e-05	cpz-1,xnp-1,elpc-1,sin-3,smn-1,mig-10,lin-12,nud-1,lin-1,spd-3,rbd-1,vab-8,xpa-1
12	GO:0030421	BP	e	defecation	9/1499	31/46846	3.66302e-07	4	9	6.92063e-05	unc-104,shn-1,ten-1,itr-1,gtl-1,crt-1,aex-3,unc-10,pbo-4
13	GO:0006260	BP	e	DNA replication	14/1499	60/46846	3.72697e-07	7	14	6.92063e-05	ubr-4,ZK484.4,spt-16,dxbp-1,pole-1,smc-5,nfi-1,rha-1,Y37B11A.2,polq-1,hmg-4,pola-1,mtss-1,top-1
14	GO:0040018	BP	e	positive regulation of multicellular organism growth	11/1499	50/46846	4.11744e-07	6	11	6.92063e-05	unc-104,hse-5,daf-4,unc-44,unc-26,cnnm-1,dbl-1,sma-1,spc-1,unc-10,sma-5
15	GO:0030154	BP	e	cell differentiation	30/1499	213/46846	4.27714e-07	3	30	6.92063e-05	fer-1,let-23,pro-2,cyn-4,let-858,W03A5.1,par-3,trd-1,met-2,lin-12,glp-1,tra-1,unc-64,lin-1,T22B11.4,ark-1,vab-8,pro-3,pha-4,ceh-21,ets-9,ets-5,apl-1,svh-2,sox-2,sdc-2,sdc-1,ceh-48,fkh-10,Y47G6A.5
16	GO:0002119	BP	e	nematode larval development	37/1499	214/46846	4.64876e-07	5	37	6.92063e-05	riok-1,vps-34,nmy-2,smn-1,riok-2,smu-2,egl-27,unc-104,qua-1,let-23,vha-6,sop-2,mcd-1,ccdc-55,acy-1,daf-4,dcr-1,dnj-10,lin-12,glp-1,emb-9,rsks-1,daf-15,rbd-1,dbl-1,unc-70,sma-1,hsp-90,nmy-1,spc-1,apl-1,mig-15,sma-5,bcat-1,sptf-3,lin-59,prx-6
17	GO:0009792	BP	e	embryo development ending in birth or egg hatching	34/1499	299/46846	4.91668e-07	5	34	6.92063e-05	cpz-1,xnp-1,cye-1,apb-3,nmy-2,npp-2,smn-1,taf-1,smu-2,rig-6,egl-27,spdl-1,zyg-9,cdc-48.1,set-1,ten-1,ran-2,dnj-10,emb-9,cbp-1,tim-1,nud-1,Y67D8C.9,spd-3,vha-17,atg-7,ark-1,let-413,rol-3,ajm-1,bcat-1,elli-1,lin-59,hcp-6
18	GO:0000712	BP	e	resolution of meiotic recombination intermediates	7/1499	17/46846	4.97007e-07	5	7	6.92063e-05	rmh-1,xpf-1,top-2,him-18,him-17,R05D3.12,rfs-1
19	GO:0045214	BP	e	sarcomere organization	7/1499	17/46846	4.97007e-07	7	7	6.92063e-05	unc-89,chn-1,dys-1,unc-22,slo-1,tnt-3,dyc-1
20	GO:0007156	BP	e	homophilic cell adhesion via plasma membrane adhesion molecules	10/1499	24/46846	5.02124e-07	5	10	6.92063e-05	zig-7,rig-6,cdh-4,cdh-3,fmi-1,ncam-1,wrk-1,him-4,cdh-1,cdh-12
21	GO:0018991	BP	e	oviposition	15/1499	85/46846	5.05596e-07	4	15	6.92063e-05	chn-1,egl-27,lin-7,ben-1,daf-4,mig-10,lin-12,lin-1,rpm-1,vab-8,tni-3,aex-3,syd-2,daf-8,lin-59
22	GO:0008380	BP	e	RNA splicing	12/1499	51/46846	5.09807e-07	8	12	6.92063e-05	mfap-1,smu-2,mog-5,lsm-4,rha-1,stip-1,let-858,snrp-200,swp-1,mog-1,K07C5.6,cwc-15
23	GO:0035556	BP	e	intracellular signal transduction	27/1499	184/46846	5.37259e-07	5	27	6.96689e-05	gcy-28,rskn-1,F59A6.5,dsh-1,gcy-12,dgk-5,spv-1,W02B8.2,gcy-29,acy-1,rsks-1,unc-82,C53B4.4,wnk-1,ced-5,pik-1,Y45F10A.7,egl-8,rgef-1,sax-1,pkc-2,plc-1,sma-5,akt-2,gcy-11,F14H3.12,spsb-1
24	GO:0000398	BP	e	mRNA splicing, via spliceosome	14/1499	62/46846	5.42375e-07	11	14	6.96689e-05	cus-2,mog-2,T13H5.4,let-858,snrp-200,R08D7.1,ZK1098.1,mog-1,sfa-1,uaf-2,sftb-2,F19F10.9,cwc-15,rbmx-2
25	GO:0007049	BP	e	cell cycle	22/1499	169/46846	5.55983e-07	2	22	6.96689e-05	emr-1,air-2,knl-2,cye-1,unc-104,spdl-1,zyg-9,rha-1,mat-2,top-2,mel-28,par-3,him-10,ran-2,emb-30,tim-1,dpy-26,sas-6,cdc-25.2,rad-50,hsp-90,tbc-11
26	GO:0051321	BP	e	meiotic cell cycle	18/1499	99/46846	6.1024e-07	3	18	7.00826e-05	riok-1,air-2,knl-2,cye-1,syp-4,smc-5,zyg-9,mat-2,top-2,mel-28,mog-3,him-10,met-2,emb-30,tim-1,dpy-26,rad-50,rfs-1
27	GO:0007155	BP	e	cell adhesion	14/1499	42/46846	6.31458e-07	2	14	7.00826e-05	tln-1,ctn-1,rig-6,egl-27,pat-3,cdh-4,par-3,cdh-3,mua-3,epi-1,let-413,unc-112,ncam-1,syg-2
28	GO:0042274	BP	e	ribosomal small subunit biogenesis	5/1499	7/46846	6.63235e-07	4	5	7.08466e-05	T23D8.3,Y52B11A.10,ZK546.14,sart-3,H05C05.1
29	GO:0006974	BP	e	cellular response to DNA damage stimulus	20/1499	87/46846	6.78151e-07	4	20	7.12715e-05	xnp-1,ubr-5,rtel-1,spt-16,dxbp-1,smc-5,apn-1,xpf-1,polq-1,hmg-4,tank-1,smk-1,rad-50,F33H12.6,F59H6.5,xpa-1,ZK250.9,hsr-9,parp-2,rfs-1
30	GO:0045944	BP	e	positive regulation of transcription by RNA polymerase II	30/1499	203/46846	7.10713e-07	11	30	7.3065e-05	pop-1,cep-1,taf-1,mys-2,rhgf-2,nfi-1,efl-3,rha-1,jun-1,mdt-19,sel-8,atf-7,daf-4,isw-1,glp-1,cbp-1,lex-1,dbl-1,mys-1,drap-1,cyl-1,pha-4,hif-1,ceh-21,dpy-22,ceh-48,daf-8,sptf-3,lin-59,hsr-9
31	GO:0000070	BP	e	mitotic sister chromatid segregation	8/1499	25/46846	7.17643e-07	6	8	7.3065e-05	spdl-1,mel-28,hira-1,him-10,dpy-26,hcp-1,sdc-3,hcp-6
32	GO:0006325	BP	e	chromatin organization	17/1499	64/46846	7.77401e-07	3	17	7.50081e-05	dot-1.1,jmjc-1,air-2,sop-2,hira-1,set-1,jhdm-1,isw-1,rfp-1,cbp-1,htz-1,psr-1,rbr-2,mys-1,chd-3,ssl-1,lin-59
33	GO:0000122	BP	e	negative regulation of transcription by RNA polymerase II	24/1499	101/46846	7.94285e-07	11	24	7.50081e-05	zfh-2,dcp-66,sin-3,F43G9.12,K07A12.1,nfi-1,efl-3,jun-1,pro-2,atf-7,met-2,tra-1,Y39E4B.6,lin-1,wnk-1,lin-40,let-418,drap-1,sdc-3,sdc-2,sdc-1,uri-1,daf-8,nsy-7
34	GO:0016310	BP	e	phosphorylation	43/1499	344/46846	8.84931e-07	5	43	8.00862e-05	riok-1,lfe-2,air-2,vps-34,cerk-1,pck-2,rskn-1,riok-2,vrk-1,dgk-5,cdk-11.1,let-23,R05H5.4,daf-4,kin-18,ikke-1,rsks-1,pct-1,wnk-1,pps-1,magi-1,unc-22,ark-1,pik-1,W02H5.8,sax-1,svh-2,pkc-2,grk-1,mlck-1,mig-15,sma-5,pix-1,akt-2,F59A3.8,dapk-1,R11E3.1,T06C10.3,Y47G6A.5,C34F11.5,ttn-1,kin-1,M176.9
35	GO:0000003	BP	e	reproduction	17/1499	102/46846	9.03848e-07	1	17	8.06777e-05	xnp-1,vps-34,vrk-1,unc-104,lon-1,him-10,ogt-1,dcr-1,unc-119,lin-1,gon-4,epi-1,mig-32,mig-15,xpa-1,spat-3,tin-9.2
36	GO:0008406	BP	e	gonad development	11/1499	54/46846	9.38432e-07	4	11	8.15309e-05	riok-1,xnp-1,cye-1,vrk-1,par-3,ten-1,tra-1,gon-1,gon-4,pfd-1,rbd-1
37	GO:0006364	BP	e	rRNA processing	12/1499	54/46846	9.38432e-07	9	12	8.15309e-05	F27C1.6,toe-1,C18A3.3,H06I04.3,lpd-7,K01G5.5,Y75B8A.7,frg-1,F52C12.2,dis-3,F55F10.1,T22H9.1
38	GO:0008340	BP	e	determination of adult lifespan	28/1499	240/46846	9.83318e-07	2	28	8.32117e-05	cln-3.2,vps-34,cep-1,hsp-70,smn-1,nfi-1,jun-1,gst-20,daf-4,rsks-1,daf-15,rbr-2,atg-7,cnnm-1,cln-3.3,egl-3,che-11,hsp-90,pha-4,hif-1,mdl-1,plc-1,sma-5,akt-2,xpa-1,daf-8,set-15,ifta-2
39	GO:0045892	BP	e	negative regulation of transcription, DNA-templated	10/1499	44/46846	1.00463e-06	10	10	8.39251e-05	pop-1,jmjc-1,let-504,mys-2,sop-2,htz-1,Y57G11C.9,ceh-88,mys-1,ceh-32
40	GO:0006357	BP	e	regulation of transcription by RNA polymerase II	22/1499	131/46846	1.06053e-06	10	22	8.53138e-05	pop-1,egl-27,ada-2,let-19,mdt-19,hlh-11,taf-7.2,lin-1,fkh-7,rtfo-1,mdt-17,pha-4,hif-1,ets-9,ets-5,dpy-22,fkh-10,F32B4.4,ceh-27,sptf-3,grh-1,arid-1
41	GO:0006468	BP	e	protein phosphorylation	60/1499	430/46846	1.37307e-06	7	60	0.000102956	riok-1,unc-89,gcy-28,M04F3.3,air-2,vps-34,san-1,cye-1,prpf-4,rskn-1,taf-1,riok-2,gcy-12,vrk-1,cdk-11.1,let-23,R05H5.4,gcy-29,C28A5.6,W03A5.1,daf-4,kin-18,ikke-1,rsks-1,T22B11.4,unc-82,pct-1,wnk-1,unc-22,ark-1,pik-1,K11C4.1,rol-3,ttbk-7,W07G4.3,sax-1,svh-2,pkc-2,grk-1,mlck-1,mig-15,sma-5,akt-2,gcy-11,C55B7.10,F14H3.12,F59A3.8,H12I13.1,K09C6.2,dapk-1,R11E3.1,T06C10.3,T09B4.7,T11F8.4,W09C3.1,Y47G6A.…
42	GO:0016567	BP	e	protein ubiquitination	19/1499	149/46846	1.49259e-06	9	19	0.000110519	kel-20,chn-1,ubr-5,gadr-4,F10G7.10,cyn-4,mat-2,F56D2.2,rfp-1,emb-30,madd-2,rpm-1,T07D1.2,C53A5.6,K05C4.9,Y53G8AR.5,kel-8,Y47G6A.31,gadr-5
43	GO:0071805	BP	e	potassium ion transmembrane transport	14/1499	93/46846	1.55584e-06	9	14	0.000113909	kcnl-2,kcc-1,twk-8,egl-23,twk-34,slo-1,kcnl-1,twk-26,pbo-4,twk-22,twk-1,twk-7,twk-13,twk-10
44	GO:0006351	BP	e	transcription, DNA-templated	66/1499	600/46846	1.67703e-06	9	66	0.000121417	sop-3,pop-1,jmjc-1,mes-3,elpc-1,spr-4,cep-1,spt-16,madf-2,taf-1,ZK1248.15,egl-27,nfi-1,efl-3,let-19,rha-1,jun-1,cdc-48.1,lir-3,din-1,sop-2,rpoa-1,xrn-2,mdt-19,sel-8,hira-1,T24G10.2,swp-1,set-1,jhdm-1,isw-1,hmg-4,met-2,sor-1,hlh-11,rpac-19,cbp-1,psr-1,fkh-7,lin-49,spr-2,rbr-2,lex-1,nhr-42,mys-1,spr-1,rpm-1,rtfo-1,rpc-25,pafo-1,nhr-101,nhr-102,dpy-21,mdt-17,pha-4,hif-1,ceh-21,ets-5,sox-2,dpy-22,sdc…
45	GO:0006355	BP	e	regulation of transcription, DNA-templated	81/1499	728/46846	1.89547e-06	9	81	0.000132021	sop-3,pop-1,jmjc-1,mes-3,elpc-1,spr-4,cep-1,sin-3,F43G9.12,prmt-7,B0205.10,spt-16,madf-2,sepa-1,taf-1,mys-2,egl-27,brf-1,nfi-1,efl-3,let-19,rha-1,jun-1,cdc-48.1,lir-3,din-1,sop-2,xrn-2,trip-4,mdt-19,sel-8,atf-7,hira-1,swp-1,set-1,jhdm-1,let-765,isw-1,flap-1,hmg-4,met-2,sor-1,ctr-9,hlh-11,cbp-1,ntl-3,lin-1,psr-1,fkh-7,lin-49,spr-2,rbr-2,swsn-4,ccar-1,lin-40,nhr-42,mys-1,spr-1,rpm-1,rtfo-1,pafo-1,n…
46	GO:0018107	BP	e	peptidyl-threonine phosphorylation	15/1499	108/46846	1.89719e-06	9	15	0.000132021	M04F3.3,air-2,vrk-1,C28A5.6,ikke-1,unc-22,K11C4.1,ttbk-7,pkc-2,akt-2,C55B7.10,prde-1,T09B4.7,T11F8.4,W09C3.1
47	GO:0046662	BP	e	regulation of oviposition	10/1499	47/46846	1.92144e-06	4	10	0.000132021	unc-63,cln-3.2,nfi-1,unc-119,Y67D8C.9,spr-2,mig-32,egl-8,cln-3.3,dyc-1
48	GO:0015031	BP	e	protein transport	19/1499	167/46846	1.9248e-06	7	19	0.000132021	aps-3,did-2,apb-3,sec-8,apg-1,C18E9.2,vps-11,lin-7,sec-20,mel-28,npp-15,cnt-2,unc-119,gon-1,let-413,ZC116.3,pro-3,tin-9.2,Y62E10A.23,mdt-9
49	GO:0007275	BP	e	multicellular organism development	61/1499	427/46846	2.2465e-06	3	61	0.000146382	pop-1,mes-3,air-2,che-3,fer-1,skr-1,mog-5,vrk-1,egl-27,qua-1,let-19,rha-1,let-23,pro-2,cyn-4,mat-2,sop-2,xrn-2,mdt-19,cdh-4,daf-4,par-3,isw-1,ten-1,npp-15,lin-36,mig-10,sor-1,fli-1,lin-12,glp-1,emb-30,mog-1,unc-119,tra-1,tim-1,unc-64,gex-2,itr-1,wnk-1,gon-1,sas-6,gad-1,mys-1,ceh-32,vab-8,sdc-3,pro-3,mdt-17,pha-4,num-1,sax-1,apl-1,dpy-22,akt-2,sdc-1,osm-1,dapk-1,ssl-1,ceh-5,sumv-2
50	GO:0043051	BP	e	regulation of pharyngeal pumping	9/1499	38/46846	2.42056e-06	6	9	0.000150448	nfi-1,kin-18,unc-119,egl-19,itr-1,egl-8,unc-10,cca-1,flp-3
51	GO:0051301	BP	e	cell division	17/1499	140/46846	2.69406e-06	2	17	0.000162542	air-2,knl-2,cye-1,unc-104,spdl-1,zyg-9,rha-1,mat-2,top-2,mel-28,par-3,him-10,ran-2,emb-30,tim-1,dpy-26,cdc-25.2
52	GO:0010171	BP	e	body morphogenesis	7/1499	22/46846	3.78684e-06	3	7	0.000217187	egl-27,unc-119,unc-44,rpm-1,sma-1,apl-1,mig-15
53	GO:0040012	BP	e	regulation of locomotion	9/1499	40/46846	3.83311e-06	3	9	0.000217187	ctn-1,unc-63,rhgf-2,nfi-1,plp-1,egl-8,unc-70,sma-1,spc-1
54	GO:0031047	BP	e	gene silencing by RNA	9/1499	40/46846	3.83311e-06	8	9	0.000217187	E01A2.2,rha-1,nrde-2,morc-1,dcr-1,wago-10,rde-12,hrde-4,wago-11
55	GO:0018105	BP	e	peptidyl-serine phosphorylation	16/1499	130/46846	4.40046e-06	9	16	0.000242995	M04F3.3,air-2,vrk-1,C28A5.6,ikke-1,unc-22,K11C4.1,ttbk-7,sax-1,pkc-2,akt-2,C55B7.10,prde-1,T09B4.7,T11F8.4,W09C3.1
56	GO:0007411	BP	e	axon guidance	9/1499	41/46846	4.77186e-06	4	9	0.000259112	zig-7,rig-6,sop-2,cdh-4,ten-1,gex-2,vab-2,vab-8,ncam-1
57	GO:0045989	BP	e	positive regulation of striated muscle contraction	4/1499	5/46846	5.08826e-06	8	4	0.000269554	unc-89,egl-19,unc-22,pbo-4
58	GO:0040027	BP	e	negative regulation of vulval development	8/1499	32/46846	5.7171e-06	8	8	0.000293527	met-2,mig-32,ark-1,let-418,dpy-22,chd-3,lin-38,spat-3
59	GO:0007165	BP	e	signal transduction	36/1499	496/46846	7.25407e-06	4	36	0.000366995	gsa-1,afd-1,clec-53,gcy-28,unc-63,rlbp-1,rga-2,pes-7,gcy-12,dgk-5,spv-1,gcy-29,mig-10,rsks-1,trf-1,unc-44,srgp-1,egl-8,gpa-13,gap-1,hum-6,rga-8,grk-1,mig-15,plc-1,arrd-25,gcy-11,clec-52,B0563.6,ntr-2,F59B2.13,K01A12.3,dapk-1,lgc-45,mgl-1,ZK938.11
60	GO:0006811	BP	e	ion transport	31/1499	395/46846	7.77493e-06	4	31	0.000389703	unc-63,mec-6,best-3,F22B5.10,clh-5,vha-6,kcc-1,egl-19,itr-1,twk-8,vha-17,gtl-2,micu-1,egl-23,cnnm-1,unc-68,twk-34,slo-1,unc-2,twk-26,cca-1,pbo-4,twk-22,del-4,lgc-45,asic-1,trp-2,twk-1,twk-7,twk-13,twk-10
61	GO:0006338	BP	e	chromatin remodeling	6/1499	17/46846	9.70944e-06	4	6	0.000480712	pbrm-1,ada-2,isw-1,chd-3,ssl-1,top-1
62	GO:0043547	BP	e	positive regulation of GTPase activity	11/1499	68/46846	9.98061e-06	6	11	0.000485326	rbg-2,rga-2,tbc-2,ran-5,spv-1,ran-2,rgs-1,srgp-1,tbc-11,gap-1,rga-8
63	GO:0030334	BP	e	regulation of cell migration	10/1499	58/46846	1.4072e-05	6	10	0.000669014	lrp-2,egl-27,sop-2,hse-5,mig-10,itr-1,mig-32,vab-8,mig-15,spat-3
64	GO:0032508	BP	e	DNA duplex unwinding	8/1499	36/46846	1.46796e-05	7	8	0.000688144	rtel-1,rha-1,evl-18,rad-50,chd-3,F33H12.6,F59H6.5,ZK250.9
65	GO:0042059	BP	e	negative regulation of epidermal growth factor receptor signaling pathway	4/1499	6/46846	1.48755e-05	8	4	0.000692347	tln-1,pat-3,ark-1,dpy-22
66	GO:0007399	BP	e	nervous system development	12/1499	85/46846	1.67956e-05	4	12	0.000770705	dhc-1,skr-1,rig-6,unc-104,mig-10,unc-119,unc-64,vab-8,sax-1,apl-1,syg-2,bicd-1
67	GO:0070588	BP	e	calcium ion transmembrane transport	8/1499	37/46846	1.82046e-05	9	8	0.000818077	lst-6,F22B5.10,egl-19,itr-1,unc-68,unc-2,cca-1,trp-2
68	GO:0016477	BP	e	cell migration	8/1499	37/46846	1.82046e-05	4	8	0.000818077	nud-2,pat-3,ten-1,gex-2,gon-1,ced-5,epi-1,vab-8
69	GO:0010172	BP	e	embryonic body morphogenesis	8/1499	37/46846	1.82046e-05	4	8	0.000818077	rhgf-2,mog-5,ten-1,gex-2,vha-17,unc-70,sma-1,spc-1
70	GO:0040024	BP	e	dauer larval development	11/1499	73/46846	2.00225e-05	6	11	0.000893607	trip-4,daf-4,ogt-1,unc-119,daf-15,atg-7,hsp-90,ist-1,sma-5,daf-8,ifta-2
71	GO:0006936	BP	e	muscle contraction	6/1499	20/46846	2.80003e-05	4	6	0.0012245	itr-1,unc-26,tni-3,tnt-3,tni-1,jph-1
72	GO:0000390	BP	e	spliceosomal complex disassembly	3/1499	3/46846	3.26998e-05	6	3	0.00140179	F43G9.12,mog-5,stip-1
73	GO:1905608	BP	e	positive regulation of presynapse assembly	3/1499	3/46846	3.26998e-05	8	3	0.00140179	unc-104,rpm-1,syd-2
74	GO:0060298	BP	e	positive regulation of sarcomere organization	4/1499	7/46846	3.38251e-05	10	4	0.00144055	unc-89,cpna-1,pat-3,unc-22
75	GO:0006508	BP	e	proteolysis	28/1499	370/46846	3.41014e-05	5	28	0.00144289	cpz-1,K07A1.3,clp-3,ubh-4,qua-1,pas-7,clp-4,toh-1,dpf-4,unc-71,Y67D8C.9,gon-1,egl-21,nep-23,Y97E10AR.2,egl-3,T28H10.3,cpz-2,Y51A2D.1,adm-4,nep-22,F42G10.1,R07E3.1,nas-14,try-6,nep-24,ZK430.5,Y71H2AM.25
76	GO:0035023	BP	e	regulation of Rho protein signal transduction	6/1499	21/46846	3.81382e-05	9	6	0.00157284	unc-89,rhgf-2,osg-1,uig-1,pix-1,Y105E8A.25
77	GO:0007271	BP	e	synaptic transmission, cholinergic	6/1499	21/46846	3.81382e-05	8	6	0.00157284	unc-63,dys-1,unc-104,unc-64,ric-3,unc-10
78	GO:0090630	BP	e	activation of GTPase activity	6/1499	22/46846	5.102e-05	7	6	0.00206489	rhgf-2,tbc-2,tbc-17,cnt-2,tbc-11,tbc-19
79	GO:0007626	BP	e	locomotory behavior	6/1499	22/46846	5.102e-05	2	6	0.00206489	dys-1,myo-3,unc-2,unc-10,syd-2,dyc-1
80	GO:0006470	BP	e	protein dephosphorylation	17/1499	175/46846	5.17626e-05	7	17	0.00206935	W03F11.4,C55B7.3,K09F6.3,pir-1,ppm-1.G,pef-1,ida-1,F20H11.4,ogt-1,F54F12.1,R08C7.8,C17H12.3,cdc-25.2,F40G12.10,hsp-90,Y113G7C.1,R155.3
81	GO:0098609	BP	e	cell-cell adhesion	5/1499	14/46846	5.24007e-05	3	5	0.00206935	F23C8.13,vab-10,unc-71,let-413,mua-6
82	GO:0030490	BP	e	maturation of SSU-rRNA	4/1499	8/46846	6.59285e-05	10	4	0.00254195	riok-1,F18C12.3,riok-2,F52C12.2
83	GO:0043113	BP	e	receptor clustering	4/1499	8/46846	6.59285e-05	6	4	0.00254195	F23C8.13,unc-104,let-413,syd-2
84	GO:0008104	BP	e	protein localization	9/1499	56/46846	6.70938e-05	3	9	0.00255911	che-3,par-3,elks-1,sas-6,hcp-1,nmy-1,unc-10,syd-2,ifta-2
85	GO:0033563	BP	e	dorsal/ventral axon guidance	6/1499	23/46846	6.7159e-05	5	6	0.00255911	rig-6,unc-44,seu-1,madd-2,rpm-1,mig-15
86	GO:0007059	BP	e	chromosome segregation	7/1499	33/46846	6.97094e-05	2	7	0.00264085	emr-1,air-2,knl-2,nud-2,spdl-1,dnc-1,top-1
87	GO:0042073	BP	e	intraciliary transport	5/1499	15/46846	7.65265e-05	7	5	0.00286579	ift-74,osm-3,che-11,dyf-11,dyf-6
88	GO:0006897	BP	e	endocytosis	9/1499	57/46846	7.74261e-05	5	9	0.0028829	vps-34,cup-16,ptr-18,C28A5.6,cnt-2,unc-26,unc-41,eea-1,prde-1
89	GO:0007163	BP	e	establishment or maintenance of cell polarity	6/1499	24/46846	8.71235e-05	2	6	0.00318931	vrk-1,egl-27,cdh-4,par-3,let-413,sax-1
90	GO:0006396	BP	e	RNA processing	7/1499	35/46846	0.00010377	7	7	0.00369489	ssb-1,lsm-4,swp-1,let-716,dcr-1,K01G5.5,sart-3
91	GO:0048489	BP	e	synaptic vesicle transport	5/1499	16/46846	0.000108376	7	5	0.00381717	dhc-1,nud-2,nud-1,unc-26,syd-2
92	GO:0048815	BP	e	hermaphrodite genitalia morphogenesis	4/1499	9/46846	0.000115654	5	4	0.00396634	lfe-2,cye-1,itr-1,unc-112
93	GO:1905515	BP	e	non-motile cilium assembly	7/1499	36/46846	0.000125274	7	7	0.00427376	che-3,osm-3,dyf-11,osm-1,ccep-290,dyf-6,tmem-218
94	GO:0071711	BP	e	basement membrane organization	3/1499	4/46846	0.000127666	5	3	0.00431023	ten-1,epi-1,him-4
95	GO:0070509	BP	e	calcium ion import	3/1499	4/46846	0.000127666	9	3	0.00431023	egl-19,unc-2,cca-1
96	GO:0007040	BP	e	lysosome organization	5/1499	17/46846	0.000149487	6	5	0.00491948	cln-3.2,apb-3,vps-11,cln-3.3,aexr-2
97	GO:0040026	BP	e	positive regulation of vulval development	7/1499	37/46846	0.000150257	8	7	0.00491998	pop-1,riok-1,cye-1,let-23,lin-7,isw-1,cnnm-1
98	GO:0055114	BP	e	oxidation-reduction process	34/1499	532/46846	0.00015877	2	34	0.00517272	jmjc-1,dhod-1,Y52B11A.3,dnj-27,T06D8.10,mecr-1,gst-20,ads-1,gsto-3,oxy-4,jhdm-1,pdhb-1,F15E6.6,psr-1,glf-1,trxr-1,fat-4,rbr-2,F35G2.1,Y45F10A.7,hpx-2,dpy-21,W07E11.1,cyp-34A5,cyp-34A7,F52H2.6,F55H2.5,R05D8.9,Y9C9A.16,ZK1290.5,Y105E8A.1,F12E12.11,Y43F8B.19,F12E12.12
99	GO:0035335	BP	e	peptidyl-tyrosine dephosphorylation	12/1499	107/46846	0.000166229	8	12	0.00536211	W03F11.4,C55B7.3,K09F6.3,pir-1,ida-1,F20H11.4,F54F12.1,C17H12.3,cdc-25.2,F40G12.10,Y113G7C.1,R155.3
100	GO:0045197	BP	e	establishment or maintenance of epithelial cell apical/basal polarity	4/1499	10/46846	0.000187863	5	4	0.005857	F23C8.13,par-3,acs-1,let-413
101	GO:0042464	BP	e	dosage compensation by hypoactivation of X chromosome	4/1499	10/46846	0.000187863	8	4	0.005857	dpy-27,dpy-26,sdc-2,sdc-1
102	GO:0007419	BP	e	ventral cord development	4/1499	10/46846	0.000187863	4	4	0.005857	unc-104,ida-1,unc-64,aex-3
103	GO:0007160	BP	e	cell-matrix adhesion	4/1499	10/46846	0.000187863	4	4	0.005857	pat-3,K03H1.5,mua-3,unc-112
104	GO:0060271	BP	e	cilium assembly	7/1499	40/46846	0.000250285	6	7	0.00765661	che-3,che-10,ift-74,unc-119,osm-3,che-11,osm-1
105	GO:0007264	BP	e	small GTPase mediated signal transduction	5/1499	19/46846	0.000266313	6	5	0.00801522	ced-5,rgef-1,F46H5.4,plc-1,Y62E10A.23,mdt-9
106	GO:0051726	BP	e	regulation of cell cycle	6/1499	29/46846	0.000268158	4	6	0.00801522	dot-1.1,D1037.1,san-1,efl-3,jun-1,sas-6
107	GO:0006310	BP	e	DNA recombination	6/1499	29/46846	0.000268158	7	6	0.00801522	smc-5,lig-4,F33H12.6,F59H6.5,ZK250.9,rfs-1
108	GO:0040015	BP	e	negative regulation of multicellular organism growth	4/1499	11/46846	0.000287724	6	4	0.00840723	rig-6,gcy-12,sop-2,lon-1
109	GO:0014057	BP	e	positive regulation of acetylcholine secretion, neurotransmission	4/1499	11/46846	0.000287724	9	4	0.00840723	egl-21,egl-8,egl-3,aex-3
110	GO:0045471	BP	e	response to ethanol	3/1499	5/46846	0.000311534	5	3	0.00886442	jmjc-1,crt-1,unc-79
111	GO:0051729	BP	e	germline cell cycle switching, mitotic to meiotic cell cycle	3/1499	5/46846	0.000311534	8	3	0.00886442	cye-1,mog-2,him-17
112	GO:0009996	BP	e	negative regulation of cell fate specification	3/1499	5/46846	0.000311534	7	3	0.00886442	htz-1,mys-1,ssl-1
113	GO:0032259	BP	e	methylation	11/1499	99/46846	0.000333229	2	11	0.00944051	dot-1.1,prmt-7,H06I04.3,R74.7,set-1,jhdm-1,met-2,set-26,tag-72,C56G2.3,lin-59
114	GO:0007281	BP	e	germ cell development	7/1499	42/46846	0.000342582	4	7	0.00958685	riok-1,cir-1,cye-1,smn-1,mog-5,rha-1,plp-1
115	GO:0007548	BP	e	sex differentiation	5/1499	20/46846	0.000345751	3	5	0.00958685	cyn-4,met-2,tra-1,sdc-2,sdc-1
116	GO:0016573	BP	e	histone acetylation	6/1499	31/46846	0.000393557	11	6	0.0108662	taf-1,mys-2,ada-2,cbp-1,mys-1,F40F4.7
117	GO:0009791	BP	e	post-embryonic development	5/1499	21/46846	0.000441879	2	5	0.0121489	unc-63,cye-1,lin-7,lin-1,sma-5
118	GO:0000724	BP	e	double-strand break repair via homologous recombination	5/1499	22/46846	0.000556838	9	5	0.0151182	rmh-1,smc-5,xpf-1,C23H4.6,xpg-1
119	GO:0035545	BP	e	determination of left/right asymmetry in nervous system	4/1499	13/46846	0.000592229	6	4	0.0154211	rig-6,egl-19,unc-2,nsy-7
120	GO:0040029	BP	e	regulation of gene expression, epigenetic	3/1499	6/46846	0.000608192	6	3	0.0154211	sop-2,met-2,sor-1
121	GO:0016570	BP	e	histone modification	3/1499	6/46846	0.000608192	7	3	0.0154211	ctr-9,rtfo-1,pafo-1
122	GO:0051177	BP	e	meiotic sister chromatid cohesion	3/1499	6/46846	0.000608192	6	3	0.0154211	tim-1,coh-4,coh-3
123	GO:0043044	BP	e	ATP-dependent chromatin remodeling	3/1499	6/46846	0.000608192	5	3	0.0154211	pbrm-1,isw-1,ssl-1
124	GO:2000786	BP	e	positive regulation of autophagosome assembly	3/1499	6/46846	0.000608192	9	3	0.0154211	rsks-1,atg-7,unc-26
125	GO:0042127	BP	e	regulation of cell proliferation	7/1499	46/46846	0.00060823	4	7	0.0154211	R05H5.4,epi-1,ark-1,F59A3.8,R11E3.1,T06C10.3,M176.9
126	GO:0055085	BP	e	transmembrane transport	29/1499	456/46846	0.000658959	4	29	0.0166425	F41C3.2,pmp-1,clh-5,kcc-1,egl-19,itr-1,vha-17,ncx-3,gtl-2,haf-1,ncx-2,unc-68,slo-1,unc-2,glt-1,pgp-10,cca-1,F41E7.2,pbo-4,pgp-11,F11D5.7,F57A8.7,slcf-1,sulp-6,ant-1.2,Y37A1A.3,mrp-8,trp-2,T22F7.1
127	GO:0007219	BP	e	Notch signaling pathway	5/1499	23/46846	0.00069286	6	5	0.0174209	let-504,sel-8,lin-12,glp-1,adm-4
128	GO:0016192	BP	e	vesicle-mediated transport	10/1499	92/46846	0.000730016	4	10	0.0181557	apb-3,hsp-70,apg-1,unc-104,vps-11,F44E5.4,sec-20,unc-64,gon-1,F11F1.1
129	GO:0042395	BP	e	ecdysis, collagen and cuticulin-based cuticle	4/1499	14/46846	0.000808161	3	4	0.0199469	cpz-1,vps-34,trxr-1,apl-1
130	GO:0000723	BP	e	telomere maintenance	5/1499	24/46846	0.000852264	7	5	0.0207991	rad-50,F33H12.6,F59H6.5,Y16E11A.2,ZK250.9
131	GO:0045814	BP	e	negative regulation of gene expression, epigenetic	2/1499	2/46846	0.00102324	7	2	0.0221239	rha-1,spat-3
132	GO:0060456	BP	e	positive regulation of digestive system process	2/1499	2/46846	0.00102324	6	2	0.0221239	egl-21,egl-3
133	GO:0009098	BP	e	leucine biosynthetic process	2/1499	2/46846	0.00102324	9	2	0.0221239	Y44A6D.5,bcat-1
134	GO:0033522	BP	e	histone H2A ubiquitination	2/1499	2/46846	0.00102324	11	2	0.0221239	mig-32,spat-3
135	GO:0016322	BP	e	neuron remodeling	2/1499	2/46846	0.00102324	5	2	0.0221239	dhc-1,unc-104
136	GO:1901255	BP	e	nucleotide-excision repair involved in interstrand cross-link repair	2/1499	2/46846	0.00102324	9	2	0.0221239	xpf-1,xpa-1
137	GO:1903298	BP	e	negative regulation of hypoxia-induced intrinsic apoptotic signaling pathway	2/1499	2/46846	0.00102324	10	2	0.0221239	T24H7.2,T14G8.3
138	GO:0051209	BP	e	release of sequestered calcium ion into cytosol	2/1499	2/46846	0.00102324	14	2	0.0221239	itr-1,unc-68
139	GO:0006336	BP	e	DNA replication-independent nucleosome assembly	2/1499	2/46846	0.00102324	8	2	0.0221239	hira-1,F56E10.1
140	GO:0009099	BP	e	valine biosynthetic process	2/1499	2/46846	0.00102324	9	2	0.0221239	Y44A6D.5,bcat-1
141	GO:0006942	BP	e	regulation of striated muscle contraction	2/1499	2/46846	0.00102324	7	2	0.0221239	unc-104,egl-19
142	GO:0009081	BP	e	branched-chain amino acid metabolic process	2/1499	2/46846	0.00102324	7	2	0.0221239	Y44A6D.5,bcat-1
143	GO:0071456	BP	e	cellular response to hypoxia	2/1499	2/46846	0.00102324	6	2	0.0221239	T24H7.2,T14G8.3
144	GO:0045053	BP	e	protein retention in Golgi apparatus	2/1499	2/46846	0.00102324	6	2	0.0221239	T08G11.1,C25H3.11
145	GO:0045943	BP	e	positive regulation of transcription by RNA polymerase I	2/1499	2/46846	0.00102324	11	2	0.0221239	let-355,toe-1
146	GO:0006353	BP	e	DNA-templated transcription, termination	2/1499	2/46846	0.00102324	8	2	0.0221239	rha-1,xrn-2
147	GO:0009082	BP	e	branched-chain amino acid biosynthetic process	2/1499	2/46846	0.00102324	8	2	0.0221239	Y44A6D.5,bcat-1
148	GO:0032224	BP	e	positive regulation of synaptic transmission, cholinergic	3/1499	7/46846	0.00103897	8	3	0.0221239	dys-1,ric-3,unc-10
149	GO:0051257	BP	e	meiotic spindle midzone assembly	3/1499	7/46846	0.00103897	5	3	0.0221239	air-2,klp-19,hcp-1
150	GO:0006265	BP	e	DNA topological change	3/1499	7/46846	0.00103897	7	3	0.0221239	top-2,R05D3.12,top-1
151	GO:0034968	BP	e	histone lysine methylation	3/1499	7/46846	0.00103897	10	3	0.0221239	set-1,met-2,lin-59
152	GO:0051932	BP	e	synaptic transmission, GABAergic	3/1499	7/46846	0.00103897	8	3	0.0221239	dhc-1,nud-2,nud-1
153	GO:0007169	BP	e	transmembrane receptor protein tyrosine kinase signaling pathway	3/1499	7/46846	0.00103897	7	3	0.0221239	let-23,num-1,Y47G6A.5
154	GO:0045793	BP	e	positive regulation of cell size	3/1499	7/46846	0.00103897	6	3	0.0221239	dbl-1,sma-1,sma-5
155	GO:0016246	BP	e	RNA interference	6/1499	37/46846	0.00105533	10	6	0.0223992	nrde-2,smg-6,nrde-1,rde-4,mut-14,pgp-11
156	GO:1905488	BP	e	positive regulation of anterior/posterior axon guidance	4/1499	15/46846	0.00107421	12	4	0.0224345	unc-104,ida-1,unc-64,aex-3
157	GO:1903356	BP	e	positive regulation of distal tip cell migration	4/1499	15/46846	0.00107421	8	4	0.0224345	rig-6,pat-3,ced-5,unc-112
158	GO:0031581	BP	e	hemidesmosome assembly	4/1499	15/46846	0.00107421	6	4	0.0224345	egl-27,let-805,ccar-1,crt-1
159	GO:0009949	BP	e	polarity specification of anterior/posterior axis	4/1499	16/46846	0.00139615	4	4	0.0284292	nmy-2,mat-2,par-3,emb-30
160	GO:0006368	BP	e	transcription elongation from RNA polymerase II promoter	4/1499	16/46846	0.00139615	9	4	0.0284292	pbrm-1,spt-16,rtfo-1,pafo-1
161	GO:0040039	BP	e	inductive cell migration	4/1499	16/46846	0.00139615	5	4	0.0284292	ccdc-55,ten-1,pix-1,tin-9.2
162	GO:0001708	BP	e	cell fate specification	7/1499	53/46846	0.00144305	3	7	0.0292926	sin-3,vrk-1,egl-27,lin-12,glp-1,mys-1,adm-4
163	GO:0046579	BP	e	positive regulation of Ras protein signal transduction	3/1499	8/46846	0.00162279	9	3	0.0319414	riok-1,let-765,rgef-1
164	GO:0030512	BP	e	negative regulation of transforming growth factor beta receptor signaling pathway	3/1499	8/46846	0.00162279	8	3	0.0319414	che-3,lon-1,unc-2
165	GO:0097120	BP	e	receptor localization to synapse	3/1499	8/46846	0.00162279	4	3	0.0319414	F23C8.13,nra-1,let-413
166	GO:0038083	BP	e	peptidyl-tyrosine autophosphorylation	3/1499	8/46846	0.00162279	10	3	0.0319414	ark-1,svh-2,Y47G6A.5
167	GO:0060279	BP	e	positive regulation of ovulation	3/1499	8/46846	0.00162279	5	3	0.0319414	pat-3,myo-3,unc-112
168	GO:0006629	BP	e	lipid metabolic process	15/1499	195/46846	0.00162746	3	15	0.0319414	paf-1,vps-34,cerk-1,gpcp-2,mecr-1,ads-1,sms-3,fat-4,ipla-7,egl-8,ZC116.3,plc-1,lipl-8,elo-8,cdgs-1
169	GO:0000381	BP	e	regulation of alternative mRNA splicing, via spliceosome	5/1499	29/46846	0.00208595	10	5	0.0400945	mfap-1,smu-2,Y53G8AR.9,rbd-1,rbm-25
170	GO:0006935	BP	e	chemotaxis	7/1499	57/46846	0.00221644	3	7	0.0422529	gcy-28,acy-1,egl-8,rgef-1,hsp-90,dyf-11,odr-10
171	GO:0051603	BP	e	proteolysis involved in cellular protein catabolic process	7/1499	57/46846	0.00221644	6	7	0.0422529	cpz-1,pas-7,T28H10.3,cpz-2,Y51A2D.1,R07E3.1,Y71H2AM.25
172	GO:0042493	BP	e	response to drug	4/1499	18/46846	0.00223066	3	4	0.0422529	jun-1,slo-1,unc-80,unc-79
173	GO:0009612	BP	e	response to mechanical stimulus	4/1499	18/46846	0.00223066	3	4	0.0422529	mec-6,jun-1,mec-9,egl-3
174	GO:0007229	BP	e	integrin-mediated signaling pathway	3/1499	9/46846	0.00237636	6	3	0.0432523	tln-1,pat-3,unc-112
175	GO:0048841	BP	e	regulation of axon extension involved in axon guidance	3/1499	9/46846	0.00237636	11	3	0.0432523	mig-32,rpm-1,cebp-1
176	GO:0072327	BP	e	vulval cell fate specification	3/1499	9/46846	0.00237636	4	3	0.0432523	tln-1,pat-3,let-765
177	GO:0048609	BP	e	multicellular organismal reproductive process	3/1499	9/46846	0.00237636	2	3	0.0432523	itr-1,crt-1,dyf-11
178	GO:0034620	BP	e	cellular response to unfolded protein	3/1499	9/46846	0.00237636	6	3	0.0432523	hsp-70,F44E5.4,F11F1.1
179	GO:1903998	BP	e	regulation of eating behavior	3/1499	9/46846	0.00237636	5	3	0.0432523	daf-4,egl-21,egl-3
180	GO:0007076	BP	e	mitotic chromosome condensation	3/1499	9/46846	0.00237636	8	3	0.0432523	set-26,Y73B3A.1,hcp-6
181	GO:0045887	BP	e	positive regulation of synaptic growth at neuromuscular junction	3/1499	9/46846	0.00237636	8	3	0.0432523	unc-104,egl-21,egl-3
182	GO:0030031	BP	e	cell projection assembly	3/1499	9/46846	0.00237636	4	3	0.0432523	gex-2,madd-2,sax-1
183	GO:0061025	BP	e	membrane fusion	3/1499	9/46846	0.00237636	4	3	0.0432523	fer-1,sec-20,uso-1
184	GO:0006915	BP	e	apoptotic process	7/1499	59/46846	0.00270667	4	7	0.0488549	cep-1,mcd-1,dcr-1,cbp-1,hif-1,aex-3,dapk-1
185	GO:0006914	BP	e	autophagy	5/1499	31/46846	0.00283105	4	5	0.0499392	epg-2,sepa-1,atg-7,atg-2,epg-5
186	GO:0000819	BP	e	sister chromatid segregation	2/1499	3/46846	0.00300432	5	2	0.0499392	top-2,R05D3.12
187	GO:0006471	BP	e	protein ADP-ribosylation	2/1499	3/46846	0.00300432	7	2	0.0499392	tank-1,parp-2
188	GO:0072347	BP	e	response to anesthetic	2/1499	3/46846	0.00300432	4	2	0.0499392	unc-80,unc-79
189	GO:0016476	BP	e	regulation of embryonic cell shape	2/1499	3/46846	0.00300432	7	2	0.0499392	nmy-2,nmy-1
190	GO:0007622	BP	e	rhythmic behavior	2/1499	3/46846	0.00300432	2	2	0.0499392	shn-1,itr-1
191	GO:1902473	BP	e	regulation of protein localization to synapse	2/1499	3/46846	0.00300432	5	2	0.0499392	dhc-1,unc-104
192	GO:0044774	BP	e	mitotic DNA integrity checkpoint	2/1499	3/46846	0.00300432	8	2	0.0499392	top-2,R05D3.12
193	GO:0035194	BP	e	posttranscriptional gene silencing by RNA	2/1499	3/46846	0.00300432	9	2	0.0499392	C05C10.2,C44H9.4
194	GO:1901074	BP	e	regulation of engulfment of apoptotic cell	2/1499	3/46846	0.00300432	9	2	0.0499392	uig-1,unc-112
195	GO:0006297	BP	e	nucleotide-excision repair, DNA gap filling	2/1499	3/46846	0.00300432	7	2	0.0499392	pole-1,lig-4
196	GO:0006272	BP	e	leading strand elongation	2/1499	3/46846	0.00300432	9	2	0.0499392	pole-1,pola-1
197	GO:1904901	BP	e	positive regulation of myosin II filament organization	2/1499	3/46846	0.00300432	9	2	0.0499392	pat-3,unc-112
198	GO:0070544	BP	e	histone H3-K36 demethylation	2/1499	3/46846	0.00300432	11	2	0.0499392	jmjc-1,jhdm-1
199	GO:0061837	BP	e	neuropeptide processing	2/1499	3/46846	0.00300432	7	2	0.0499392	egl-21,egl-3
200	GO:0006287	BP	e	base-excision repair, gap-filling	2/1499	3/46846	0.00300432	7	2	0.0499392	pole-1,polq-1
201	GO:0005604	CC	e	basement membrane	8/1499	20/46846	9.64126e-08	4	8	6.92063e-05	lam-3,hse-5,cdh-3,emb-9,lam-1,gon-1,epi-1,him-4
202	GO:0032040	CC	e	small-subunit processome	11/1499	35/46846	9.65975e-08	4	11	6.92063e-05	nol-58,F27C1.6,F55F8.3,lpd-2,T02H6.1,toe-1,utp-20,let-716,Y75B8A.7,nol-10,wdr-46
203	GO:0030686	CC	e	90S preribosome	9/1499	10/46846	1.99849e-07	4	9	6.92063e-05	F18C12.3,toe-1,utp-20,F54C9.9,sart-3,Y61A9LA.10,F53F4.11,H05C05.1,T22H9.1
204	GO:0016328	CC	e	lateral plasma membrane	6/1499	10/46846	1.99849e-07	3	6	6.92063e-05	tln-1,let-23,pat-3,glp-1,unc-44,unc-70
205	GO:0000790	CC	e	nuclear chromatin	11/1499	48/46846	2.64107e-07	6	11	6.92063e-05	mys-2,jun-1,let-858,rsr-2,hira-1,isw-1,tim-1,htz-1,mys-1,rad-50,him-17
206	GO:0031430	CC	e	M band	10/1499	30/46846	2.6757e-07	5	10	6.92063e-05	tln-1,unc-89,cpna-1,pat-3,lim-8,unc-82,unc-22,unc-70,unc-112,slo-1
207	GO:0005730	CC	e	nucleolus	38/1499	133/46846	2.73239e-07	5	38	6.92063e-05	F27C1.6,let-355,vps-34,lpd-2,cep-1,dxbp-1,Y52B11A.10,smu-2,toe-1,tag-151,ZK546.14,C18A3.3,utp-20,F54C9.9,rha-1,pro-2,xrn-2,H06I04.3,let-716,F37A4.2,lpd-7,K01G5.5,Y75B8A.7,frg-1,nol-10,dis-3,sart-3,mig-32,wdr-46,rbd-1,C37H5.5,rrbs-1,T06E6.1,pro-3,H05C05.1,top-1,parp-2,T22H9.1
208	GO:0005871	CC	e	kinesin complex	8/1499	23/46846	3.44444e-07	6	8	6.92063e-05	nud-2,unc-104,klp-19,osm-3,klp-11,klp-12,vab-8,bmk-1
209	GO:0005654	CC	e	nucleoplasm	22/1499	83/46846	3.73516e-07	5	22	6.92063e-05	E01A2.2,ubr-4,rmh-1,san-1,cep-1,mog-2,rha-1,jun-1,pro-2,cdc-48.1,let-858,nasp-1,top-2,Y53G8AR.9,mel-28,lpd-7,sor-1,teg-1,klp-19,sart-3,lin-40,hcp-6
210	GO:0005694	CC	e	chromosome	24/1499	136/46846	3.83481e-07	5	24	6.92063e-05	air-2,knl-2,syp-4,spt-16,smc-5,spdl-1,top-2,dpy-27,mel-28,him-10,set-1,hmg-4,met-2,cec-1,klp-19,htz-1,dpy-26,tank-1,sdc-3,dpy-21,sdc-2,sdc-1,prde-1,top-1
211	GO:0030424	CC	e	axon	28/1499	181/46846	4.08169e-07	5	28	6.92063e-05	gcy-28,zig-7,rhgf-2,rig-6,unc-104,mpz-1,pef-1,W03A5.1,ida-1,unc-119,rsks-1,unc-64,vab-2,pct-1,egl-21,egl-8,rpm-1,egl-3,gpa-13,fmi-1,unc-80,ncam-1,sax-1,unc-10,wrk-1,syd-2,dyc-1,unc-79
212	GO:0045202	CC	e	synapse	25/1499	214/46846	4.64876e-07	1	25	6.92063e-05	dhc-1,unc-63,nud-2,sec-8,rig-6,pas-7,shn-1,lin-7,ida-1,nud-1,gex-2,magi-1,unc-26,egl-8,let-413,rpm-1,unc-41,slo-1,cebp-1,F52H2.7,unc-10,syd-2,syg-2,lgc-45,kel-8
213	GO:0005913	CC	e	cell-cell adherens junction	8/1499	17/46846	4.97007e-07	4	8	6.92063e-05	afd-1,lon-1,par-3,let-413,nmy-1,ajm-1,him-4,pix-1
214	GO:0016459	CC	e	myosin complex	8/1499	24/46846	5.02124e-07	5	8	6.92063e-05	nmy-2,myo-6,hum-8,nmy-3,myo-5,myo-3,hum-6,nmy-1
215	GO:0000776	CC	e	kinetochore	13/1499	51/46846	5.09807e-07	5	13	6.92063e-05	dhc-1,san-1,knl-2,nud-2,spdl-1,zyg-9,kbp-4,mel-28,him-10,npp-15,dnc-1,hcp-1,T04H1.5
216	GO:0030054	CC	e	cell junction	19/1499	155/46846	6.15048e-07	1	19	7.00826e-05	F23C8.13,unc-63,rig-6,shn-1,lin-7,Y71H2AM.15,cdh-3,mua-3,gex-2,unc-26,egl-8,unc-70,let-413,slo-1,unc-10,syd-2,syg-2,mua-6,kel-8
217	GO:0005622	CC	e	intracellular	32/1499	268/46846	6.34572e-07	2	32	7.00826e-05	rpl-27,unc-89,rskn-1,clp-3,rhgf-2,F59A6.5,dsh-1,F09E5.8,dgk-5,nfi-1,spv-1,ubh-4,W02B8.2,clp-4,osg-1,mrps-18A,C53B4.4,Y45F10A.7,egl-8,madd-2,cdc-25.2,rpm-1,F47G9.4,rpl-25.1,rga-8,F46H5.4,unc-10,plc-1,mrpl-18,daf-8,T07A9.14,Y62E10A.23,mdt-9
218	GO:0005681	CC	e	spliceosomal complex	10/1499	33/46846	6.61457e-07	5	10	7.08466e-05	mfap-1,smu-2,lsm-4,T13H5.4,stip-1,let-858,snrp-200,uaf-2,K07C5.6,cwc-15
219	GO:0043025	CC	e	neuronal cell body	20/1499	157/46846	7.50116e-07	3	20	7.40569e-05	elpc-1,kcnl-2,rig-6,unc-104,pef-1,pat-3,unc-64,osm-3,ric-3,egl-21,madd-2,gpa-13,kcnl-1,apl-1,odr-10,wrk-1,pkc-2,bicd-1,kel-8,dyf-6
220	GO:0005829	CC	e	cytosol	35/1499	380/46846	8.37435e-07	4	35	7.79532e-05	rpl-27,riok-1,ubr-4,paf-1,F27D4.4,pck-2,prmt-7,hsp-70,iars-2,F25H2.6,smd-1,riok-2,dsh-1,C05C10.2,cdc-48.1,F44E5.4,pef-1,dcr-1,F15E6.6,dnj-11,trxr-1,wnk-1,K08E4.2,W02H5.8,C04E12.4,F44A2.5,C44H9.4,pkc-2,prx-1,dapk-1,daf-8,prx-6,sorf-2,F11F1.1,Y62E10A.23,mdt-9
221	GO:0005856	CC	e	cytoskeleton	28/1499	240/46846	9.83318e-07	5	28	8.32117e-05	anc-1,dhc-1,air-2,cye-1,che-3,C35E7.9,dys-1,vab-10,che-10,unc-104,spdl-1,zyg-9,rha-1,top-2,ben-1,osm-3,sas-6,Y105C5B.19,unc-70,vab-8,num-1,hum-6,K08E3.2,dapk-1,dlc-2,ifta-2,grdn-1,dyf-6
222	GO:0042995	CC	e	cell projection	23/1499	161/46846	1.10429e-06	2	23	8.66933e-05	gcy-28,vps-34,che-3,che-10,rig-6,gcy-12,shn-1,pef-1,ida-1,rsks-1,osm-3,pct-1,egl-21,egl-8,rpm-1,egl-3,glt-1,odr-10,osm-1,bicd-1,ifta-2,grdn-1,dyf-6
223	GO:0016323	CC	e	basolateral plasma membrane	10/1499	35/46846	1.14311e-06	4	10	8.86727e-05	F23C8.13,let-23,lin-7,cdh-3,unc-64,cnnm-1,let-413,num-1,pbo-4,slcf-1
224	GO:0000228	CC	e	nuclear chromosome	7/1499	19/46846	1.21725e-06	6	7	9.33127e-05	dpy-27,tim-1,dpy-26,coh-4,coh-3,sdc-2,sdc-1
225	GO:0005819	CC	e	spindle	9/1499	38/46846	2.42056e-06	5	9	0.000150448	dhc-1,air-2,nmy-2,aspm-1,top-2,klp-19,dnc-1,hcp-1,bmk-1
226	GO:0005886	CC	e	plasma membrane	72/1499	713/46846	2.59612e-06	2	72	0.000159588	ctn-1,gcy-28,zig-7,pgal-1,unc-63,tom-1,mec-6,dhod-1,che-3,kcnl-2,hsp-70,dys-1,F14B6.2,best-3,cpna-1,rig-6,gcy-12,unc-104,cpna-5,clh-5,let-23,shn-1,vha-6,F44E5.4,lin-7,gcy-29,pef-1,pat-3,hse-5,cdh-4,acy-1,daf-4,ten-1,cdh-3,lin-12,glp-1,mua-3,unc-71,unc-64,vab-2,egl-19,itr-1,ced-5,itsn-1,cnnm-1,nra-1,egl-8,unc-68,let-413,unc-112,slo-1,kcnl-1,ncam-1,glt-1,svh-2,odr-10,adm-4,cca-1,wrk-1,syd-2,pbo-4,s…
227	GO:0005737	CC	e	cytoplasm	158/1499	1681/46846	2.65482e-06	3	158	0.000161671	tln-1,rpl-27,epg-2,did-2,cars-1,pop-1,riok-1,unc-89,anc-1,dhc-1,elpc-1,tom-1,air-2,vps-34,chn-1,C10G11.8,dhod-1,cye-1,sacy-1,rbg-2,che-3,hsp-70,smn-1,iars-2,dys-1,vab-10,clp-3,F44F1.6,sepa-1,apg-1,hprt-1,sut-1,cpna-1,che-10,F10G7.10,ran-5,unc-104,lsm-4,spdl-1,ubh-4,zyg-9,F22B5.10,rha-1,let-23,pas-7,cdc-48.1,F44E5.4,top-2,pes-10,gsy-1,gst-20,gsto-3,clp-4,smg-6,Y53G8AR.9,ben-1,pat-3,ccdc-55,R74.7,g…
228	GO:0005634	CC	e	nucleus	287/1499	2018/46846	2.7981e-06	5	287	0.00016727	zfh-2,emr-1,dot-1.1,sop-3,pop-1,jmjc-1,E01A2.2,anc-1,ssb-1,xnp-1,chd-7,mes-3,elpc-1,cir-1,vps-34,ZK484.4,san-1,knl-2,pqn-21,cye-1,sacy-1,prpf-4,pbrm-1,D2030.3,nud-2,F18C12.3,spr-4,cep-1,sin-3,mfap-1,F43G9.12,K07A12.1,ubr-5,T08G11.4,rbpl-1,chaf-1,hsp-70,smn-1,T23D8.3,rtel-1,spt-16,dxbp-1,rsy-1,madf-2,sepa-1,taf-1,mys-2,riok-2,pole-1,sut-1,ceh-83,ceh-86,K08A2.4,K08A2.1,Y25C1A.8,smu-2,gtf-2F1,mog-2,…
229	GO:0005813	CC	e	centrosome	12/1499	72/46846	2.87341e-06	6	12	0.00017021	ubr-4,cye-1,nud-2,ran-5,ift-74,zyg-9,F43D9.1,dnc-1,dyf-11,grdn-1,ZK430.5,dyf-6
230	GO:0043204	CC	e	perikaryon	11/1499	62/46846	3.94289e-06	3	11	0.00022119	gcy-28,rig-6,gcy-12,pef-1,ida-1,mig-10,rsks-1,egl-21,egl-8,bicd-1,dyf-6
231	GO:0005874	CC	e	microtubule	13/1499	87/46846	3.97163e-06	6	13	0.00022119	dhc-1,che-3,unc-104,spdl-1,zyg-9,ben-1,klp-19,osm-3,klp-11,klp-12,vab-8,bmk-1,dlc-2
232	GO:0016581	CC	e	NuRD complex	4/1499	5/46846	5.08826e-06	8	4	0.000269554	dcp-66,egl-27,lin-40,let-418
233	GO:0016020	CC	e	membrane	287/1499	6147/46846	5.16388e-06	1	287	0.000271353	aps-3,emr-1,W03F11.4,Y39G10AR.16,ptr-12,ctn-1,Y71F9AL.7,lpd-6,lpd-3,lrp-2,anc-1,gcy-28,pgal-1,F28B3.5,unc-63,cln-3.2,dnj-4,frm-4,vps-34,C48E7.6,T10E9.4,mec-6,dhod-1,dpy-14,K10D3.6,T24B1.1,apb-3,che-3,kcnl-2,R05D11.5,fer-1,T05F1.8,F25H2.6,marc-6,dys-1,vab-10,F14B6.2,dnj-29,apg-1,best-3,mlt-10,K09F6.3,cpna-1,F35D11.3,F41C3.2,rig-6,C27D6.3,ptr-6,gcy-12,ilcr-2,C29H12.2,T25D10.1,pmp-1,amt-3,F22B5.10,C…
234	GO:0016021	CC	e	integral component of membrane	259/1499	5849/46846	5.72098e-06	3	259	0.000293527	emr-1,W03F11.4,Y39G10AR.16,ptr-12,ctn-1,Y71F9AL.7,lpd-6,lpd-3,lrp-2,anc-1,gcy-28,F28B3.5,unc-63,cln-3.2,dnj-4,frm-4,C48E7.6,T10E9.4,mec-6,dpy-14,K10D3.6,T24B1.1,kcnl-2,R05D11.5,fer-1,K07A1.3,T05F1.8,marc-6,F14B6.2,dnj-29,best-3,mlt-10,K09F6.3,cpna-1,F35D11.3,F41C3.2,rig-6,C27D6.3,ptr-6,gcy-12,ilcr-2,C29H12.2,T25D10.1,pmp-1,amt-3,F22B5.10,C18E9.2,clh-5,rhy-1,let-23,scp-1,chil-13,ZK1320.11,lact-2,m…
235	GO:0005667	CC	e	transcription factor complex	9/1499	45/46846	1.07587e-05	3	9	0.000519287	pop-1,madf-2,efl-3,jun-1,Y105C5A.1,ceh-88,spr-1,ceh-32,mdl-1
236	GO:0055120	CC	e	striated muscle dense body	13/1499	96/46846	1.20103e-05	5	13	0.000575435	tln-1,ctn-1,dys-1,cpna-1,F22B5.10,Y71H2AM.15,pat-3,frg-1,madd-2,uig-1,unc-112,slo-1,dyc-1
237	GO:0016607	CC	e	nuclear speck	6/1499	18/46846	1.41688e-05	7	6	0.000669014	let-858,rsr-2,sop-2,pfs-2,sor-1,sut-2
238	GO:0048786	CC	e	presynaptic active zone	5/1499	14/46846	5.24007e-05	3	5	0.00206935	rsy-1,elks-1,cla-1,unc-10,syd-2
239	GO:0030688	CC	e	preribosome, small subunit precursor	4/1499	8/46846	6.59285e-05	4	4	0.00254195	riok-1,T23D8.3,riok-2,tag-151
240	GO:0030056	CC	e	hemidesmosome	5/1499	15/46846	7.65265e-05	3	5	0.00286579	vab-10,let-805,mua-3,pix-1,mua-6
241	GO:0000777	CC	e	condensed chromosome kinetochore	7/1499	34/46846	8.53652e-05	6	7	0.0031426	knl-2,spdl-1,kbp-4,mel-28,him-10,npp-15,hcp-1
242	GO:0005635	CC	e	nuclear envelope	9/1499	58/46846	8.90625e-05	5	9	0.00324207	emr-1,anc-1,dhc-1,nud-2,vrk-1,mel-28,npp-15,clip-1,bicd-1
243	GO:0071013	CC	e	catalytic step 2 spliceosome	7/1499	35/46846	0.00010377	6	7	0.00369489	mog-5,let-858,snrp-200,frg-1,sftb-2,pnn-1,cwc-15
244	GO:0036064	CC	e	ciliary basal body	7/1499	35/46846	0.00010377	6	7	0.00369489	che-10,osm-3,che-11,dyf-11,osm-1,gasr-8,grdn-1
245	GO:0043005	CC	e	neuron projection	17/1499	186/46846	0.000110381	4	17	0.0038669	F23C8.13,gcy-28,elpc-1,unc-63,kcnl-2,rhgf-2,pat-3,gex-2,osm-3,ric-3,madd-2,kcnl-1,apl-1,pkc-2,syd-2,lgc-45,kel-8
246	GO:0030425	CC	e	dendrite	12/1499	103/46846	0.00011525	5	12	0.00396634	gcy-28,gcy-12,unc-104,pef-1,ida-1,vms-1,unc-64,pct-1,sax-1,odr-10,bicd-1,dyf-6
247	GO:0031672	CC	e	A band	4/1499	9/46846	0.000115654	5	4	0.00396634	unc-89,unc-22,myo-3,ttn-1
248	GO:0005929	CC	e	cilium	11/1499	89/46846	0.00012901	4	11	0.00433313	che-3,che-10,gcy-12,ift-74,pef-1,osm-3,dyf-11,odr-10,osm-1,ifta-2,dyf-6
249	GO:0005783	CC	e	endoplasmic reticulum	24/1499	318/46846	0.000138003	5	24	0.00458791	rpl-27,T22C1.6,Y52B11A.3,dnj-27,Y47H9C.8,T24H7.2,F22B5.10,rhy-1,K09E4.2,ccdc-47,ufbp-1,dhhc-8,itr-1,ric-3,gon-1,enpl-1,uso-1,crt-1,F48E3.8,T14G8.3,F02E9.1,Y92H12BL.1,jph-1,Y43F8B.19
250	GO:0005764	CC	e	lysosome	11/1499	90/46846	0.000142768	7	11	0.00472223	cpz-1,cln-3.2,cup-16,vps-11,cln-3.3,cpz-2,Y51A2D.1,R07E3.1,W03G11.3,Y71H2AM.2,Y71H2AM.25
251	GO:0005847	CC	e	mRNA cleavage and polyadenylation specificity factor complex	4/1499	10/46846	0.000187863	7	4	0.005857	R06C1.4,pfs-2,cpsf-1,fipp-1
252	GO:0005686	CC	e	U2 snRNP	5/1499	18/46846	0.000201532	7	5	0.00619427	cus-2,mog-2,sftb-2,R10D12.13,rbmx-2
253	GO:0030687	CC	e	preribosome, large subunit precursor	5/1499	18/46846	0.000201532	4	5	0.00619427	lpd-6,C18A3.3,H06I04.3,rrbs-1,T06E6.1
254	GO:0005882	CC	e	intermediate filament	5/1499	18/46846	0.000201532	6	5	0.00619427	vab-10,mua-3,ifc-1,mua-6,ifa-3
255	GO:0005930	CC	e	axoneme	5/1499	19/46846	0.000266313	5	5	0.00801522	che-3,che-11,dyf-11,osm-1,ifta-2
256	GO:0000922	CC	e	spindle pole	5/1499	19/46846	0.000266313	5	5	0.00801522	dhc-1,aspm-1,spdl-1,zyg-9,bmk-1
257	GO:0009925	CC	e	basal plasma membrane	4/1499	11/46846	0.000287724	4	4	0.00840723	vab-10,cpna-1,pat-3,gtl-2
258	GO:0016604	CC	e	nuclear body	3/1499	5/46846	0.000311534	6	3	0.00886442	rmh-1,sop-2,sor-1
259	GO:0000794	CC	e	condensed nuclear chromosome	6/1499	33/46846	0.000560596	7	6	0.015157	air-2,syp-4,smc-5,klp-19,dpy-26,rad-50
260	GO:0043296	CC	e	apical junction complex	3/1499	6/46846	0.000608192	3	3	0.0154211	par-3,vha-17,ajm-1
261	GO:0000805	CC	e	X chromosome	3/1499	6/46846	0.000608192	7	3	0.0154211	dpy-27,sdc-3,dpy-21
262	GO:0016593	CC	e	Cdc73/Paf1 complex	3/1499	6/46846	0.000608192	7	3	0.0154211	ctr-9,rtfo-1,pafo-1
263	GO:0048471	CC	e	perinuclear region of cytoplasm	9/1499	76/46846	0.000713277	4	9	0.0178073	anc-1,rhy-1,cdc-48.1,ogt-1,osm-3,sut-2,mut-14,rde-12,hsp-90
264	GO:0030992	CC	e	intraciliary transport particle B	4/1499	14/46846	0.000808161	2	4	0.0199469	ift-74,dyf-11,osm-1,dyf-6
265	GO:0005912	CC	e	adherens junction	5/1499	24/46846	0.000852264	3	5	0.0207991	par-3,srgp-1,magi-1,egl-8,let-413
266	GO:0071008	CC	e	U2-type post-mRNA release spliceosomal complex	2/1499	2/46846	0.00102324	7	2	0.0221239	F43G9.12,stip-1
267	GO:0090571	CC	e	RNA polymerase II transcription repressor complex	2/1499	2/46846	0.00102324	7	2	0.0221239	lin-1,let-418
268	GO:0032584	CC	e	growth cone membrane	2/1499	2/46846	0.00102324	6	2	0.0221239	sec-8,mig-10
269	GO:0005851	CC	e	eukaryotic translation initiation factor 2B complex	2/1499	2/46846	0.00102324	4	2	0.0221239	eif-2alpha,eif-2Bepsilon
270	GO:0070274	CC	e	RES complex	2/1499	2/46846	0.00102324	5	2	0.0221239	R08D7.1,rbmx-2
271	GO:0000778	CC	e	condensed nuclear chromosome kinetochore	3/1499	7/46846	0.00103897	7	3	0.0221239	san-1,knl-2,him-10
272	GO:0035145	CC	e	exon-exon junction complex	3/1499	7/46846	0.00103897	5	3	0.0221239	W08E3.2,smg-3,pnn-1
273	GO:0005637	CC	e	nuclear inner membrane	4/1499	15/46846	0.00107421	6	4	0.0224345	emr-1,cec-8,mel-28,cec-4
274	GO:0005887	CC	e	integral component of plasma membrane	32/1499	547/46846	0.00128072	4	32	0.0264925	unc-63,fer-1,amt-3,clh-5,let-23,sms-3,acy-1,W03A5.1,lon-1,daf-4,cdh-3,T22B11.4,twk-8,egl-23,twk-34,num-1,twk-26,svh-2,odr-10,syg-2,twk-22,str-81,lgc-45,asic-1,mgl-1,str-146,trp-2,tsp-19,twk-1,twk-7,twk-13,twk-10
275	GO:0005911	CC	e	cell-cell junction	4/1499	16/46846	0.00139615	2	4	0.0284292	afd-1,let-23,lin-7,let-413
276	GO:0031298	CC	e	replication fork protection complex	3/1499	8/46846	0.00162279	6	3	0.0319414	evl-18,tim-1,top-1
277	GO:0016342	CC	e	catenin complex	3/1499	8/46846	0.00162279	4	3	0.0319414	afd-1,srgp-1,magi-1
278	GO:0005891	CC	e	voltage-gated calcium channel complex	3/1499	8/46846	0.00162279	7	3	0.0319414	egl-19,unc-2,cca-1
279	GO:0005861	CC	e	troponin complex	3/1499	8/46846	0.00162279	5	3	0.0319414	tni-3,tnt-3,tni-1
280	GO:0051233	CC	e	spindle midzone	4/1499	17/46846	0.00177974	5	4	0.0346174	air-2,aspm-1,dnc-1,bmk-1
281	GO:0031902	CC	e	late endosome membrane	4/1499	18/46846	0.00223066	7	4	0.0422529	T23D8.3,vps-11,Y71H2AM.2,sorf-2
282	GO:0031234	CC	e	extrinsic component of cytoplasmic side of plasma membrane	6/1499	43/46846	0.00235191	4	6	0.0432523	R05H5.4,F59A3.8,R11E3.1,T06C10.3,Y47G6A.5,M176.9
283	GO:0031674	CC	e	I band	3/1499	9/46846	0.00237636	5	3	0.0432523	unc-70,unc-68,ttn-1
284	GO:0000793	CC	e	condensed chromosome	6/1499	44/46846	0.00265058	6	6	0.0479755	air-2,cec-8,htz-1,cec-4,him-5,hcp-6
285	GO:0005788	CC	e	endoplasmic reticulum lumen	4/1499	19/46846	0.00275449	5	4	0.0495808	dnj-27,enpl-1,crt-1,F48E8.4
286	GO:0005739	CC	e	mitochondrion	27/1499	457/46846	0.00284855	5	27	0.0499392	dhod-1,pck-2,iars-2,apn-1,bcs-1,mecr-1,mrps-34,akap-1,vms-1,ZK1236.1,dnj-10,pdhb-1,spd-3,trxr-1,micu-1,F46B6.6,Y44A6D.5,C35B8.3,bcat-1,mrps-31,nuaf-1,mrpl-18,mtss-1,mrpl-51,ant-1.2,R05D3.12,tin-9.2
287	GO:0005684	CC	e	U2-type spliceosomal complex	2/1499	3/46846	0.00300432	6	2	0.0499392	cus-2,R08D7.1
288	GO:0000110	CC	e	nucleotide-excision repair factor 1 complex	2/1499	3/46846	0.00300432	6	2	0.0499392	xpf-1,xpa-1
289	GO:0005640	CC	e	nuclear outer membrane	2/1499	3/46846	0.00300432	6	2	0.0499392	anc-1,vps-34
290	GO:0003682	MF	e	chromatin binding	21/1499	55/46846	1.35425e-07	2	21	6.92063e-05	let-504,pbrm-1,egl-27,ada-2,cec-8,evl-18,cec-4,rbr-2,lex-1,set-26,lin-40,C37H5.5,drap-1,pafo-1,Y73B3A.1,chd-3,jmjd-3.2,uri-1,sptf-3,lin-59,hcp-6
291	GO:0042393	MF	e	histone binding	11/1499	29/46846	1.92787e-07	3	11	6.92063e-05	spt-16,mys-2,pro-2,nasp-1,swsn-4,lex-1,mys-1,pqn-15,C52B9.8,ssl-1,hcp-6,hsr-9
292	GO:0003779	MF	e	actin binding	19/1499	79/46846	1.97942e-07	4	19	6.92063e-05	tln-1,anc-1,nmy-2,dys-1,vab-10,nfm-1,frg-1,myo-6,hum-8,nmy-3,unc-70,myo-5,sma-1,myo-3,tni-3,hum-6,nmy-1,tni-1,W02H5.2
293	GO:0051015	MF	e	actin filament binding	14/1499	57/46846	2.05806e-07	5	14	6.92063e-05	tln-1,ctn-1,nmy-2,vab-10,fli-1,frg-1,myo-6,nmy-3,unc-22,myo-5,myo-3,hum-6,nmy-1,ttn-1
294	GO:0003777	MF	e	microtubule motor activity	17/1499	48/46846	2.64107e-07	8	17	6.92063e-05	dhc-1,nmy-2,che-3,unc-104,klp-19,myo-6,hum-8,osm-3,klp-11,nmy-3,klp-12,myo-5,vab-8,myo-3,bmk-1,hum-6,nmy-1
295	GO:0005085	MF	e	guanyl-nucleotide exchange factor activity	9/1499	30/46846	2.6757e-07	5	9	6.92063e-05	eif-2Bepsilon,osg-1,grp-1,ced-5,rgef-1,aex-3,F46H5.4,plc-1,Y62E10A.23,mdt-9
296	GO:0000981	MF	e	DNA-binding transcription factor activity, RNA polymerase II-specific	14/1499	72/46846	4.28999e-07	3	14	6.92063e-05	pop-1,nfi-1,efl-3,jun-1,tra-1,lin-1,pha-4,hif-1,ets-9,ets-5,sox-2,fkh-10,ceh-27,sptf-3
297	GO:0016887	MF	e	ATPase activity	28/1499	123/46846	4.29032e-07	7	28	6.92063e-05	dhc-1,che-3,hsp-70,pmp-1,unc-104,cdc-48.1,F44E5.4,isw-1,klp-19,osm-3,klp-11,klp-12,lex-1,haf-1,vab-8,rad-50,abcf-1,bmk-1,hsp-90,pgp-10,F11C1.5,prx-1,pgp-11,F55F10.1,mrp-8,ssl-1,prx-6,F11F1.1
298	GO:0004674	MF	e	protein serine/threonine kinase activity	27/1499	230/46846	4.54883e-07	6	27	6.92063e-05	riok-1,air-2,rskn-1,taf-1,riok-2,vrk-1,cdk-11.1,daf-4,kin-18,ikke-1,rsks-1,unc-82,pct-1,wnk-1,unc-22,ark-1,pik-1,sax-1,pkc-2,grk-1,mig-15,sma-5,akt-2,F14H3.12,dapk-1,ttn-1,kin-1
299	GO:0005096	MF	e	GTPase activator activity	15/1499	73/46846	5.0671e-07	5	15	6.92063e-05	tom-1,rbg-2,rga-2,tbc-2,ran-5,spv-1,tbc-17,ran-2,rgs-1,cnt-2,srgp-1,tbc-11,gap-1,rga-8,tbc-19
300	GO:0005509	MF	e	calcium ion binding	27/1499	169/46846	5.55983e-07	5	27	6.96689e-05	ZK1307.8,Y46G5A.29,pef-1,ccdc-47,cdh-4,cyk-3,fbn-1,cdh-3,lin-12,glp-1,mua-3,itr-1,nlr-1,micu-1,egl-8,crt-1,unc-68,rgef-1,mec-9,ZC116.3,fmi-1,spc-1,tnt-3,him-4,cal-7,cdh-1,cdh-12
301	GO:0008017	MF	e	microtubule binding	22/1499	74/46846	5.96753e-07	5	22	7.00826e-05	nud-2,nmy-2,vab-10,unc-104,zyg-9,clip-1,klp-19,myo-6,hum-8,osm-3,klp-11,nmy-3,dnc-1,klp-12,myo-5,vab-8,myo-3,bmk-1,dyf-11,hum-6,nmy-1,grdn-1
302	GO:0042803	MF	e	protein homodimerization activity	11/1499	52/46846	6.2791e-07	4	11	7.00826e-05	T24B1.1,cep-1,vps-25,pmp-1,sop-2,rde-4,frg-1,madd-2,him-4,syd-2,syg-2
303	GO:0003774	MF	e	motor activity	16/1499	42/46846	6.31458e-07	7	16	7.00826e-05	dhc-1,nmy-2,che-3,klp-19,myo-6,hum-8,osm-3,klp-11,nmy-3,klp-12,myo-5,myo-3,bmk-1,hum-6,nmy-1,dlc-2
304	GO:0003723	MF	e	RNA binding	65/1499	378/46846	7.46525e-07	4	65	7.40569e-05	cus-2,eif-2alpha,Y23H5B.6,D1037.1,ssb-1,let-355,rbm-5,hrpf-1,smn-1,B0511.6,Y52B11A.10,R06C1.4,W08E3.2,Y25C1A.8,mog-2,ZK546.14,mog-5,EEED8.4,EEED8.12,lsm-4,T13H5.4,rha-1,eral-1,let-858,din-1,sop-2,rbm-28,Y53G8AR.9,swp-1,akap-1,ZK686.2,dcr-1,sor-1,ZK512.2,ZK1098.1,mog-1,rde-4,K01G5.5,frg-1,cpsf-1,Y94H6A.5,smg-3,rps-2,K07H8.10,mtr-4,dis-3,sart-3,ZK792.5,rbm-34,rbd-1,Y57G11C.9,sfa-1,uaf-2,fipp-1,F44A…
305	GO:0004386	MF	e	helicase activity	28/1499	88/46846	7.82818e-07	7	28	7.50081e-05	ddx-27,Y23H5B.6,xnp-1,chd-7,let-355,sacy-1,rtel-1,B0511.6,mog-5,rha-1,C05C10.2,snrp-200,isw-1,ZK686.2,dcr-1,ZK512.2,mog-1,F53H1.1,mtr-4,mut-14,let-418,rde-12,chd-3,F33H12.6,F59H6.5,Y65B4A.6,ssl-1,ZK250.9
306	GO:0003676	MF	e	nucleic acid binding	82/1499	471/46846	8.70404e-07	3	82	7.9881e-05	cus-2,zfh-2,ddx-27,eif-2alpha,Y23H5B.6,D1037.1,ZK973.1,ssb-1,let-355,F55F8.2,rbm-5,hrpf-1,sacy-1,pbrm-1,spr-4,rbpl-1,rtel-1,B0511.6,F56G4.4,R06C1.4,pole-1,F07E5.5,ZK546.5,mog-5,EEED8.4,EEED8.12,rha-1,T23G7.3,stip-1,din-1,snrp-200,xrn-2,rbm-28,attf-3,ztf-18,C46F11.4,Y37B11A.2,polq-1,akap-1,isw-1,ZK686.2,lin-36,ZK512.2,ZK1098.3,mog-1,pola-1,tra-1,ztf-29,dnj-17,F53H1.1,cpsf-1,Y94H6A.5,zgpa-1,K07H8.1…
307	GO:0004842	MF	e	ubiquitin-protein transferase activity	15/1499	90/46846	1.03655e-06	4	15	8.53138e-05	ubr-4,chn-1,ubr-5,marc-6,gadr-4,cyn-4,B0393.3,F56D2.2,rfp-1,emb-30,madd-2,T07D1.2,K05C4.9,spsb-1,gadr-5
308	GO:0004672	MF	e	protein kinase activity	56/1499	422/46846	1.05521e-06	5	56	8.53138e-05	unc-89,gcy-28,M04F3.3,air-2,san-1,cye-1,prpf-4,rskn-1,riok-2,gcy-12,vrk-1,cdk-11.1,let-23,R05H5.4,gcy-29,C28A5.6,W03A5.1,daf-4,kin-18,ikke-1,rsks-1,T22B11.4,unc-82,pct-1,wnk-1,unc-22,ark-1,pik-1,K11C4.1,rol-3,ttbk-7,W07G4.3,sax-1,svh-2,pkc-2,grk-1,mlck-1,mig-15,sma-5,akt-2,gcy-11,C55B7.10,F59A3.8,H12I13.1,K09C6.2,dapk-1,R11E3.1,T06C10.3,T09B4.7,T11F8.4,W09C3.1,Y47G6A.5,C34F11.5,ttn-1,kin-1,M176.9
309	GO:0051082	MF	e	unfolded protein binding	12/1499	66/46846	1.09861e-06	3	12	8.66933e-05	hsp-70,F44E5.4,dnj-10,Y111B2A.12,nud-1,enpl-1,pfd-1,crt-1,hsp-90,nuaf-1,F02E9.1,F11F1.1
310	GO:0016301	MF	e	kinase activity	41/1499	333/46846	1.37464e-06	4	41	0.000102956	riok-1,lfe-2,air-2,vps-34,cerk-1,pck-2,rskn-1,riok-2,vrk-1,dgk-5,cdk-11.1,let-23,R05H5.4,daf-4,kin-18,ikke-1,rsks-1,pct-1,wnk-1,magi-1,unc-22,ark-1,pik-1,sax-1,svh-2,pkc-2,grk-1,mlck-1,mig-15,sma-5,pix-1,akt-2,F59A3.8,dapk-1,R11E3.1,T06C10.3,Y47G6A.5,C34F11.5,ttn-1,kin-1,M176.9
311	GO:0008134	MF	e	transcription factor binding	12/1499	69/46846	1.80087e-06	3	12	0.00012895	pop-1,efl-3,jun-1,mdt-19,T24G10.2,cbp-1,taf-7.2,Y105C5A.1,let-418,spr-1,drap-1,hum-6
312	GO:0016740	MF	e	transferase activity	91/1499	935/46846	2.04032e-06	2	91	0.000138487	pcyt-2.1,dot-1.1,riok-1,unc-89,lfe-2,air-2,vps-34,cerk-1,rskn-1,ubr-5,prmt-7,F26H9.5,F10G8.9,mys-2,riok-2,hprt-1,vrk-1,dgk-5,ada-2,cdk-11.1,let-23,R05H5.4,cyn-4,gsy-1,gst-20,rpoa-1,ads-1,gsto-3,sms-3,H06I04.3,ZK1058.3,R74.7,F56D2.2,daf-4,Y37B11A.2,polq-1,kin-18,set-1,ogt-1,rfp-1,met-2,ikke-1,gst-1,cbp-1,pola-1,rsks-1,dhhc-8,gly-5,ugt-45,pct-1,wnk-1,ugt-44,unc-22,ark-1,set-26,tank-1,mys-1,rpm-1,fn…
313	GO:0000166	MF	e	nucleotide binding	127/1499	870/46846	2.19805e-06	4	127	0.000146382	gsa-1,ddx-27,Y23H5B.6,cars-1,riok-1,dhc-1,gcy-28,xnp-1,lfe-2,let-355,air-2,vps-34,C10G11.8,sacy-1,cerk-1,nmy-2,che-3,rskn-1,hsp-70,iars-2,rtel-1,B0511.6,riok-2,hprt-1,pole-1,smc-5,gcy-12,mog-5,vrk-1,T24H7.2,dgk-5,pmp-1,unc-104,cdk-11.1,bcs-1,rha-1,let-23,eral-1,C05C10.2,R05H5.4,cdc-48.1,F44E5.5,top-2,snrp-200,gcy-29,ben-1,dpy-27,gop-2,daf-4,Y37B11A.2,polq-1,kin-18,isw-1,pars-1,ZK686.2,dcr-1,ZK123…
314	GO:0016787	MF	e	hydrolase activity	77/1499	839/46846	2.24268e-06	2	77	0.000146382	ddx-27,W03F11.4,Y23H5B.6,riok-1,xnp-1,paf-1,let-355,C10G11.8,C55B7.3,mec-6,sacy-1,rtel-1,B0511.6,K09F6.3,mog-5,ubh-4,gpcp-2,rha-1,C05C10.2,pas-7,cdc-48.1,snrp-200,xrn-2,ace-4,ppm-1.G,pef-1,clp-4,toh-1,gop-2,cyk-3,F20H11.4,isw-1,ZK686.2,dcr-1,ZK1236.1,F42H10.6,ZK512.2,ZK1098.3,mog-1,faah-4,F54F12.1,F53H1.1,ilys-6,R08C7.8,C17H12.3,vha-17,mtr-4,gon-1,ipla-7,dis-3,egl-21,unc-26,egl-8,cdc-25.2,C52A10.…
315	GO:0008270	MF	e	zinc ion binding	39/1499	530/46846	2.24579e-06	6	39	0.000146382	zfh-2,ubr-4,sacy-1,T22C1.1,cep-1,ubr-5,rbpl-1,marc-6,F56G4.4,dys-1,pole-1,F07E5.5,F10G7.10,egl-27,apn-1,rpoa-1,trip-4,toh-1,ZK1058.3,met-2,cbp-1,dnj-17,trf-1,Y67D8C.9,gon-1,egl-21,sfa-1,madd-2,lin-40,nhr-42,C05C8.7,rpm-1,K07C5.6,F47G9.4,nhr-101,nhr-102,pkc-2,nas-14,Y62E10A.23,mdt-9
316	GO:0003677	MF	e	DNA binding	81/1499	841/46846	2.28951e-06	4	81	0.000147708	zfh-2,pop-1,xnp-1,B0261.1,pbrm-1,spr-4,cep-1,F43G9.12,rtel-1,madf-2,taf-1,pole-1,ceh-83,ceh-86,gtf-2F1,ZK546.14,egl-27,ada-2,nfi-1,swsn-7,apn-1,efl-3,rha-1,jun-1,lir-3,xpf-1,top-2,rpoa-1,mel-28,hira-1,Y37B11A.2,polq-1,isw-1,hmg-4,lig-4,baz-2,lin-36,dcr-1,met-2,cec-1,hlh-11,pola-1,tra-1,tim-1,lin-1,htz-1,fkh-7,dnj-11,rbr-2,his-46,his-56,ceh-88,lin-40,nhr-42,spr-1,rtfo-1,nhr-101,ceh-32,sdc-3,nhr-10…
317	GO:0005524	MF	e	ATP binding	148/1499	915/46846	2.4036e-06	8	148	0.000150448	ddx-27,Y23H5B.6,cars-1,riok-1,unc-89,dhc-1,gcy-28,xnp-1,chd-7,M04F3.3,lfe-2,let-355,F55F8.2,air-2,vps-34,C10G11.8,sacy-1,cerk-1,prpf-4,nmy-2,che-3,rskn-1,hsp-70,K07A1.3,iars-2,rtel-1,B0511.6,riok-2,smc-5,gcy-12,mog-5,vrk-1,T24H7.2,dgk-5,pmp-1,unc-104,cdk-11.1,bcs-1,rha-1,let-23,C05C10.2,R05H5.4,cdc-48.1,F44E5.4,F44E5.5,top-2,snrp-200,gcy-29,C46F11.4,dpy-27,C28A5.6,daf-4,polq-1,kin-18,isw-1,pars-1…
318	GO:0046872	MF	e	metal ion binding	124/1499	1372/46846	2.42435e-06	4	124	0.000150448	zfh-2,riok-1,jmjc-1,gcy-28,pgal-1,rbm-5,F27D4.4,T22C1.1,spr-4,cep-1,rtel-1,marc-6,Y52B11A.3,dys-1,riok-2,hprt-1,Y25C1A.8,F10G7.9,F59A6.5,gcy-12,egl-27,spv-1,apn-1,rha-1,vps-11,lir-3,top-2,mcd-1,W02B8.2,xrn-2,gcy-29,ppm-1.G,pef-1,Y53G8AR.9,toh-1,ZK1058.3,cdh-4,oxy-4,F56D2.2,daf-4,jhdm-1,lim-8,baz-2,cdh-3,lin-36,dcr-1,vms-1,C50C3.2,rfp-1,met-2,dnj-10,cbp-1,cnt-2,pola-1,tra-1,rsks-1,gly-5,dnj-17,trf…
319	GO:0005515	MF	e	protein binding	148/1499	1095/46846	3.13242e-06	2	148	0.000183881	pcyt-2.1,afd-1,ctn-1,sop-3,pop-1,lrp-2,unc-89,anc-1,mes-3,F27C1.6,cir-1,air-2,san-1,cye-1,syp-4,nud-2,sin-3,skr-1,smn-1,rsy-1,dys-1,vab-10,rga-2,sepa-1,apg-1,sut-1,smu-2,rhgf-2,cpna-1,mog-2,dsh-1,mog-5,C18A3.3,tbc-2,vrk-1,szy-4,egl-27,unc-104,spdl-1,zyg-9,T13H5.4,let-23,pas-7,nrde-2,cdc-48.1,mpz-1,cyn-4,shn-1,xpf-1,sop-2,xrn-2,lin-7,kbp-4,dpy-27,pat-3,ccdc-47,him-18,gop-2,mog-3,lon-1,daf-4,par-3,…
320	GO:0050839	MF	e	cell adhesion molecule binding	5/1499	9/46846	3.77108e-06	3	5	0.000217187	afd-1,unc-44,unc-112,him-4,syg-2
321	GO:0042802	MF	e	identical protein binding	12/1499	75/46846	4.47336e-06	3	12	0.000244944	hprt-1,pas-7,cdc-48.1,sop-2,him-18,F42H10.6,nud-1,psr-1,sas-6,C13F10.7,hsp-90,gcl-1
322	GO:0005198	MF	e	structural molecule activity	10/1499	52/46846	5.07705e-06	1	10	0.000269554	vab-10,vps-25,ben-1,him-10,cdh-3,ifc-1,unc-112,mua-6,ifa-3,jph-1
323	GO:0005525	MF	e	GTP binding	21/1499	212/46846	5.30359e-06	8	21	0.000276466	gsa-1,gcy-28,pck-2,M01E5.2,tag-151,gcy-12,eral-1,gcy-29,iffb-1,ben-1,gop-2,ZK1236.1,cnt-2,rab-19,Y61A9LA.10,F46B6.6,gpa-13,gcy-11,dapk-1,ifta-2,F21D5.7
324	GO:0005262	MF	e	calcium channel activity	7/1499	24/46846	7.26555e-06	8	7	0.000366995	F22B5.10,egl-19,itr-1,unc-68,unc-2,cca-1,trp-2
325	GO:0003714	MF	e	transcription corepressor activity	7/1499	25/46846	9.81196e-06	3	7	0.000480712	sin-3,egl-27,pro-2,hira-1,lin-40,spr-1,drap-1
326	GO:0044212	MF	e	transcription regulatory region DNA binding	7/1499	25/46846	9.81196e-06	5	7	0.000480712	zfh-2,pop-1,taf-1,taf-7.2,Y105C5A.1,spr-1,arid-1
327	GO:0022841	MF	e	potassium ion leak channel activity	9/1499	47/46846	1.562e-05	9	9	0.000721846	twk-8,egl-23,twk-34,twk-26,twk-22,twk-1,twk-7,twk-13,twk-10
328	GO:0004713	MF	e	protein tyrosine kinase activity	12/1499	89/46846	2.69494e-05	6	12	0.00119457	let-23,R05H5.4,W03A5.1,T22B11.4,ark-1,svh-2,F59A3.8,R11E3.1,T06C10.3,Y47G6A.5,C34F11.5,M176.9
329	GO:0005089	MF	e	Rho guanyl-nucleotide exchange factor activity	6/1499	20/46846	2.80003e-05	8	6	0.0012245	unc-89,rhgf-2,osg-1,uig-1,pix-1,Y105E8A.25
330	GO:0005267	MF	e	potassium channel activity	10/1499	63/46846	2.98229e-05	8	10	0.00129551	twk-8,egl-23,twk-34,slo-1,twk-26,twk-22,twk-1,twk-7,twk-13,twk-10
331	GO:0030674	MF	e	protein binding, bridging	5/1499	13/46846	3.46001e-05	3	5	0.00145454	sepa-1,cpna-1,vps-11,lin-7,daf-15
332	GO:0019899	MF	e	enzyme binding	7/1499	30/46846	3.61247e-05	3	7	0.0015089	egl-27,xpf-1,sop-2,him-18,smg-3,ced-5,rde-12
333	GO:0001085	MF	e	RNA polymerase II transcription factor binding	6/1499	22/46846	5.102e-05	4	6	0.00206489	pop-1,egl-27,lin-12,glp-1,hif-1,daf-8
334	GO:0043621	MF	e	protein self-association	5/1499	14/46846	5.24007e-05	3	5	0.00206935	cir-1,smn-1,sepa-1,srgp-1,unc-112
335	GO:0031491	MF	e	nucleosome binding	4/1499	8/46846	6.59285e-05	3	4	0.00254195	spt-16,hira-1,isw-1,F56E10.1
336	GO:0003713	MF	e	transcription coactivator activity	7/1499	34/46846	8.53652e-05	3	7	0.0031426	ada-2,jun-1,trip-4,taf-7.2,lin-40,drap-1,dpy-22
337	GO:0016779	MF	e	nucleotidyltransferase activity	8/1499	46/46846	9.53328e-05	4	8	0.00345105	pcyt-2.1,rpoa-1,ZK1058.3,Y37B11A.2,polq-1,pola-1,nrps-1,cdgs-1
338	GO:0008168	MF	e	methyltransferase activity	12/1499	102/46846	0.000104841	4	12	0.00371275	dot-1.1,T08G11.4,prmt-7,H06I04.3,R74.7,set-1,jhdm-1,met-2,set-26,tag-72,C56G2.3,lin-59
339	GO:0042623	MF	e	ATPase activity, coupled	4/1499	9/46846	0.000115654	8	4	0.00396634	hsp-70,F44E5.4,prx-1,F11F1.1
340	GO:0004715	MF	e	non-membrane spanning protein tyrosine kinase activity	8/1499	48/46846	0.000130285	7	8	0.00435352	R05H5.4,ark-1,F59A3.8,R11E3.1,T06C10.3,Y47G6A.5,C34F11.5,M176.9
341	GO:0004721	MF	e	phosphoprotein phosphatase activity	12/1499	107/46846	0.000166229	6	12	0.00536211	W03F11.4,C55B7.3,K09F6.3,ppm-1.G,pef-1,F20H11.4,F54F12.1,R08C7.8,C17H12.3,cdc-25.2,Y113G7C.1,R155.3
342	GO:0045505	MF	e	dynein intermediate chain binding	4/1499	10/46846	0.000187863	3	4	0.005857	dhc-1,che-3,dnc-1,dlc-2
343	GO:0051117	MF	e	ATPase binding	4/1499	10/46846	0.000187863	4	4	0.005857	air-2,vha-6,num-1,rfs-1
344	GO:0051959	MF	e	dynein light intermediate chain binding	4/1499	11/46846	0.000287724	3	4	0.00840723	dhc-1,che-3,dlc-2,grdn-1
345	GO:0034459	MF	e	ATP-dependent 3'-5' RNA helicase activity	4/1499	11/46846	0.000287724	11	4	0.00840723	let-355,mog-5,rha-1,mog-1
346	GO:0016853	MF	e	isomerase activity	9/1499	68/46846	0.000309793	2	9	0.00886442	cyn-4,top-2,cyn-16,hse-5,K01G5.5,glf-1,cyn-12,R05D3.12,top-1
347	GO:0003916	MF	e	DNA topoisomerase activity	3/1499	5/46846	0.000311534	3	3	0.00886442	top-2,R05D3.12,top-1
348	GO:0003824	MF	e	catalytic activity	25/1499	354/46846	0.000340674	1	25	0.00958685	acs-16,pcyt-2.1,pgal-1,dhod-1,F26H9.5,F10G8.9,F33G12.6,ads-1,ppm-1.G,pdhb-1,ilys-6,Y41E3.1,acs-1,ech-3,T04F3.1,acs-10,fntb-1,Y44A6D.5,pks-1,F48E3.8,W07E11.1,bcat-1,xpg-1,nrps-1,Y92H12BL.1
349	GO:0003678	MF	e	DNA helicase activity	5/1499	20/46846	0.000345751	8	5	0.00958685	chd-3,F33H12.6,F59H6.5,Y16E11A.2,ZK250.9
350	GO:0018024	MF	e	histone-lysine N-methyltransferase activity	5/1499	20/46846	0.000345751	8	5	0.00958685	dot-1.1,set-1,met-2,set-26,lin-59
351	GO:0004725	MF	e	protein tyrosine phosphatase activity	11/1499	104/46846	0.000510243	7	11	0.0139695	W03F11.4,C55B7.3,K09F6.3,ida-1,F20H11.4,F54F12.1,C17H12.3,cdc-25.2,F40G12.10,Y113G7C.1,R155.3
352	GO:0004402	MF	e	histone acetyltransferase activity	5/1499	22/46846	0.000556838	9	5	0.0151182	taf-1,mys-2,ada-2,cbp-1,mys-1
353	GO:0003887	MF	e	DNA-directed DNA polymerase activity	4/1499	13/46846	0.000592229	6	4	0.0154211	pole-1,Y37B11A.2,polq-1,pola-1
354	GO:0004003	MF	e	ATP-dependent DNA helicase activity	4/1499	13/46846	0.000592229	10	4	0.0154211	rtel-1,rha-1,rad-50,Y54G2A.50
355	GO:0008574	MF	e	ATP-dependent microtubule motor activity, plus-end-directed	4/1499	13/46846	0.000592229	10	4	0.0154211	unc-104,osm-3,bmk-1,dlc-2
356	GO:0030515	MF	e	snoRNA binding	4/1499	13/46846	0.000592229	5	4	0.0154211	nol-58,F55F8.3,T02H6.1,toe-1
357	GO:0015269	MF	e	calcium-activated potassium channel activity	3/1499	6/46846	0.000608192	9	3	0.0154211	kcnl-2,slo-1,kcnl-1
358	GO:0008307	MF	e	structural constituent of muscle	3/1499	6/46846	0.000608192	2	3	0.0154211	unc-82,unc-22,dyc-1
359	GO:0004197	MF	e	cysteine-type endopeptidase activity	7/1499	47/46846	0.000695126	6	7	0.0174209	cpz-1,T28H10.3,cpz-2,Y51A2D.1,R07E3.1,ZK430.5,Y71H2AM.25
360	GO:0043565	MF	e	sequence-specific DNA binding	26/1499	401/46846	0.000820582	5	26	0.020177	pop-1,cep-1,taf-1,egl-27,nfi-1,efl-3,jun-1,dpy-27,tra-1,lin-1,fkh-7,plp-1,lin-40,nhr-42,nhr-101,sdc-3,nhr-102,pha-4,ets-9,ets-5,mdl-1,jmjd-3.2,fkh-10,F32B4.4,grh-1,nsy-7
361	GO:0003924	MF	e	GTPase activity	13/1499	146/46846	0.000870388	7	13	0.0211621	gsa-1,M01E5.2,tag-151,iffb-1,ben-1,gop-2,ZK1236.1,cnt-2,rab-19,Y61A9LA.10,F46B6.6,gpa-13,F21D5.7
362	GO:0004084	MF	e	branched-chain-amino-acid transaminase activity	2/1499	2/46846	0.00102324	5	2	0.0221239	Y44A6D.5,bcat-1
363	GO:0052656	MF	e	L-isoleucine transaminase activity	2/1499	2/46846	0.00102324	6	2	0.0221239	Y44A6D.5,bcat-1
364	GO:0052655	MF	e	L-valine transaminase activity	2/1499	2/46846	0.00102324	6	2	0.0221239	Y44A6D.5,bcat-1
365	GO:0005068	MF	e	transmembrane receptor protein tyrosine kinase adaptor activity	2/1499	2/46846	0.00102324	8	2	0.0221239	num-1,ist-1
366	GO:0061505	MF	e	DNA topoisomerase II activity	2/1499	2/46846	0.00102324	4	2	0.0221239	top-2,R05D3.12
367	GO:0052654	MF	e	L-leucine transaminase activity	2/1499	2/46846	0.00102324	6	2	0.0221239	Y44A6D.5,bcat-1
368	GO:0051213	MF	e	dioxygenase activity	5/1499	25/46846	0.00103745	3	5	0.0221239	jmjc-1,jhdm-1,psr-1,rbr-2,dpy-21
369	GO:0008092	MF	e	cytoskeletal protein binding	4/1499	15/46846	0.00107421	3	4	0.0224345	frm-2,nfm-1,dnc-1,ajm-1
370	GO:0008234	MF	e	cysteine-type peptidase activity	8/1499	65/46846	0.00107971	5	8	0.0224773	cpz-1,clp-3,ubh-4,clp-4,cpz-2,Y51A2D.1,R07E3.1,Y71H2AM.25
371	GO:0051536	MF	e	iron-sulfur cluster binding	6/1499	38/46846	0.00121962	3	6	0.0253091	rtel-1,oxy-4,pola-1,F15E6.6,W07E11.1,Y92H12BL.1
372	GO:0003712	MF	e	transcription coregulator activity	4/1499	16/46846	0.00139615	2	4	0.0284292	sepa-1,let-19,cbp-1,mdt-17
373	GO:0019843	MF	e	rRNA binding	5/1499	27/46846	0.00149504	5	5	0.0302537	lpd-6,eral-1,sart-3,rpl-25.1,H05C05.1
374	GO:0031072	MF	e	heat shock protein binding	4/1499	17/46846	0.00177974	3	4	0.0346174	hsp-70,F44E5.4,dnj-10,F11F1.1
375	GO:0035064	MF	e	methylated histone binding	4/1499	17/46846	0.00177974	5	4	0.0346174	cec-8,cec-4,rbr-2,T22B7.4
376	GO:0017137	MF	e	Rab GTPase binding	6/1499	41/46846	0.00183117	7	6	0.0355116	tom-1,tbc-2,tbc-17,tbc-11,unc-10,tbc-19
377	GO:0008237	MF	e	metallopeptidase activity	11/1499	122/46846	0.00191068	5	11	0.0369436	toh-1,unc-71,Y67D8C.9,gon-1,egl-21,nep-23,adm-4,nep-22,F42G10.1,nas-14,nep-24
378	GO:0005516	MF	e	calmodulin binding	6/1499	42/46846	0.00207927	3	6	0.0400843	nmy-2,kcnl-2,aspm-1,unc-22,kcnl-1,pbo-4
379	GO:0016614	MF	e	oxidoreductase activity, acting on CH-OH group of donors	3/1499	9/46846	0.00237636	3	3	0.0432523	ads-1,F15E6.6,F52H2.6
380	GO:0044183	MF	e	protein binding involved in protein folding	3/1499	9/46846	0.00237636	3	3	0.0432523	hsp-70,F44E5.4,F11F1.1
381	GO:0005201	MF	e	extracellular matrix structural constituent	6/1499	44/46846	0.00265058	2	6	0.0479755	dpy-14,emb-9,mua-3,epi-1,him-4,Y113G7B.12
382	GO:0004518	MF	e	nuclease activity	6/1499	45/46846	0.0029768	4	6	0.0499392	xpf-1,xrn-2,dcr-1,ZK1098.3,dis-3,xpg-1
383	GO:0051864	MF	e	histone demethylase activity (H3-K36 specific)	2/1499	3/46846	0.00300432	5	2	0.0499392	jmjc-1,jhdm-1
384	GO:0034511	MF	e	U3 snoRNA binding	2/1499	3/46846	0.00300432	6	2	0.0499392	tag-151,Y61A9LA.10
385	GO:0008310	MF	e	single-stranded DNA 3'-5' exodeoxyribonuclease activity	2/1499	3/46846	0.00300432	9	2	0.0499392	pole-1,xpg-1
386	GO:0003950	MF	e	NAD+ ADP-ribosyltransferase activity	2/1499	3/46846	0.00300432	5	2	0.0499392	tank-1,parp-2
387	GO:0005432	MF	e	calcium:sodium antiporter activity	2/1499	3/46846	0.00300432	9	2	0.0499392	ncx-3,ncx-2
388	GO:0005044	MF	e	scavenger receptor activity	2/1499	3/46846	0.00300432	2	2	0.0499392	R17.3,C06B8.7
389	GO:0003918	MF	e	DNA topoisomerase type II (ATP-hydrolyzing) activity	2/1499	3/46846	0.00300432	10	2	0.0499392	top-2,R05D3.12
390	GO:0005178	MF	e	integrin binding	2/1499	3/46846	0.00300432	4	2	0.0499392	pat-3,unc-112
391	GO:0034450	MF	e	ubiquitin-ubiquitin ligase activity	2/1499	3/46846	0.00300432	6	2	0.0499392	chn-1,cyn-4

## Sheet: Heat shock antisense depleted
	GO	NS	enrichment	name	ratio_in_study	ratio_in_pop	p_uncorrected	depth	study_count	p_fdr_bh	gene_id_names
0	GO:0030154	BP	e	cell differentiation	11/368	213/46846	1.16362e-06	3	11	0.00121509	src-1,par-6,trr-1,trd-1,cpb-1,mep-1,gck-1,kin-30,sox-2,hlh-25,ceh-30
1	GO:0006355	BP	e	regulation of transcription, DNA-templated	21/368	728/46846	1.71445e-06	9	21	0.00131867	nhr-69,trr-1,nhr-80,dac-1,rgr-1,cbp-1,nhr-92,nhr-87,nhr-114,atfs-1,mdt-17,sox-2,C34E11.2,dmd-10,nhr-126,mab-10,nhr-212,nhr-237,dmd-9,ceh-30,lin-59
2	GO:0006468	BP	e	protein phosphorylation	15/368	430/46846	2.02374e-06	7	15	0.00131867	src-1,H05L14.1,dkf-1,T05A7.6,grk-2,daf-1,gck-1,par-1,kin-30,ddr-1,sad-1,H12I13.1,K02E10.7,K06H7.8,atm-1
3	GO:0016310	BP	e	phosphorylation	13/368	344/46846	4.11353e-06	5	13	0.00190564	src-1,ppk-1,dkf-1,trr-1,grk-2,daf-1,hxk-3,gck-1,par-1,kin-30,sad-1,K06H7.8,atm-1
4	GO:0007275	BP	e	multicellular organism development	14/368	427/46846	8.93079e-06	3	14	0.00306279	par-6,trr-1,nhr-80,daf-7,cpb-1,daf-1,mep-1,mig-38,par-1,mdt-17,slt-1,sdz-15,ceh-5,ceh-30
5	GO:0035556	BP	e	intracellular signal transduction	9/368	184/46846	1.68978e-05	5	9	0.00500482	eat-16,dkf-1,acy-1,par-1,plc-1,sad-1,rhgf-1,K02E10.7,gcy-36
6	GO:0008340	BP	e	determination of adult lifespan	10/368	240/46846	2.31957e-05	2	10	0.00657143	dkf-1,sea-2,nhr-80,daf-7,daf-1,him-6,lgc-26,mdl-1,adt-2,plc-1
7	GO:0030199	BP	e	collagen fibril organization	2/368	2/46846	6.15429e-05	5	2	0.0138281	let-268,adt-2
8	GO:0016045	BP	e	detection of bacterium	2/368	2/46846	6.15429e-05	6	2	0.0138281	daf-7,daf-1
9	GO:0006351	BP	e	transcription, DNA-templated	15/368	600/46846	9.71283e-05	9	15	0.0204157	nhr-69,nhr-80,rgr-1,cbp-1,nhr-92,nhr-87,nhr-114,atfs-1,mdt-17,sox-2,nhr-126,nhr-212,nhr-237,ceh-30,lin-59
10	GO:0007631	BP	e	feeding behavior	3/368	12/46846	0.000100358	2	3	0.0204355	glr-1,cat-1,gcy-36
11	GO:0090329	BP	e	regulation of DNA-dependent DNA replication	2/368	3/46846	0.000183667	8	2	0.0323453	him-6,fcd-2
12	GO:0002253	BP	e	activation of immune response	2/368	3/46846	0.000183667	6	2	0.0323453	dkf-1,plc-1
13	GO:0005737	CC	e	cytoplasm	53/368	1681/46846	6.03586e-07	3	53	0.00121509	tln-1,tag-96,cpb-3,cuti-1,suro-1,eat-16,par-6,dkf-1,sea-2,mop-25.2,inos-1,zyx-1,gip-1,apb-1,pat-3,sup-26,trd-1,ZK512.4,cpb-1,cbp-1,gpdh-2,atx-2,Y48A5A.1,srgp-1,mig-38,him-6,lin-66,lgc-26,mtm-9,pcm-1,unc-70,gck-1,add-2,par-1,atfs-1,kin-30,fkb-6,rsef-1,C34D10.2,unc-115,ifa-1,C34E11.2,sad-1,ifa-3,rhgf-1,dyla-1,clpr-3,clpr-4,K02E10.7,clp-10,arrd-15,gcy-36,klp-20,mai-1
14	GO:0005634	CC	e	nucleus	48/368	2018/46846	8.17752e-07	5	48	0.00121509	cpb-3,ubr-5,clsp-1,nhr-69,rtel-1,par-6,sea-2,W02B12.10,trr-1,zyx-1,nhr-80,dac-1,sup-26,Y32H12A.8,cpb-1,rgr-1,cbp-1,atx-2,nhr-92,nhr-87,mep-1,mig-38,him-6,fcd-2,nhr-114,atfs-1,mdt-17,mdl-1,sox-2,jmjd-3.1,alr-1,sad-1,hlh-25,dmd-10,nhr-126,K02E10.7,mab-10,nhr-212,nhr-237,egrh-2,dmd-9,ceh-5,ceh-30,unc-42,lin-59,ZK686.5,atm-1,nsy-7
15	GO:0016021	CC	e	integral component of membrane	103/368	5849/46846	2.43651e-06	3	103	0.00143363	Y48G8AL.13,Y71G12B.25,fpn-1.1,F55A12.2,C32F10.4,cuti-1,par-6,C23H3.2,ptr-3,K09F6.3,casy-1,T13C2.6,sqv-8,ZK892.3,osta-3,gip-1,pat-3,acy-1,pqn-25,glr-1,Y66D12A.24,pqn-83,daf-1,oat-1,mca-1,Y38H8A.1,lgc-26,glb-33,F36F12.1,slc-28.1,unc-68,srsx-34,dhs-19,ret-1,kin-30,F16H11.1,ddr-1,cat-1,dhhc-14,lpr-6,C23H4.3,srz-60,R193.2,srg-26,ncx-8,ncx-9,oac-4,cyp-25A4,C37E2.2,C44B9.3,sre-52,sre-49,srx-47,srh-235,s…
16	GO:0016020	CC	e	membrane	113/368	6147/46846	2.6402e-06	1	113	0.00143363	Y48G8AL.13,src-1,Y71G12B.25,fpn-1.1,F55A12.2,C32F10.4,cuti-1,eat-16,par-6,dkf-1,C23H3.2,ptr-3,K09F6.3,casy-1,T13C2.6,sqv-8,ZK892.3,let-268,osta-3,gip-1,apb-1,pat-3,acy-1,pqn-25,glr-1,Y66D12A.24,pqn-83,daf-1,cogc-8,oat-1,mca-1,Y38H8A.1,lgc-26,glb-33,F36F12.1,slc-28.1,mtm-9,unc-68,gck-1,srsx-34,dhs-19,add-2,ril-2,ret-1,kin-30,F16H11.1,ddr-1,cat-1,dhhc-14,lpr-6,C34E11.2,C23H4.3,srz-60,R193.2,srg-26,…
17	GO:0005925	CC	e	focal adhesion	3/368	7/46846	1.64398e-05	5	3	0.00500482	tln-1,zyx-1,pat-3
18	GO:0016328	CC	e	lateral plasma membrane	3/368	10/46846	5.53845e-05	3	3	0.0138281	tln-1,pat-3,unc-70
19	GO:0005886	CC	e	plasma membrane	17/368	713/46846	6.0498e-05	2	17	0.0138281	src-1,ppk-1,eat-16,par-6,dkf-1,osta-3,pat-3,acy-1,glr-1,daf-1,unc-68,gck-1,add-2,ddr-1,unc-115,zig-11,vha-13
20	GO:0031430	CC	e	M band	4/368	30/46846	8.73544e-05	5	4	0.0189734	tln-1,zyx-1,pat-3,unc-70
21	GO:0030993	CC	e	axonemal heterotrimeric kinesin-II complex	2/368	3/46846	0.000183667	6	2	0.0323453	klp-11,klp-20
22	GO:0046872	MF	e	metal ion binding	38/368	1372/46846	5.9134e-07	4	38	0.00121509	src-1,suro-1,nhr-69,ncs-2,rtel-1,dkf-1,rpy-1,sqv-8,let-268,zyx-1,nhr-80,cbp-1,nhr-92,nhr-87,mep-1,him-6,nhr-114,gck-1,par-1,rsef-1,adt-2,C34D10.2,jmjd-3.1,unc-115,plc-1,sad-1,B0416.4,dmd-10,cyp-25A4,rhgf-1,nhr-126,nhr-212,nhr-237,dmd-9,pde-6,gcy-36,lin-59,ZK686.5
23	GO:0005515	MF	e	protein binding	28/368	1095/46846	7.61624e-07	2	28	0.00121509	src-1,nhr-69,par-6,casy-1,rpy-1,prx-5,T07D4.2,zyx-1,Y48E1B.3,apb-1,pat-3,sup-26,glr-1,cpb-1,atx-2,daf-1,mep-1,nhr-114,unc-68,gck-1,par-1,mdl-1,sox-2,unc-115,sad-1,mab-10,Y55F3BR.6,DH11.5
24	GO:0005524	MF	e	ATP binding	27/368	915/46846	1.29931e-06	8	27	0.00121509	src-1,tag-96,ppk-1,let-355,lars-2,H05L14.1,rtel-1,dkf-1,T05A7.6,grk-2,daf-1,hxk-3,T05A12.4,klp-11,mca-1,ctf-18,him-6,gck-1,par-1,ddr-1,sad-1,H12I13.1,K02E10.7,K06H7.8,vha-13,klp-20,atm-1
25	GO:0003676	MF	e	nucleic acid binding	16/368	471/46846	1.30535e-06	3	16	0.00121509	acin-1,let-355,cpb-3,rtel-1,sea-2,sup-26,cpb-1,C34H4.5,mep-1,him-6,bcl-11,H16D19.3,T07D10.3,egrh-2,K11D12.12,ZK686.5
26	GO:0000166	MF	e	nucleotide binding	22/368	870/46846	2.01076e-06	4	22	0.00131867	src-1,ppk-1,let-355,lars-2,rtel-1,dkf-1,grk-2,daf-1,hxk-3,klp-11,mca-1,him-6,gck-1,par-1,rsef-1,ddr-1,sad-1,K06H7.8,gcy-36,vha-13,klp-20,atm-1
27	GO:0016301	MF	e	kinase activity	13/368	333/46846	2.88996e-06	4	13	0.00144854	src-1,tag-96,ppk-1,dkf-1,grk-2,daf-1,hxk-3,gck-1,par-1,kin-30,sad-1,K06H7.8,atm-1
28	GO:0043565	MF	e	sequence-specific DNA binding	14/368	401/46846	4.38684e-06	5	14	0.00190564	nhr-69,nhr-80,nhr-92,nhr-87,nhr-114,mdl-1,jmjd-3.1,hlh-25,dmd-10,nhr-126,nhr-212,nhr-237,dmd-9,nsy-7
29	GO:0016740	MF	e	transferase activity	22/368	935/46846	6.29951e-06	2	22	0.0024255	src-1,ppk-1,ubr-5,dkf-1,agxt-1,sqv-8,W02B12.10,grk-2,cbp-1,daf-1,hxk-3,pcm-1,gck-1,par-1,dhhc-14,sad-1,oac-4,K06H7.8,oac-42,dhhc-4,lin-59,atm-1
30	GO:0003712	MF	e	transcription coregulator activity	4/368	16/46846	6.32804e-06	2	4	0.0024255	trr-1,rgr-1,cbp-1,mdt-17
31	GO:0004672	MF	e	protein kinase activity	14/368	422/46846	7.8237e-06	5	14	0.00283218	src-1,H05L14.1,dkf-1,T05A7.6,grk-2,daf-1,gck-1,par-1,kin-30,ddr-1,sad-1,H12I13.1,K02E10.7,K06H7.8
32	GO:0004674	MF	e	protein serine/threonine kinase activity	10/368	230/46846	1.61028e-05	6	10	0.00500482	dkf-1,mop-25.2,grk-2,daf-1,gck-1,par-1,sad-1,K02E10.7,K06H7.8,atm-1
33	GO:0016787	MF	e	hydrolase activity	19/368	839/46846	4.49943e-05	2	19	0.0121034	let-355,suro-1,rtel-1,K09F6.3,T07D4.2,clpp-1,mca-1,ipla-7,him-6,paf-2,fah-1,adt-2,plc-1,asp-7,K11G9.3,clp-10,Y40H4A.2,pde-6,vha-13
34	GO:0003677	MF	e	DNA binding	19/368	841/46846	4.64374e-05	4	19	0.0121034	nhr-69,rtel-1,nhr-80,nhr-92,nhr-87,him-6,nhr-114,atfs-1,sox-2,alr-1,dmd-10,nhr-126,nhr-212,nhr-237,dmd-9,ceh-5,ceh-30,unc-42,ZK686.5
35	GO:0004198	MF	e	calcium-dependent cysteine-type endopeptidase activity	3/368	14/46846	0.000164119	7	3	0.031453	clpr-3,clpr-4,clp-10,clpr-3,clpr-4
36	GO:0043022	MF	e	ribosome binding	3/368	14/46846	0.000164119	4	3	0.031453	cpb-3,cpb-1,Y62E10A.20

## Sheet: Heat shock antisense enriched
Supplementary Table 6 - gene ontology terms associated with transcripts enriched in the J2-IP pool after heat shock or by tdp-1(ok803) mutation
	GO	NS	enrichment	name	ratio_in_study	ratio_in_pop	p_uncorrected	depth	study_count	p_fdr_bh	gene_id_names
0	GO:0006412	BP	e	translation	40/307	208/46846	1.5406e-07	7	40	0.000164133	rpl-17,rpl-1,rpl-13,eif-3.H,rpl-4,rpl-19,rps-19,rpl-14,rps-7,glp-4,rpl-10,rpl-5,rpl-26,rpl-36.A,ubl-1,rpl-16,rpl-3,rps-1,rps-0,rps-12,rpl-23,eef-1A.1,rps-14,rpl-6,rpl-35,eif-3.D,dars-1,iff-1,rps-24,ears-2,rps-4,rps-2,rps-5,rps-11,rps-23,rpl-18,rps-18,eef-1G,rpl-2,rpl-20
1	GO:0002181	BP	e	cytoplasmic translation	6/307	20/46846	1.67336e-07	8	6	0.000164133	rpl-17,rpl-26,rpl-6,rps-23,rpl-2,drr-2
2	GO:0030198	BP	e	extracellular matrix organization	6/307	42/46846	3.24482e-07	4	6	0.000171379	col-53,emb-9,col-42,col-178,col-179,let-2
3	GO:0008340	BP	e	determination of adult lifespan	14/307	240/46846	6.4093e-07	2	14	0.000214504	rps-10,rpl-4,rpl-19,glp-4,hel-1,nuo-1,tir-1,gro-1,rpl-6,daf-18,rps-11,hsp-1,sti-1,prmt-1
4	GO:0000028	BP	e	ribosomal small subunit assembly	5/307	12/46846	8.58995e-07	7	5	0.000243357	rps-10,rps-19,rps-0,rps-14,rps-5
5	GO:0030703	BP	e	eggshell formation	4/307	17/46846	4.02456e-06	3	4	0.000936574	cpg-1,egg-1,cpg-2,cbd-1
6	GO:0009792	BP	e	embryo development ending in birth or egg hatching	11/307	299/46846	5.35997e-06	5	11	0.00120433	pat-10,alg-2,icd-1,uaf-1,hsp-60,cpg-1,eef-1A.1,cpg-2,emb-9,rme-2,let-2
7	GO:0000027	BP	e	ribosomal large subunit assembly	4/307	25/46846	2.05242e-05	7	4	0.0040526	rpl-10,rpl-5,rpl-3,rpl-6
8	GO:0007275	BP	e	multicellular organism development	12/307	427/46846	2.97802e-05	3	12	0.00554421	drsh-1,tir-1,cpg-1,sumv-1,egg-1,cpg-2,glp-1,cbd-1,sti-1,pro-3,ZK813.1,mig-23
9	GO:0007506	BP	e	gonadal mesoderm development	3/307	12/46846	5.86874e-05	5	3	0.0100634	drsh-1,pro-3,mig-23
10	GO:0042273	BP	e	ribosomal large subunit biogenesis	3/307	13/46846	7.59234e-05	4	3	0.0120663	rpl-14,rpl-26,pro-3
11	GO:0006030	BP	e	chitin metabolic process	3/307	13/46846	7.59234e-05	6	3	0.0120663	cpg-1,cpg-2,cbd-1
12	GO:0002119	BP	e	nematode larval development	8/307	214/46846	9.25195e-05	5	8	0.0143537	alg-2,nuo-1,uaf-1,hsp-60,glp-1,emb-9,hut-1,mlc-2
13	GO:0000389	BP	e	mRNA 3'-splice site recognition	2/307	3/46846	0.000127866	8	2	0.0177272	uaf-1,isy-1
14	GO:1903078	BP	e	positive regulation of protein localization to plasma membrane	2/307	3/46846	0.000127866	8	2	0.0177272	egg-1,cbd-1
15	GO:0032780	BP	e	negative regulation of ATPase activity	2/307	3/46846	0.000127866	6	2	0.0177272	mai-2,sti-1
16	GO:0006368	BP	e	transcription elongation from RNA polymerase II promoter	3/307	16/46846	0.000146508	9	3	0.0194826	spt-16,tceb-3,C27F2.10
17	GO:0006414	BP	e	translational elongation	3/307	19/46846	0.000249844	6	3	0.0301659	eef-1A.1,iff-1,eef-1G
18	GO:0035196	BP	e	production of miRNAs involved in gene silencing by miRNA	2/307	4/46846	0.000254623	10	2	0.0301659	B0511.7,alg-2
19	GO:0031053	BP	e	primary miRNA processing	2/307	4/46846	0.000254623	9	2	0.0301659	E01A2.2,drsh-1
20	GO:0022627	CC	e	cytosolic small ribosomal subunit	11/307	30/46846	3.92377e-08	6	11	0.000164133	rps-10,rps-19,rps-7,rps-0,rps-12,rps-14,rps-4,rps-2,rps-5,rps-11,rps-23
21	GO:0031012	CC	e	extracellular matrix	7/307	55/46846	7.51484e-08	2	7	0.000164133	col-53,zmp-1,emb-9,col-42,col-178,col-179,let-2
22	GO:0005840	CC	e	ribosome	36/307	159/46846	1.13831e-07	5	36	0.000164133	rpl-7,rpl-17,rpl-1,rpl-13,rps-10,rpl-4,rpl-19,C37A2.7,rps-19,rpl-14,rps-7,rpl-10,rpl-5,rpl-26,rpl-36.A,ubl-1,rpl-16,rpl-3,rps-1,rps-0,rps-12,rpl-23,rps-14,rpl-6,rpl-35,rps-24,rps-25,rps-4,rps-2,rps-5,rps-11,rps-23,rpl-18,rps-18,rpl-2,rpl-20
23	GO:0000786	CC	e	nucleosome	13/307	90/46846	1.51088e-07	5	13	0.000164133	his-68,his-47,his-14,his-26,his-61,his-68,his-47,his-57,his-64,his-45,his-63,his-55,his-59,his-65,his-10
24	GO:0005581	CC	e	collagen trimer	15/307	172/46846	2.37006e-07	2	15	0.000164133	col-53,col-80,col-90,emb-9,col-95,col-103,col-106,col-119,col-122,col-140,col-42,col-178,col-179,let-2,col-93
25	GO:0005622	CC	e	intracellular	20/307	268/46846	2.54417e-07	2	20	0.000164133	rpl-13,rpl-19,rpl-14,rps-7,rpl-10,rpl-5,rpl-36.A,rpl-3,rps-0,rps-12,rpl-6,rpl-35,rps-24,rps-4,rps-11,rps-23,rpl-18,rps-18,rpl-2,F46H5.4
26	GO:0005829	CC	e	cytosol	17/307	380/46846	2.77081e-07	4	17	0.000164133	eif-3.H,png-1,glp-4,gpd-1,hsp-60,rps-1,daf-41,rpl-6,aco-2,dars-1,trpp-3,rps-23,rps-18,hsp-1,prmt-1,R06C7.6,dnj-19
27	GO:0015934	CC	e	large ribosomal subunit	4/307	10/46846	3.68218e-07	5	4	0.000171379	rpl-17,rpl-1,rpl-26,rpl-16
28	GO:0015935	CC	e	small ribosomal subunit	4/307	10/46846	3.68218e-07	5	4	0.000171379	rps-0,rps-2,rps-5,rps-23
29	GO:0005634	CC	e	nucleus	47/307	2018/46846	5.6034e-07	5	47	0.000202843	mcm-4,cdt-1,E01A2.2,pat-10,D2030.3,glb-26,mrt-1,drsh-1,his-68,his-47,B0511.7,spt-16,png-1,icd-1,hel-1,rpl-5,tceb-3,his-14,his-26,uaf-1,ubl-1,mpk-1,sumv-1,gro-1,daf-41,pola-1,cec-7,tcl-2,rrp-8,daf-18,pbs-1,wapl-1,his-61,znf-207,his-68,his-47,his-57,his-64,hsp-1,eef-1G,C47E8.4,pro-3,prmt-1,ceh-93,his-63,his-65,R06C7.6,his-10,Y37F4.6
30	GO:0022625	CC	e	cytosolic large ribosomal subunit	18/307	49/46846	8.323e-07	6	18	0.000243357	rpl-7,rpl-17,rpl-1,rpl-13,rpl-4,rpl-19,rpl-14,rpl-10,rpl-5,rpl-26,rpl-36.A,rpl-16,rpl-23,rpl-6,rpl-35,rpl-18,rpl-2,rpl-20
31	GO:0005737	CC	e	cytoplasm	47/307	1681/46846	8.50764e-07	3	47	0.000243357	cdt-1,eif-3.H,pat-10,glh-1,glb-26,tct-1,png-1,spe-9,alg-2,rpl-5,gpd-1,hsp-60,ubl-1,rpl-3,tir-1,mpk-1,rps-1,rps-0,sumv-1,gro-1,daf-41,eef-1A.1,rpl-6,eif-3.D,glp-1,dars-1,iff-1,Y56A3A.2,tcl-2,ears-2,daf-18,pbs-1,W08E12.7,rps-23,efa-6,rpl-18,hsp-1,sti-1,H24K24.3,F32D8.13,eef-1G,sodh-2,prmt-1,rpl-2,mig-23,R08D7.7,usp-3
32	GO:0005886	CC	e	plasma membrane	19/307	713/46846	1.45111e-06	2	19	0.000363671	unc-40,inx-14,glb-26,Y52B11A.4,spe-9,lec-2,lin-7,egg-1,zmp-1,glp-1,daf-18,rme-2,efa-6,hsp-1,ric-4,glr-6,F21G4.1,ggr-2,zig-1
33	GO:0016020	CC	e	membrane	71/307	6147/46846	3.57923e-06	1	71	0.000863788	Y47G6A.7,F21F3.6,col-53,unc-40,inx-14,glb-26,K07A1.5,Y52B11A.4,spe-9,ilcr-2,E04F6.4,C08H9.3,nuo-1,F13D12.8,W02B8.1,lin-7,C13B4.1,syx-16,egg-1,B0244.9,zmp-1,glp-1,col-95,Y56A3A.2,hut-1,daf-18,rme-2,col-119,col-122,trcs-1,oac-59,efa-6,Y105C5B.1,tag-120,T19B10.5,ril-1,col-42,ZC449.5,mig-23,nnt-1,glr-6,F21G4.1,col-178,col-179,oct-2,sto-4,rap-3,C13C4.6,gnrr-2,C36F7.5,sfxn-1.4,sru-24,F36H9.5,F42H11.1,c…
34	GO:0005783	CC	e	endoplasmic reticulum	11/307	318/46846	9.56753e-06	5	11	0.00201103	tct-1,png-1,C08H9.3,cey-1,pdi-1,rpl-6,trpp-3,hut-1,rps-23,prmt-1,spl-3
35	GO:0016021	CC	e	integral component of membrane	65/307	5849/46846	1.81952e-05	3	65	0.00370499	Y47G6A.7,F21F3.6,col-53,unc-40,inx-14,K07A1.3,K07A1.5,spe-9,ilcr-2,E04F6.4,C08H9.3,F13D12.8,W02B8.1,C13B4.1,syx-16,egg-1,B0244.9,zmp-1,glp-1,col-95,Y56A3A.2,hut-1,rme-2,col-119,col-122,trcs-1,oac-59,Y105C5B.1,tag-120,T19B10.5,ril-1,col-42,ZC449.5,mig-23,nnt-1,glr-6,F21G4.1,col-178,col-179,oct-2,sto-4,C13C4.6,gnrr-2,C36F7.5,sfxn-1.4,sru-24,F36H9.5,F42H11.1,cwp-5,T22F3.7,W06A7.4,Y17G7B.19,tsp-13,ml…
36	GO:0005587	CC	e	collagen type IV trimer	2/307	2/46846	4.28079e-05	4	2	0.00753882	emb-9,let-2
37	GO:0030312	CC	e	external encapsulating structure	2/307	3/46846	0.000127866	2	2	0.0177272	cpg-1,cpg-2
38	GO:0016607	CC	e	nuclear speck	3/307	18/46846	0.000211419	7	3	0.0270119	B0511.7,uaf-1,sup-12
39	GO:0042788	CC	e	polysomal ribosome	2/307	5/46846	0.000422532	6	2	0.0474693	eif-3.H,rps-23
40	GO:0042302	MF	e	structural constituent of cuticle	12/307	169/46846	2.01252e-07	2	12	0.000164133	col-80,col-90,col-95,col-103,col-106,col-119,col-122,col-140,col-42,col-178,col-179,col-93
41	GO:0003723	MF	e	RNA binding	22/307	378/46846	2.60032e-07	4	22	0.000164133	rpl-7,rpl-1,hrpf-1,glh-1,rpl-14,drsh-1,hel-1,rpl-5,rpl-26,uaf-1,C27F2.10,rpl-6,eif-3.D,dars-1,iff-1,rps-4,rps-2,rps-18,rpl-2,sup-12,ascc-1,drr-2
42	GO:0005201	MF	e	extracellular matrix structural constituent	6/307	44/46846	4.31864e-07	2	6	0.000177293	col-53,emb-9,col-42,col-178,col-179,let-2
43	GO:0003735	MF	e	structural constituent of ribosome	34/307	141/46846	4.35343e-07	2	34	0.000177293	rpl-7,rpl-17,rpl-1,rpl-13,rps-10,rpl-4,rpl-19,rps-19,rpl-14,rps-7,rpl-10,rpl-5,rpl-26,rpl-36.A,ubl-1,rpl-16,rpl-3,rps-1,rps-0,rps-12,rpl-23,rps-14,rpl-6,rpl-35,rps-24,rps-4,rps-2,rps-5,rps-11,rps-23,rpl-18,rps-18,rpl-2,rpl-20
44	GO:0046982	MF	e	protein heterodimerization activity	14/307	106/46846	5.36906e-07	4	14	0.000202843	his-68,his-47,his-14,his-26,pola-1,his-61,his-68,his-47,his-57,his-64,his-45,his-63,his-55,his-59,his-65,his-10
45	GO:0003676	MF	e	nucleic acid binding	17/307	471/46846	6.58392e-07	3	17	0.000214504	cey-2,hrpf-1,glh-1,hinf-1,alg-2,hel-1,cey-1,uaf-1,dars-1,pola-1,znf-207,aly-3,rps-18,sup-12,ascc-1,Y37F4.6,drr-2
46	GO:0003677	MF	e	DNA binding	22/307	841/46846	9.46053e-07	4	22	0.000256853	mcm-4,cdt-1,cey-2,his-68,his-47,cey-1,his-14,his-26,pola-1,zip-1,his-61,his-68,his-47,his-57,his-64,attf-2,ceh-93,his-45,his-63,his-55,his-59,his-65,his-10,Y37F4.6
47	GO:0005515	MF	e	protein binding	27/307	1095/46846	1.20511e-06	2	27	0.000314101	icd-2,cdt-1,rps-10,unc-40,bag-1,glh-1,K05C4.5,icd-1,lec-2,lin-7,uaf-1,tir-1,mpk-1,rps-0,syx-16,rpl-6,eif-3.D,trpp-3,iff-1,daf-18,efa-6,hsp-1,sti-1,prmt-1,sup-12,C40A11.7,elc-1
48	GO:0000166	MF	e	nucleotide binding	19/307	870/46846	6.01232e-06	4	19	0.00130588	mcm-4,glh-1,ZC434.8,glp-4,hel-1,R05H5.4,kin-6,hsp-60,mpk-1,gro-1,eef-1A.1,dars-1,pola-1,ears-2,pkg-2,hsp-1,F32D8.13,rap-3,nmat-1
49	GO:0019843	MF	e	rRNA binding	4/307	27/46846	2.81816e-05	5	4	0.00540093	rpl-5,rps-4,rps-5,rpl-2
50	GO:0005524	MF	e	ATP binding	18/307	915/46846	4.15467e-05	8	18	0.00751996	mcm-4,glh-1,K07A1.3,ZC434.8,glp-4,hel-1,R05H5.4,kin-6,hsp-60,mpk-1,gro-1,dars-1,ears-2,pkg-2,hsp-1,F32D8.13,F19B2.5,nmat-1
51	GO:0003729	MF	e	mRNA binding	5/307	64/46846	6.50037e-05	5	5	0.0108606	B0511.7,rpl-16,rpl-35,rps-5,sup-12
52	GO:0042030	MF	e	ATPase inhibitor activity	2/307	3/46846	0.000127866	5	2	0.0177272	mai-2,sti-1
53	GO:0005509	MF	e	calcium ion binding	7/307	169/46846	0.0001351	5	7	0.0183399	pat-10,tct-1,spe-9,mlc-3,glp-1,rme-2,mlc-2
54	GO:0003743	MF	e	translation initiation factor activity	4/307	44/46846	0.000199696	6	4	0.0260243	eif-3.H,eif-3.D,iff-1,drr-2
55	GO:0051287	MF	e	NAD binding	3/307	19/46846	0.000249844	5	3	0.0301659	gpd-1,nuo-1,nnt-1
56	GO:0003746	MF	e	translation elongation factor activity	3/307	20/46846	0.00029251	6	3	0.0340357	eef-1A.1,iff-1,eef-1G
57	GO:0004022	MF	e	alcohol dehydrogenase (NAD) activity	2/307	5/46846	0.000422532	5	2	0.0474693	H24K24.3,sodh-2

## Sheet: tdp-1 sense enriched
	GO	NS	enrichment	name	ratio_in_study	ratio_in_pop	p_uncorrected	depth	study_count	p_fdr_bh	gene_id_names
0	GO:0002181	BP	e	cytoplasmic translation	6/220	20/46846	3.19493e-08	8	6	0.000208182	rla-1,rpl-31,rpl-33,rpl-26,rpl-29,rpl-2
1	GO:0042273	BP	e	ribosomal large subunit biogenesis	5/220	13/46846	3.27353e-07	4	5	0.000304719	ZK546.14,rpl-33,rpl-26,pro-2,rrbs-1
2	GO:0006412	BP	e	translation	21/220	208/46846	7.08574e-07	7	21	0.000408507	rpl-27,rla-1,rpl-24.1,rpl-31,rpl-33,rpl-26,rps-29,ubl-1,rps-1,inf-1,rps-24,rps-2,rps-11,rpl-29,rps-18,rps-27,rps-30,rpl-28,rpl-38,rpl-2,T07A9.14
3	GO:0050830	BP	e	defense response to Gram-positive bacterium	6/220	70/46846	1.02234e-06	7	6	0.000475828	spp-1,thn-2,ilys-5,F53A9.8,lec-8,clec-52
4	GO:0006629	BP	e	lipid metabolic process	7/220	195/46846	4.14013e-05	3	7	0.0158689	K03H6.2,F28H7.3,elo-4,R08F11.1,lipl-8,C40H1.8,Y54G2A.45
5	GO:0030198	BP	e	extracellular matrix organization	4/220	42/46846	4.60531e-05	4	4	0.0166712	col-20,col-42,Y113G7B.12,col-135
6	GO:0040032	BP	e	post-embryonic body morphogenesis	3/220	17/46846	6.61776e-05	4	3	0.0196006	cpz-1,dpy-11,tni-3
7	GO:0022625	CC	e	cytosolic large ribosomal subunit	11/220	49/46846	1.18367e-07	6	11	0.000232546	rpl-27,rla-1,rpl-24.1,rpl-31,ZK546.14,rpl-33,rpl-26,rpl-29,rpl-28,rpl-38,rpl-2
8	GO:0005581	CC	e	collagen trimer	17/220	172/46846	1.42754e-07	2	17	0.000232546	col-20,col-80,col-81,col-92,col-98,col-103,col-33,col-117,col-119,col-122,col-124,col-139,col-42,col-19,col-93,col-94,col-135
9	GO:0000786	CC	e	nucleosome	18/220	90/46846	2.45771e-07	5	18	0.000304719	his-14,his-26,his-60,his-32,his-48,his-46,his-56,his-64,his-5,his-45,his-63,his-55,his-58,his-62,his-66,his-1,his-10,his-38
10	GO:0022627	CC	e	cytosolic small ribosomal subunit	5/220	30/46846	2.82642e-07	6	5	0.000304719	rps-10,rps-29,rps-2,rps-11,rps-27
11	GO:0005622	CC	e	intracellular	14/220	268/46846	6.58999e-07	2	14	0.000408507	rpl-27,rla-1,rpl-33,rps-29,rps-24,rps-11,rpl-29,rps-18,rps-27,rps-30,rpl-28,rpl-38,rpl-2,T07A9.14
12	GO:0005840	CC	e	ribosome	23/220	159/46846	9.60676e-07	5	23	0.000475828	rpl-27,rla-1,rps-10,rpl-24.1,C37A2.7,rpl-31,rpl-33,rpl-26,rps-29,ubl-1,rps-1,rps-24,rps-25,rps-2,rps-11,rpl-29,rps-18,rps-27,rps-30,rpl-28,rpl-38,rpl-2,T07A9.14
13	GO:0005634	CC	e	nucleus	27/220	2018/46846	1.10735e-06	5	27	0.000481031	C32E8.5,mfap-1,ZK546.14,pro-2,his-14,his-26,mdt-19,ubl-1,H06I04.3,sel-13,his-60,spr-2,let-70,his-46,his-56,his-64,mdt-6,his-5,B0024.11,rrbs-1,his-63,his-66,dyf-5,R08D7.5,his-1,his-10,his-38
14	GO:0005615	CC	e	extracellular space	9/220	300/46846	1.39377e-05	2	9	0.00567611	cpz-1,col-20,lon-1,ttr-16,scl-2,nlp-29,col-42,Y113G7B.12,col-135
15	GO:0016021	CC	e	integral component of membrane	49/220	5849/46846	5.33954e-05	3	49	0.018064	F21F3.6,spe-9,col-20,pho-1,fut-3,F22B5.10,T19H5.4,col-81,F23H11.5,col-92,brp-1,col-98,cox-6C,ugt-52,M70.3,col-33,F29B9.11,col-117,col-119,col-122,col-124,Y45F10B.13,nlp-27,col-139,dpy-11,F32D8.7,col-42,ZC13.2,aqp-7,glt-1,ZC449.5,apl-1,lron-7,F09A5.2,cytb-5.1,srz-78,elo-4,cdh-10,F21E9.2,R03G5.6,R08F11.1,Y51B9A.6,srx-12,oac-56,gcy-13,col-93,col-94,Y47D3A.32,T23G11.10
16	GO:0031012	CC	e	extracellular matrix	4/220	55/46846	0.000133782	2	4	0.0363219	col-20,col-42,Y113G7B.12,col-135
17	GO:0016020	CC	e	membrane	49/220	6147/46846	0.000182989	1	49	0.0476942	F21F3.6,spe-9,col-20,pho-1,fut-3,F22B5.10,T19H5.4,col-81,F23H11.5,col-92,brp-1,col-98,cox-6C,ugt-52,M70.3,col-33,F29B9.11,col-117,col-119,col-122,col-124,Y45F10B.13,nlp-27,col-139,dpy-11,F32D8.7,col-42,ZC13.2,aqp-7,glt-1,ZC449.5,apl-1,lron-7,F09A5.2,cytb-5.1,srz-78,elo-4,cdh-10,F21E9.2,R03G5.6,R08F11.1,Y51B9A.6,srx-12,oac-56,gcy-13,col-93,col-94,Y47D3A.32,T23G11.10
18	GO:0042302	MF	e	structural constituent of cuticle	17/220	169/46846	1.22861e-07	2	17	0.000232546	col-20,col-80,col-81,col-92,col-98,col-103,col-33,col-117,col-3,col-119,col-122,col-124,col-139,col-42,col-19,col-93,col-94
19	GO:0003735	MF	e	structural constituent of ribosome	21/220	141/46846	3.85845e-07	2	21	0.000314271	rpl-27,rla-1,rps-10,rpl-24.1,rpl-31,rpl-33,rpl-26,rps-29,ubl-1,rps-1,rps-24,rps-2,rps-11,rpl-29,rps-18,rps-27,rps-30,rpl-28,rpl-38,rpl-2,T07A9.14
20	GO:0003677	MF	e	DNA binding	19/220	841/46846	5.93949e-07	4	19	0.000408507	ZK546.14,his-14,his-26,his-60,his-32,his-48,his-46,his-56,his-64,his-5,his-45,his-63,his-55,his-58,his-62,his-66,his-1,his-10,his-38
21	GO:0046982	MF	e	protein heterodimerization activity	18/220	106/46846	7.52314e-07	4	18	0.000408507	his-14,his-26,his-60,his-32,his-48,his-46,his-56,his-64,his-5,his-45,his-63,his-55,his-58,his-62,his-66,his-1,his-10,his-38
22	GO:0005201	MF	e	extracellular matrix structural constituent	4/220	44/46846	5.5445e-05	2	4	0.018064	col-20,col-42,Y113G7B.12,col-135
23	GO:0051861	MF	e	glycolipid binding	2/220	3/46846	6.56603e-05	3	2	0.0196006	lec-10,lec-8
24	GO:0003723	MF	e	RNA binding	9/220	378/46846	8.35718e-05	4	9	0.0236762	rpl-24.1,ZK546.14,rpl-26,inf-1,rps-2,K07H8.10,rps-18,B0024.11,rpl-2

## Sheet: tdp-1 antisense enriched
	GO	NS	enrichment	name	ratio_in_study	ratio_in_pop	p_uncorrected	depth	study_count	p_fdr_bh	gene_id_names
0	GO:0016020	CC	e	membrane	38/106	6147/46846	1.46722e-06	1	38	0.00612947	Y47G6A.7,B0041.5,F21F3.6,F49B2.6,ilcr-2,tomm-40,rhy-1,C08H9.3,nuo-1,C13B4.1,toc-1,Y56A3A.2,hut-1,Y37D8A.16,rme-2,Y105C5B.1,ZC449.5,mig-23,glr-6,oct-2,sto-4,srz-78,C36F7.5,nmgp-1,F36H9.5,F42H11.1,clec-40,T22F3.7,npr-21,srbc-67,mltn-7,srd-23,Y73E7A.3,str-33,str-130,ZK836.3,F54H12.8,Y37E11AM.4,Y37E11AM.3
1	GO:0016021	CC	e	integral component of membrane	37/106	5849/46846	1.88136e-06	3	37	0.00612947	Y47G6A.7,B0041.5,F21F3.6,F49B2.6,ilcr-2,tomm-40,rhy-1,C08H9.3,C13B4.1,toc-1,Y56A3A.2,hut-1,Y37D8A.16,rme-2,Y105C5B.1,ZC449.5,mig-23,glr-6,oct-2,sto-4,srz-78,C36F7.5,nmgp-1,F36H9.5,F42H11.1,clec-40,T22F3.7,npr-21,srbc-67,mltn-7,srd-23,Y73E7A.3,str-33,str-130,ZK836.3,F54H12.8,Y37E11AM.4,Y37E11AM.3
2	GO:0003677	MF	e	DNA binding	10/106	841/46846	2.22672e-05	4	10	0.0483644	cdt-1,brc-1,pola-1,zip-1,attf-2,atl-1,nhr-133,nhr-255,unc-42,maf-1
