# Supplementary material for: Heat shock in C. elegans induces downstream of gene transcription and accumulation of double-stranded RNA
Source: PLoS One. 2019 Apr 8;14(4):e0206715. doi: 10.1371/journal.pone.0206715 (PMC6453478; doi:10.1371/journal.pone.0206715)
Supplement: S7 File — (XLSX) [file pone.0206715.s021.xlsx]

## Sheet: Sheet1
Supplementary Table 7 - List of total (significant or not significant) and significantly enriched (up) or depleted (down) DoGs, PoGs, ADoGs, and APoGs.
Dataset	Treatment	Species	Celltype	Selection	Windowsize	Coverage	DOGs total	POGs total	ADOGs total	APOGs total	DOGs total names	POGs total names	ADOGs total names	APOGs total names	DOGs significant total	POGs significant total	ADOGs significant total	APOGs significant total	DOGs significant total names	POGs significant total names	ADOGs significant total names	APOGs significant total names	ADOGs up	APOGs up	DOGs up	POGs up	ADOGs down	APOGs down	DOGs down	POGs down	DOGs up names	POGs up names	ADOGs up names	APOGs up names	DOGs down names	POGs down names	ADOGs down names	APOGs down names	DOGs total names : regular name	POGs total names : regular name	ADOGs total names : regular name	APOGs total names : regular name	DOGs significant total names : regular name	ADOGs significant total names : regular name	DOGs up names : regular name	ADOGs up names : regular name	DOGs down names : regular name
melnick2018	heat shock 36 °C 3 hr	worm	whole worm	J2 IP	100	90	416	4	69	1	WBGene00021406,WBGene00016637,WBGene00018325,WBGene00023366,WBGene00235373,WBGene00220042,WBGene00002221,WBGene00012384,WBGene00220032,WBGene00166243,WBGene00007736,WBGene00011418,WBGene00007870,WBGene00012640,WBGene00045201,WBGene00170574,WBGene00047916,WBGene00050197,WBGene00050206,WBGene00172925,WBGene00171269,WBGene00167633,WBGene00170519,WBGene00046822,WBGene00219916,WBGene00022497,WBGene000…	WBGene00044467,WBGene00010087,WBGene00044443,WBGene00013155	WBGene00022046,WBGene00021947,WBGene00004974,WBGene00012384,WBGene00173092,WBGene00009156,WBGene00018362,WBGene00189956,WBGene00021662,WBGene00255594,WBGene00021692,WBGene00001115,WBGene00010110,WBGene00010111,WBGene00006793,WBGene00014858,WBGene00013670,WBGene00013671,WBGene00016230,WBGene00018760,WBGene00235319,WBGene00019202,WBGene00199334,WBGene00195276,WBGene00198809,WBGene00010177,WBGene000…	WBGene00021194	109	0	2	0	WBGene00235373,WBGene00220042,WBGene00219916,WBGene00269391,WBGene00000793,WBGene00220094,WBGene00220004,WBGene00220243,WBGene00220000,WBGene00201688,WBGene00200167,WBGene00012840,WBGene00043327,WBGene00199162,WBGene00012618,WBGene00002017,WBGene00004567,WBGene00010790,WBGene00017659,WBGene00000766,WBGene00012977,WBGene00016458,WBGene00016002,WBGene00012663,WBGene00012734,WBGene00014115,WBGene000…		WBGene00012384,WBGene00004513		2	0	84	0	0	0	25	0	WBGene00219916,WBGene00220094,WBGene00220004,WBGene00220243,WBGene00220000,WBGene00201688,WBGene00199162,WBGene00002017,WBGene00004567,WBGene00010790,WBGene00017659,WBGene00000766,WBGene00012977,WBGene00016002,WBGene00012663,WBGene00012734,WBGene00014115,WBGene00007027,WBGene00001749,WBGene00220163,WBGene00219826,WBGene00013024,WBGene00012718,WBGene00014954,WBGene00220246,WBGene00017245,WBGene000…		WBGene00012384,WBGene00004513		WBGene00235373,WBGene00220042,WBGene00269391,WBGene00000793,WBGene00200167,WBGene00012840,WBGene00043327,WBGene00012618,WBGene00016458,WBGene00017930,WBGene00194981,WBGene00008144,WBGene00164974,WBGene00019279,WBGene00009589,WBGene00012476,WBGene00004947,WBGene00198348,WBGene00010989,WBGene00197228,WBGene00022092,WBGene00077687,WBGene00199742,WBGene00019590,WBGene00043328				frm-5.2,klp-10,21ur-12556,igdb-2,igdb-1,smy-10,21ur-2841,21ur-6280,maph-1.3,cdk-12,ttr-15,pha-1,aakb-2,crh-1,epg-3,gyg-1,yap-1,lin-14,mir-239.1,ucr-2.1,nhr-48,mbl-1,dyb-1,zoo-1,rrn-1.1,hsp-16.41,srt-42,fil-2,srw-67,srsx-7,his-5,cyn-3,ebp-1,ebp-3,grsp-1,fbxb-6,srh-71,fbxb-112,linc-72,nas-25,lem-2,xrn-1,nurf-1,dsb-2,dct-10,rrn-3.56,hsp-16.11,rrn-2.1,sodh-1,rrn-3.1,mir-52,sls-2.1,coq-6,hex-3,his-24,…		srt-23,spe-29,21ur-15381,clec-196,snpc-3.3,dyb-1,unc-59,hpo-13,irg-3,fbxa-84,pod-2,sma-6,csp-1,gstk-2,memi-3,gcl-1,nlp-17,pes-4,copd-1,igeg-2,linc-102,rnp-6,gly-7,frpr-6,yif-1,lon-8,cdc-48.1,his-42		crh-1,grsp-1,dct-10,hsp-16.11,rrn-2.1,sodh-1,coq-6,hex-3,gld-4,ssl-1,gst-1,cept-2,dhhc-8,srpa-72,ekl-1,sly-1,dhhc-7,gasr-8,mex-3,eif-6,sos-1,mir-80,hsp-16.1,sel-8,aakg-1,mrps-31,nxf-1,snf-6,rbc-2,wars-1,gap-3,puf-10,uso-1,pud-1.2		hsp-16.11,rrn-2.1,sodh-1,coq-6,hex-3,gld-4,ssl-1,gst-1,cept-2,dhhc-8,srpa-72,ekl-1,sly-1,dhhc-7,mex-3,eif-6,mir-80,hsp-16.1,sel-8,aakg-1,mrps-31,nxf-1,snf-6,rbc-2,wars-1,gap-3,puf-10,uso-1,pud-1.2		crh-1,grsp-1,dct-10,gasr-8,sos-1
melnick2018	tdp-1 deletion(ok803)	worm	whole worm	J2 IP	100	90	261	3	43	0	WBGene00021406,WBGene00020208,WBGene00021423,WBGene00200723,WBGene00018325,WBGene00023366,WBGene00235373,WBGene00220042,WBGene00219822,WBGene00198262,WBGene00002221,WBGene00003827,WBGene00012384,WBGene00007107,WBGene00007736,WBGene00011418,WBGene00007870,WBGene00010085,WBGene00016219,WBGene00219745,WBGene00022167,WBGene00007135,WBGene00007015,WBGene00017160,WBGene00219838,WBGene00269391,WBGene000…	WBGene00044467,WBGene00012498,WBGene00010087	WBGene00022090,WBGene00004974,WBGene00012384,WBGene00014958,WBGene00009156,WBGene00021850,WBGene00008005,WBGene00219614,WBGene00021044,WBGene00255594,WBGene00021692,WBGene00001115,WBGene00206530,WBGene00006793,WBGene00235319,WBGene00012446,WBGene00019586,WBGene00249813,WBGene00016114,WBGene00020318,WBGene00004513,WBGene00017054,WBGene00013382,WBGene00003755,WBGene00167292,WBGene00020703,WBGene000…		3	0	0	0	WBGene00196212,WBGene00196396,WBGene00014376				0	0	3	0	0	0	0	0	WBGene00196212,WBGene00196396,WBGene00014376								frm-5.2,tftc-1,klp-10,ntl-4,pfd-4,igdb-2,igdb-1,pals-24,linc-90,cdk-12,mdt-11,vha-2,sly-1,hex-3,pha-1,aakb-2,crh-1,ssl-1,mop-25.1,yap-1,tbc-13,nhr-48,mbl-1,mex-3,dyb-1,snr-7,ekl-1,gld-4,dhhc-7,eif-6,zoo-1,kin-1,rrn-3.56,rrn-1.1,rrn-2.1,srbc-15,clec-7,snap-1,coq-6,cept-2,glc-1,ebp-1,ebp-3,fbxb-6,math-18,fbxb-112,gcy-12,linc-169,lem-2,rrn-3.1,tfg-1,21ur-11799,sna-2,tax-6,mir-53,uso-1,21ur-7557,magu…		spe-29,clec-196,linc-105,dyb-1,unc-59,nhr-230,flp-27,gstk-2,gcl-1,nlp-17,moma-1,hpo-28,copd-1,igeg-2,rnp-6,hlh-16,lon-8
brunquell2016	heat shock 33 °C 30 min	worm	whole worm	Total	100	90	448	2	51	0	WBGene00021406,WBGene00022423,WBGene00019368,WBGene00016424,WBGene00021514,WBGene00220155,WBGene00020208,WBGene00022083,WBGene00018325,WBGene00022608,WBGene00019439,WBGene00017901,WBGene00017919,WBGene00019215,WBGene00019896,WBGene00002221,WBGene00003827,WBGene00008949,WBGene00194926,WBGene00007870,WBGene00013373,WBGene00012640,WBGene00003604,WBGene00013637,WBGene00219916,WBGene00004908,WBGene000…	WBGene00010087,WBGene00014941	WBGene00004974,WBGene00014095,WBGene00011941,WBGene00044280,WBGene00018362,WBGene00021850,WBGene00004213,WBGene00011203,WBGene00196071,WBGene00003845,WBGene00003478,WBGene00015666,WBGene00021662,WBGene00255594,WBGene00021692,WBGene00022115,WBGene00007975,WBGene00003083,WBGene00016457,WBGene00002977,WBGene00013671,WBGene00020904,WBGene00007055,WBGene00009200,WBGene00168989,WBGene00044640,WBGene000…		25	0	4	0	WBGene00219916,WBGene00219847,WBGene00004512,WBGene00165826,WBGene00196816,WBGene00220000,WBGene00012840,WBGene00002019,WBGene00010274,WBGene00044443,WBGene00002018,WBGene00019668,WBGene00170346,WBGene00165513,WBGene00002020,WBGene00008100,WBGene00219343,WBGene00197215,WBGene00194815,WBGene00020999,WBGene00008708,WBGene00011231,WBGene00008944,WBGene00012456,WBGene00000599		WBGene00013671,WBGene00010177,WBGene00010111,WBGene00014176		4	0	23	0	0	0	2	0	WBGene00219916,WBGene00219847,WBGene00004512,WBGene00165826,WBGene00196816,WBGene00220000,WBGene00012840,WBGene00002019,WBGene00010274,WBGene00044443,WBGene00002018,WBGene00019668,WBGene00170346,WBGene00165513,WBGene00002020,WBGene00219343,WBGene00197215,WBGene00020999,WBGene00008708,WBGene00011231,WBGene00008944,WBGene00012456,WBGene00000599		WBGene00013671,WBGene00010177,WBGene00010111,WBGene00014176		WBGene00008100,WBGene00194815				frm-5.2,nhr-41,madf-9,igeg-1,klp-10,ntl-4,nhr-5,snf-9,hpo-29,fbxa-10,rimb-1,ttc-7,fbxa-62,ppfr-4,cdh-1,maph-1.3,cdk-12,mdt-11,sly-1,hex-3,rle-1,pha-1,aakb-2,crh-1,spin-4,sas-1,ssl-1,epg-3,mop-25.1,hlh-8,frpr-8,vab-15,slcf-1,yap-1,pbo-4,trpp-9,gck-4,nhr-48,mbl-1,pbo-6,mex-3,mrpl-15,cdk-2,gld-4,dhhc-7,sygl-1,prx-11,rps-6,zoo-1,dnj-12,kin-1,rrn-1.1,atg-9,pud-2.2,pud-4,nlp-28,pst-1,his-37,her-1,glb-3…		spe-29,gdh-1,ptp-1,odd-1,mtm-6,gad-2,snpc-3.3,gls-1,lst-1,lev-10,tag-196,21ur-11706,math-42,anr-35,gstk-2,moma-1,fbxa-15,pde-12,such-1,linc-102,lron-3,lon-8,gba-2,sri-75		rrn-1.1,grsp-1,hsp-16.41,fil-2,21ur-8810,col-10		rrn-1.1,grsp-1,hsp-16.41,fil-2,21ur-8810,col-10
