# Supplementary material for: Heat shock in C. elegans induces downstream of gene transcription and accumulation of double-stranded RNA
Source: PLoS One. 2019 Apr 8;14(4):e0206715. doi: 10.1371/journal.pone.0206715 (PMC6453478; doi:10.1371/journal.pone.0206715)
Supplement: S8 File — (XLSX) [file pone.0206715.s022.xlsx]

## Sheet: Heat shock sense enriched
Supplementary Table 8 - enriched gene ontology terms for genes associated with DoG transcripts after heat shock
	GO	NS	enrichment	name	ratio_in_study	ratio_in_pop	p_uncorrected	depth	study_count	p_fdr_bh	gene_id_names
0	GO:0000786	CC	e	nucleosome	6/70	90/46846	2.5649e-07	5	6	0.00167129	his-15,his-44,his-51,his-21,his-49,his-27
1	GO:0046982	MF	e	protein heterodimerization activity	7/70	106/46846	5.80597e-07	4	7	0.00189159	his-15,his-44,sos-1,his-51,his-21,his-49,his-27
2	GO:0003677	MF	e	DNA binding	9/70	841/46846	4.53887e-06	4	9	0.00985843	F22D6.2,his-15,his-44,crh-1,his-51,his-21,his-49,ssl-1,his-27
